# Supplementary material for: Bovid microRNAs involved in the process of spermatogonia differentiation into spermatocytes
Source: Int J Biol Sci. 2020 Jan 1;16(2):239–50. doi: 10.7150/ijbs.38232 (PMC6949159; doi:10.7150/ijbs.38232)
Supplement: Supplementary file 3 — Tables S2-S9. [file ijbsv16p0239s3.zip]

Archive with 8 entries (8 files):
- Supplementary Table S2.xlsx
- Supplementary Table S3.xls
- Supplementary Table S4.xls
- Supplementary Table S5.xls
- Supplementary Table S6.xlsx
- Supplementary Table S7.xlsx
- Supplementary Table S8.xlsx
- Supplementary Table S9.xlsx
