# Supplementary material for: Bovid microRNAs involved in the process of spermatogonia differentiation into spermatocytes
Source: Int J Biol Sci. 2020 Jan 1;16(2):239–50. doi: 10.7150/ijbs.38232 (PMC6949159; doi:10.7150/ijbs.38232)
Supplement: Supplementary file 3 — Tables S2-S9. [file ijbsv16p0239s3.zip › Supplementary Table S2.xlsx]

## Sheet: Sheet1
SystematicName	CY_NS	CY_flags	CL_NS	CL_flags	foldchange	ProbeSetID	SpeciesScientificName	SequenceType	SequenceSource	Alignments	Accession
bta-let-7a-5p	0.899669	A	6.03569	P	0.0284383	20505139	Bos taurus	miRNA	miRBase	chr15:33347615-33347636 (-) /// chr5:117119388-117119409 (+) /// chr8:86884877-86884898 (+)	MIMAT0003844
bta-let-7b	6.96758	P	9.74476	P	0.145877	20505651	Bos taurus	miRNA	miRBase	chr5:117120190-117120211 (+)	MIMAT0004331
bta-let-7c	5.49941	P	8.30877	P	0.142659	20505652	Bos taurus	miRNA	miRBase	chr1:19930511-19930532 (-)	MIMAT0004332
bta-let-7e	0.711153	A	2.42301	P	0.305266	20505653	Bos taurus	miRNA	miRBase	chr18:58015043-58015063 (+)	MIMAT0004333
bta-miR-1224	2.67216	P	3.91462	P	0.42265	20511337	Bos taurus	miRNA	miRBase	chr1:83546927-83546947 (-)	MIMAT0009944
bta-miR-125a	1.52375	P	6.87153	P	0.024556	20504806	Bos taurus	miRNA	miRBase	chr18:58015549-58015571 (+)	MIMAT0003538
bta-miR-125b	1.11337	P	6.38823	P	0.025829	20504807	Bos taurus	miRNA	miRBase	chr1:19881398-19881419 (-) /// chr15:33298867-33298888 (-)	MIMAT0003539
bta-miR-151-5p	0.64964	A	2.09123	P	0.36816	20504788	Bos taurus	miRNA	miRBase	chr14:4030326-4030346 (+)	MIMAT0003523
bta-miR-191	1.28651	A	5.01099	P	0.0756515	20505112	Bos taurus	miRNA	miRBase	chr22:51543484-51543506 (+)	MIMAT0003819
bta-miR-193a-5p	1.31326	A	4.53714	P	0.107032	20505086	Bos taurus	miRNA	miRBase	chr19:18824266-18824287 (-)	MIMAT0003794
bta-miR-20a	0.981419	A	1.98727	P	0.497978	20504792	Bos taurus	miRNA	miRBase	chr12:66227012-66227034 (+)	MIMAT0003527
bta-miR-214	1.33711	A	5.56018	P	0.053546	20505118	Bos taurus	miRNA	miRBase	chr16:40485825-40485846 (-)	MIMAT0003825
bta-miR-216a	0.907944	A	2.07433	P	0.445535	20510598	Bos taurus	miRNA	miRBase	chr11:38494795-38494816 (-)	MIMAT0009265
bta-miR-2291	2.57709	P	4.64525	P	0.238462	20512284	Bos taurus	miRNA	miRBase	chr10:65462376-65462399 (-)	MIMAT0011799
bta-miR-2343	1.24075	A	2.69328	P	0.365381	20512363	Bos taurus	miRNA	miRBase	chr19:45204966-45204987 (-)	MIMAT0011878
bta-miR-2361	3.30726	P	1.55006	P	3.38039	20512384	Bos taurus	miRNA	miRBase	chr20:53415675-53415694 (+)	MIMAT0011899
bta-miR-2398	1.24158	A	2.48257	P	0.42308	20512437	Bos taurus	miRNA	miRBase	chr27:18417548-18417569 (-)	MIMAT0011953
bta-miR-23a	0.720531	A	3.57256	P	0.138502	20505121	Bos taurus	miRNA	miRBase	chr7:12981977-12981998 (-)	MIMAT0003827
bta-miR-23b-3p	1.29724	A	5.5234	P	0.0534319	20505148	Bos taurus	miRNA	miRBase	chr8:83009652-83009674 (+)	MIMAT0003852
bta-miR-2411-3p	5.55749	P	4.49229	P	2.09245	20512457	Bos taurus	miRNA	miRBase	chr3:16327518-16327542 (-)	MIMAT0011973
bta-miR-24-3p	0.425264	A	4.21364	P	0.0723747	20505135	Bos taurus	miRNA	miRBase	chr7:12981643-12981664 (-)	MIMAT0003840
bta-miR-2440	1.2097	A	2.97067	P	0.295049	20512499	Bos taurus	miRNA	miRBase	chr5:111262381-111262400 (-)	MIMAT0012015
bta-miR-2442	4.22659	P	2.96097	P	2.4043	20512501	Bos taurus	miRNA	miRBase	chr5:113634289-113634310 (-)	MIMAT0012017
bta-miR-2454-5p	2.52871	A	4.16494	P	0.321696	20512518	Bos taurus	miRNA	miRBase	chr7:15917860-15917882 (-)	MIMAT0012035
bta-miR-2455	4.32178	P	5.39556	P	0.475071	20512520	Bos taurus	miRNA	miRBase	chr7:17935958-17935979 (-)	MIMAT0012037
bta-miR-26a	3.24559	P	6.29626	P	0.120686	20504781	Bos taurus	miRNA	miRBase	chr22:11457915-11457936 (+) /// chr5:55977936-55977957 (+)	MIMAT0003516
bta-miR-2882	1.18055	A	2.48184	P	0.405762	20514204	Bos taurus	miRNA	miRBase	chr7:16664594-16664612 (+)	MIMAT0013840
bta-miR-296-3p	7.1333	P	5.76644	P	2.57909	20510607	Bos taurus	miRNA	miRBase	chr13:58091982-58092003 (+)	MIMAT0009273
bta-miR-320a	2.10738	P	6.07539	P	0.0639013	20504801	Bos taurus	miRNA	miRBase	chr20:15213971-15213992 (+) /// chr8:70060389-70060410 (-)	MIMAT0003534
bta-miR-342	1.18055	A	4.09895	P	0.132274	20505141	Bos taurus	miRNA	miRBase	chr21:66706908-66706932 (+)	MIMAT0003846
bta-miR-3613	3.40128	P	1.94055	P	2.75248	20523895	Bos taurus	miRNA	miRBase	chr12:19542796-19542817 (-)	MIMAT0024574
bta-miR-3613b	7.93253	P	9.59637	P	0.315599	20528661	Bos taurus	miRNA	miRBase	chr12:19542796-19542816 (+)	MIMAT0029948
bta-miR-365-5p	1.09348	A	2.42301	P	0.397898	20505662	Bos taurus	miRNA	miRBase	chr25:13344249-13344271 (+)	MIMAT0012539
bta-miR-423-5p	1.67103	P	4.09895	P	0.185833	20505125	Bos taurus	miRNA	miRBase	chr19:21799500-21799522 (+)	MIMAT0012537
bta-miR-424-3p	0.677983	A	2.79419	P	0.230653	20513334	Bos taurus	miRNA	miRBase	chrX:18185457-18185477 (-)	MIMAT0015304
bta-miR-455-3p	1.2611	P	6.03955	P	0.0364371	20505131	Bos taurus	miRNA	miRBase	chr8:105147100-105147121 (+)	MIMAT0003836
bta-miR-92a	2.6829	P	6.52131	P	0.0699072	20505101	Bos taurus	miRNA	miRBase	chr12:66227302-66227323 (+) /// chrX:17917863-17917884 (-)	MIMAT0009383
bta-miR-99b	1.80721	P	4.45619	P	0.159433	20505667	Bos taurus	miRNA	miRBase	chr18:58014874-58014895 (+)	MIMAT0004345
