# Supplementary material for: Bovid microRNAs involved in the process of spermatogonia differentiation into spermatocytes
Source: Int J Biol Sci. 2020 Jan 1;16(2):239–50. doi: 10.7150/ijbs.38232 (PMC6949159; doi:10.7150/ijbs.38232)
Supplement: Supplementary file 3 — Tables S2-S9. [file ijbsv16p0239s3.zip › Supplementary Table S3.xls]

## Sheet: Sheet1
SystematicName	CY_NS	CY_flags	YK_NS	YK_flags	foldchange	ProbeSetID	SpeciesScientificName	SequenceType	SequenceSource	Alignments	Accession
bta-let-7a-5p	0.899669	A	9.35188	P	0.00285515	20505139	Bos taurus	miRNA	miRBase	chr15:33347615-33347636 (-) /// chr5:117119388-117119409 (+) /// chr8:86884877-86884898 (+)	MIMAT0003844
bta-let-7b	6.96758	P	12.6619	P	0.0193118	20505651	Bos taurus	miRNA	miRBase	chr5:117120190-117120211 (+)	MIMAT0004331
bta-let-7c	5.49941	P	10.6848	P	0.027481	20505652	Bos taurus	miRNA	miRBase	chr1:19930511-19930532 (-)	MIMAT0004332
bta-let-7d	4.05564	P	7.5731	P	0.087325	20505103	Bos taurus	miRNA	miRBase	chr8:86887438-86887459 (+)	MIMAT0003810
bta-let-7e	0.711153	A	7.95086	P	0.00661652	20505653	Bos taurus	miRNA	miRBase	chr18:58015043-58015063 (+)	MIMAT0004333
bta-let-7f	0.720531	A	3.95121	P	0.106529	20504784	Bos taurus	miRNA	miRBase	chr8:86885231-86885252 (+) /// chrX:96383586-96383607 (-)	MIMAT0003519
bta-let-7g	0.720531	A	3.29425	P	0.16797	20505133	Bos taurus	miRNA	miRBase	chr22:49189344-49189365 (+)	MIMAT0003838
bta-let-7i	0.863877	A	5.39556	P	0.0432341	20505146	Bos taurus	miRNA	miRBase	chr5:51209138-51209159 (-)	MIMAT0003851
bta-miR-100	0.941915	A	6.3649	P	0.0233087	20510549	Bos taurus	miRNA	miRBase	chr15:33353437-33353458 (-)	MIMAT0009215
bta-miR-103	0.981419	A	7.90545	P	0.00823489	20504786	Bos taurus	miRNA	miRBase	chr13:51742428-51742450 (-) /// chr20:189861-189883 (-)	MIMAT0003521
bta-miR-106a	1.45219	A	3.63972	P	0.219526	20505076	Bos taurus	miRNA	miRBase	chrX:17918574-17918595 (-)	MIMAT0003784
bta-miR-106b	1.26477	A	4.40376	P	0.11352	20510552	Bos taurus	miRNA	miRBase	chr25:36892057-36892077 (+)	MIMAT0009218
bta-miR-107	1.12034	A	7.42426	P	0.012657	20505077	Bos taurus	miRNA	miRBase	chr26:11288004-11288025 (-)	MIMAT0003785
bta-miR-10b	1.34666	A	5.36787	P	0.0615881	20505134	Bos taurus	miRNA	miRBase	chr2:20797663-20797685 (-)	MIMAT0003839
bta-miR-1224	2.67216	P	4.23285	P	0.338988	20511337	Bos taurus	miRNA	miRBase	chr1:83546927-83546947 (-)	MIMAT0009944
bta-miR-1246	1.18055	A	2.49134	P	0.403101	20523888	Bos taurus	miRNA	miRBase	chr1:116822079-116822097 (+)	MIMAT0024567
bta-miR-125a	1.52375	P	8.79797	P	0.00646015	20504806	Bos taurus	miRNA	miRBase	chr18:58015549-58015571 (+)	MIMAT0003538
bta-miR-125b	1.11337	P	9.90953	P	0.00224952	20504807	Bos taurus	miRNA	miRBase	chr1:19881398-19881419 (-) /// chr15:33298867-33298888 (-)	MIMAT0003539
bta-miR-1260b	1.66618	A	4.30677	P	0.160363	20523889	Bos taurus	miRNA	miRBase	chr15:14156994-14157011 (-)	MIMAT0024568
bta-miR-126-3p	2.06618	A	7.10951	P	0.0303253	20504809	Bos taurus	miRNA	miRBase	chr11:104131455-104131475 (+)	MIMAT0003540
bta-miR-127	1.33545	A	5.55749	P	0.0535845	20505079	Bos taurus	miRNA	miRBase	chr21:67429798-67429819 (+)	MIMAT0003787
bta-miR-1281	5.24724	P	4.20705	P	2.05651	20511352	Bos taurus	miRNA	miRBase	chr5:112802189-112802205 (+)	MIMAT0009962
bta-miR-130a	0.56963	A	4.07061	P	0.0883286	20510557	Bos taurus	miRNA	miRBase	chr15:82197765-82197786 (+)	MIMAT0009223
bta-miR-132	0.55197	A	5.28345	P	0.037643	20505105	Bos taurus	miRNA	miRBase	chr19:23651161-23651182 (-)	MIMAT0003812
bta-miR-1343-3p	1.49697	A	2.76297	P	0.415811	20512325	Bos taurus	miRNA	miRBase	chr15:66264896-66264915 (+)	MIMAT0011840
bta-miR-1343-5p	7.98733	P	6.78662	P	2.29852	20512324	Bos taurus	miRNA	miRBase	chr15:66264859-66264880 (+)	MIMAT0011839
bta-miR-139	1.12571	A	5.64658	P	0.0435594	20505080	Bos taurus	miRNA	miRBase	chr15:52956221-52956243 (-)	MIMAT0003788
bta-miR-140	1.16158	A	7.41088	P	0.0131454	20505081	Bos taurus	miRNA	miRBase	chr18:37088192-37088213 (+)	MIMAT0003789
bta-miR-143	1.35483	A	8.4842	P	0.00714243	20510567	Bos taurus	miRNA	miRBase	chr7:62809359-62809380 (+)	MIMAT0009233
bta-miR-145	5.14902	P	11.4824	P	0.0124016	20504811	Bos taurus	miRNA	miRBase	chr7:62810748-62810770 (+)	MIMAT0003542
bta-miR-146b	0.842576	A	4.97436	P	0.0570441	20510569	Bos taurus	miRNA	miRBase	chr26:22930915-22930938 (+)	MIMAT0009235
bta-miR-149-5p	1.18055	A	3.61359	P	0.185175	20523891	Bos taurus	miRNA	miRBase	chr3:120467962-120467984 (+)	MIMAT0024570
bta-miR-150	1.67103	A	3.77321	P	0.232905	20505140	Bos taurus	miRNA	miRBase	chr18:56407900-56407922 (-)	MIMAT0003845
bta-miR-151-3p	1.18055	A	4.95442	P	0.0731058	20504789	Bos taurus	miRNA	miRBase	chr14:4030362-4030382 (+)	MIMAT0003524
bta-miR-151-5p	0.64964	A	8.43918	P	0.00451974	20504788	Bos taurus	miRNA	miRBase	chr14:4030326-4030346 (+)	MIMAT0003523
bta-miR-152	0.583593	A	4.68763	P	0.0581516	20510572	Bos taurus	miRNA	miRBase	chr19:39081217-39081238 (+)	MIMAT0009238
bta-miR-154b	0.720531	A	2.44177	P	0.303289	20525092	Bos taurus	miRNA	miRBase	chr21:67598367-67598389 (+)	MIMAT0025547
bta-miR-155	0.981419	A	3.82503	P	0.139312	20510575	Bos taurus	miRNA	miRBase	chr1:10227315-10227337 (-)	MIMAT0009241
bta-miR-15b	0.981419	A	4.79231	P	0.0712535	20505084	Bos taurus	miRNA	miRBase	chr1:107923436-107923457 (-)	MIMAT0003792
bta-miR-16a	1.18055	A	4.53073	P	0.0980603	20510576	Bos taurus	miRNA	miRBase	chr12:19596254-19596275 (-)	MIMAT0009242
bta-miR-16b	1.06301	A	3.35503	P	0.204188	20504790	Bos taurus	miRNA	miRBase	chr1:107923292-107923312 (-)	MIMAT0003525
bta-miR-17-5p	1.18055	A	5.70778	P	0.0433679	20505108	Bos taurus	miRNA	miRBase	chr12:66226567-66226590 (+)	MIMAT0003815
bta-miR-181a	1.45219	A	6.83829	P	0.0239122	20504812	Bos taurus	miRNA	miRBase	chr11:95709449-95709472 (+) /// chr16:79685995-79686018 (-)	MIMAT0003543
bta-miR-181b	1.24075	A	5.04858	P	0.0714052	20505085	Bos taurus	miRNA	miRBase	chr11:95710641-95710664 (+) /// chr16:79685811-79685834 (-)	MIMAT0003793
bta-miR-181d	0.981419	A	2.08789	P	0.464429	20510577	Bos taurus	miRNA	miRBase	chr7:12915272-12915294 (+)	MIMAT0009243
bta-miR-1835	1.1913	A	3.18168	P	0.251673	20511351	Bos taurus	miRNA	miRBase	chr5:76049756-76049777 (-)	MIMAT0009961
bta-miR-185	0.981419	A	5.45158	P	0.0451177	20510581	Bos taurus	miRNA	miRBase	chr17:74967079-74967100 (+)	MIMAT0009247
bta-miR-191	1.28651	A	8.7707	P	0.00558513	20505112	Bos taurus	miRNA	miRBase	chr22:51543484-51543506 (+)	MIMAT0003819
bta-miR-193a-5p	1.31326	A	6.58638	P	0.0258603	20505086	Bos taurus	miRNA	miRBase	chr19:18824266-18824287 (-)	MIMAT0003794
bta-miR-193b	1.38317	A	4.86286	P	0.0896417	20510587	Bos taurus	miRNA	miRBase	chr25:13339533-13339556 (+)	MIMAT0009253
bta-miR-194	1.39198	A	3.12435	P	0.300957	20510588	Bos taurus	miRNA	miRBase	chr16:24306079-24306100 (-) /// chr29:43731474-43731495 (+)	MIMAT0009254
bta-miR-195	0.399348	A	6.67376	P	0.0129185	20505655	Bos taurus	miRNA	miRBase	chr19:27441394-27441415 (-)	MIMAT0004335
bta-miR-199a-3p	1.11498	A	6.29941	P	0.0274998	20504814	Bos taurus	miRNA	miRBase	chr16:40491615-40491636 (-) /// chr7:16508929-16508950 (-)	MIMAT0003746
bta-miR-199a-5p	0.941915	A	4.01474	P	0.118846	20504813	Bos taurus	miRNA	miRBase	chr16:40491654-40491675 (-) /// chr7:16508970-16508991 (-)	MIMAT0003544
bta-miR-199c	0.720531	A	2.22956	P	0.351348	20512356	Bos taurus	miRNA	miRBase	chr19:26741758-26741777 (+)	MIMAT0011871
bta-miR-20a	0.981419	A	5.34707	P	0.0485075	20504792	Bos taurus	miRNA	miRBase	chr12:66227012-66227034 (+)	MIMAT0003527
bta-miR-210	1.44435	A	2.77126	P	0.398619	20505117	Bos taurus	miRNA	miRBase	chr29:51025486-51025508 (+)	MIMAT0003824
bta-miR-214	1.33711	A	8.02474	P	0.00970111	20505118	Bos taurus	miRNA	miRBase	chr16:40485825-40485846 (-)	MIMAT0003825
bta-miR-21-5p	0.889714	A	3.16712	P	0.206268	20504793	Bos taurus	miRNA	miRBase	chr19:11033079-11033102 (+)	MIMAT0003528
bta-miR-221	1.18055	A	4.61508	P	0.0924915	20504795	Bos taurus	miRNA	miRBase	chrX:103538899-103538920 (+)	MIMAT0003529
bta-miR-222	1.18055	A	6.01955	P	0.0349393	20504796	Bos taurus	miRNA	miRBase	chrX:103538209-103538229 (+)	MIMAT0003530
bta-miR-22-3p	0.981419	A	3.78236	P	0.143493	20505120	Bos taurus	miRNA	miRBase	chr19:23382447-23382467 (-)	MIMAT0012536
bta-miR-2287	5.88495	P	3.80276	P	4.23451	20512279	Bos taurus	miRNA	miRBase	chr1:73566961-73566981 (-)	MIMAT0011794
bta-miR-2299-3p	1.43988	A	4.15067	P	0.152746	20512293	Bos taurus	miRNA	miRBase	chr12:29660169-29660189 (-)	MIMAT0011808
bta-miR-2325c	1.89815	P	3.35503	P	0.364278	20512419	Bos taurus	miRNA	miRBase	chr25:26681103-26681122 (-)	MIMAT0011934
bta-miR-2360	7.81865	P	6.20842	P	3.05301	20512383	Bos taurus	miRNA	miRBase	chr20:37066119-37066140 (-)	MIMAT0011898
bta-miR-23a	0.720531	A	8.98895	P	0.00324307	20505121	Bos taurus	miRNA	miRBase	chr7:12981977-12981998 (-)	MIMAT0003827
bta-miR-23b-3p	1.29724	A	10.9721	P	0.00122343	20505148	Bos taurus	miRNA	miRBase	chr8:83009652-83009674 (+)	MIMAT0003852
bta-miR-2411-3p	5.55749	P	4.53152	P	2.03632	20512457	Bos taurus	miRNA	miRBase	chr3:16327518-16327542 (-)	MIMAT0011973
bta-miR-2428	7.21421	P	5.92508	P	2.44381	20512482	Bos taurus	miRNA	miRBase	chr5:41964070-41964090 (+)	MIMAT0011998
bta-miR-24-3p	0.425264	A	10.3635	P	0.00101927	20505135	Bos taurus	miRNA	miRBase	chr7:12981643-12981664 (-)	MIMAT0003840
bta-miR-2440	1.2097	A	4.12674	P	0.132399	20512499	Bos taurus	miRNA	miRBase	chr5:111262381-111262400 (-)	MIMAT0012015
bta-miR-2443	1.02038	A	3.57256	P	0.170498	20512502	Bos taurus	miRNA	miRBase	chr5:117119648-117119671 (+)	MIMAT0012018
bta-miR-2454-5p	2.52871	A	4.20705	P	0.312442	20512518	Bos taurus	miRNA	miRBase	chr7:15917860-15917882 (-)	MIMAT0012035
bta-miR-2457	1.67103	P	4.84623	P	0.110705	20512525	Bos taurus	miRNA	miRBase	chr7:23425301-23425322 (-)	MIMAT0012042
bta-miR-2478	1.2393	A	3.0567	P	0.283733	20512552	Bos taurus	miRNA	miRBase	chr9:28046292-28046311 (-)	MIMAT0012070
bta-miR-2484	0.473171	A	1.48279	P	0.496678	20512559	Bos taurus	miRNA	miRBase	chrX:20461142-20461165 (-)	MIMAT0012077
bta-miR-25	1.67103	A	3.96369	P	0.204098	20505149	Bos taurus	miRNA	miRBase	chr25:36892500-36892521 (+)	MIMAT0003853
bta-miR-26a	3.24559	P	10.9497	P	0.00479563	20504781	Bos taurus	miRNA	miRBase	chr22:11457915-11457936 (+) /// chr5:55977936-55977957 (+)	MIMAT0003516
bta-miR-27a-3p	0.981419	A	2.85757	P	0.27241	20504799	Bos taurus	miRNA	miRBase	chr7:12981796-12981815 (-)	MIMAT0003532
bta-miR-27b	1.18055	A	6.01379	P	0.0350791	20504816	Bos taurus	miRNA	miRBase	chr8:83009883-83009903 (+)	MIMAT0003546
bta-miR-28	0.722086	A	3.85856	P	0.113717	20510605	Bos taurus	miRNA	miRBase	chr1:79250582-79250603 (-)	MIMAT0009272
bta-miR-2898	1.53094	A	3.77143	P	0.211614	20514219	Bos taurus	miRNA	miRBase	chr8:74354027-74354044 (+)	MIMAT0013856
bta-miR-2899	7.88892	P	6.7263	P	2.23863	20514220	Bos taurus	miRNA	miRBase	chr18:42198085-42198102 (+)	MIMAT0013857
bta-miR-2900	8.94876	P	7.27079	P	3.19978	20514221	Bos taurus	miRNA	miRBase	chr18:64276826-64276845 (-)	MIMAT0013858
bta-miR-2904	6.73473	P	7.86677	P	0.45627	20514225	Bos taurus	miRNA	miRBase	chr18:50714444-50714462 (-) /// chr18:50715449-50715467 (-) /// chr18:50716469-50716487 (-)	MIMAT0013862
bta-miR-296-3p	7.1333	P	5.6938	P	2.71227	20510607	Bos taurus	miRNA	miRBase	chr13:58091982-58092003 (+)	MIMAT0009273
bta-miR-29a	1.18055	A	4.89554	P	0.0761512	20504783	Bos taurus	miRNA	miRBase	chr4:95402320-95402342 (-)	MIMAT0003518
bta-miR-30a-5p	0.649049	A	5.53692	P	0.0337757	20505136	Bos taurus	miRNA	miRBase	chr9:10768323-10768346 (-)	MIMAT0003841
bta-miR-30c	1.55162	A	5.00432	P	0.0913347	20505145	Bos taurus	miRNA	miRBase	chr3:106059415-106059437 (-)	MIMAT0003850
bta-miR-30d	1.67103	A	5.89718	P	0.0534319	20504800	Bos taurus	miRNA	miRBase	chr14:8080297-8080320 (+)	MIMAT0003533
bta-miR-30f	1.6226	P	6.19169	P	0.0421274	20510617	Bos taurus	miRNA	miRBase	chr9:10730976-10730999 (-)	MIMAT0009282
bta-miR-31	0.981419	A	5.09152	P	0.0579075	20504819	Bos taurus	miRNA	miRBase	chr8:22534821-22534841 (+)	MIMAT0003548
bta-miR-320a	2.10738	P	8.82897	P	0.00947546	20504801	Bos taurus	miRNA	miRBase	chr20:15213971-15213992 (+) /// chr8:70060389-70060410 (-)	MIMAT0003534
bta-miR-320b	1.86379	A	6.15841	P	0.0509552	20512475	Bos taurus	miRNA	miRBase	chr4:96417200-96417219 (-)	MIMAT0011991
bta-miR-324	0.720531	A	1.98653	P	0.415811	20510620	Bos taurus	miRNA	miRBase	chr19:27571390-27571412 (-)	MIMAT0009285
bta-miR-331-3p	1.07249	A	2.58522	P	0.350447	20505660	Bos taurus	miRNA	miRBase	chr5:25109117-25109137 (+)	MIMAT0004339
bta-miR-339a	0.981419	A	4.55139	P	0.0842037	20510628	Bos taurus	miRNA	miRBase	chr25:42294011-42294032 (+)	MIMAT0009293
bta-miR-339b	1.18055	A	3.56561	P	0.191437	20512521	Bos taurus	miRNA	miRBase	chr7:18380018-18380037 (-)	MIMAT0012038
bta-miR-342	1.18055	A	9.23385	P	0.00376457	20505141	Bos taurus	miRNA	miRBase	chr21:66706908-66706932 (+)	MIMAT0003846
bta-miR-3431	0.981419	A	3.9781	P	0.125288	20515910	Bos taurus	miRNA	miRBase	chrX:34662715-34662736 (-)	MIMAT0017394
bta-miR-3432	0.720531	A	5.04858	P	0.0497884	20515912	Bos taurus	miRNA	miRBase	chr21:55746836-55746857 (-) /// chr25:34409336-34409357 (-)	MIMAT0017396
bta-miR-34a	0.720531	A	1.91411	P	0.437218	20505661	Bos taurus	miRNA	miRBase	chr16:45197411-45197432 (+)	MIMAT0004340
bta-miR-361	1.3297	A	7.18085	P	0.0173233	20505124	Bos taurus	miRNA	miRBase	chrX:74328427-74328448 (+)	MIMAT0003830
bta-miR-362-5p	0.720531	A	2.74064	P	0.246539	20510633	Bos taurus	miRNA	miRBase	chrX:92898446-92898469 (+)	MIMAT0009298
bta-miR-378	0.981419	A	4.07875	P	0.116845	20510641	Bos taurus	miRNA	miRBase	chr4:10715305-10715326 (+) /// chr7:63067343-63067364 (+)	MIMAT0009305
bta-miR-378b	0.348677	A	1.52053	P	0.44385	20525080	Bos taurus	miRNA	miRBase	chr15:30727363-30727384 (+)	MIMAT0025535
bta-miR-379	0.977203	A	4.46693	P	0.08902	20510642	Bos taurus	miRNA	miRBase	chr21:67561884-67561904 (+)	MIMAT0009306
bta-miR-409a	1.16586	A	2.17171	P	0.497977	20510646	Bos taurus	miRNA	miRBase	chr21:67603260-67603282 (+)	MIMAT0009310
bta-miR-411a	0.720531	A	2.47802	P	0.295764	20510648	Bos taurus	miRNA	miRBase	chr21:67563112-67563133 (+)	MIMAT0009312
bta-miR-421	1.45219	P	2.73736	P	0.410321	20510650	Bos taurus	miRNA	miRBase	chrX:82024126-82024148 (+)	MIMAT0009314
bta-miR-423-3p	1.38965	A	4.9116	P	0.0870537	20505126	Bos taurus	miRNA	miRBase	chr19:21799535-21799558 (+)	MIMAT0003831
bta-miR-423-5p	1.67103	P	5.18699	P	0.0874158	20505125	Bos taurus	miRNA	miRBase	chr19:21799500-21799522 (+)	MIMAT0012537
bta-miR-424-3p	0.677983	A	6.49337	P	0.017758	20513334	Bos taurus	miRNA	miRBase	chrX:18185457-18185477 (-)	MIMAT0015304
bta-miR-425-5p	0.720531	A	2.43547	P	0.304616	20505127	Bos taurus	miRNA	miRBase	chr22:51543966-51543987 (+)	MIMAT0003832
bta-miR-432	0.679875	A	4.63053	P	0.0646746	20510653	Bos taurus	miRNA	miRBase	chr21:67431250-67431272 (+)	MIMAT0009317
bta-miR-449a	0.642606	A	2.76298	P	0.229988	20510656	Bos taurus	miRNA	miRBase	chr20:23967405-23967426 (+)	MIMAT0009320
bta-miR-455-3p	1.2611	P	6.98976	P	0.0188582	20505131	Bos taurus	miRNA	miRBase	chr8:105147100-105147121 (+)	MIMAT0003836
bta-miR-486	0.981419	A	3.96985	P	0.126006	20510665	Bos taurus	miRNA	miRBase	chr27:36261889-36261910 (-)	MIMAT0009329
bta-miR-494	2.95883	P	4.42277	P	0.362501	20510670	Bos taurus	miRNA	miRBase	chr21:67569725-67569746 (+)	MIMAT0009334
bta-miR-497	1.45219	A	3.97516	P	0.173984	20505665	Bos taurus	miRNA	miRBase	chr19:27441719-27441740 (-)	MIMAT0004343
bta-miR-503-5p	1.45219	A	3.93834	P	0.178482	20525102	Bos taurus	miRNA	miRBase	chrX:18185148-18185167 (-)	MIMAT0025557
bta-miR-542-5p	0.896203	A	4.89554	P	0.0625288	20513335	Bos taurus	miRNA	miRBase	chrX:18180188-18180209 (-)	MIMAT0013594
bta-miR-652	0.744836	A	5.37253	P	0.0404506	20523899	Bos taurus	miRNA	miRBase	chrX:62939343-62939363 (+)	MIMAT0024578
bta-miR-6526	0.981419	A	2.19428	P	0.431412	20525101	Bos taurus	miRNA	miRBase	chrX:28508391-28508412 (+) /// chrX:30287022-30287043 (+) /// chrX:30303248-30303269 (+)	MIMAT0025556
bta-miR-6528	0.981419	A	2.30287	P	0.400132	20525107	Bos taurus	miRNA	miRBase	chr15:74543916-74543935 (+)	MIMAT0025562
bta-miR-660	1.24075	A	3.0567	P	0.284018	20505666	Bos taurus	miRNA	miRBase	chrX:92901865-92901886 (+)	MIMAT0004344
bta-miR-708	0.981419	A	3.17906	P	0.217993	20510702	Bos taurus	miRNA	miRBase	chr29:16686250-16686272 (+)	MIMAT0009367
bta-miR-874	1.05765	A	2.62005	P	0.338587	20510713	Bos taurus	miRNA	miRBase	chr7:50687434-50687455 (-)	MIMAT0009378
bta-miR-877	4.53512	P	3.05919	P	2.78162	20510716	Bos taurus	miRNA	miRBase	chr23:28203223-28203242 (-)	MIMAT0009381
bta-miR-92a	2.6829	P	8.70077	P	0.0154327	20505101	Bos taurus	miRNA	miRBase	chr12:66227302-66227323 (+) /// chrX:17917863-17917884 (-)	MIMAT0009383
bta-miR-92b	1.45219	A	2.83786	P	0.382711	20510718	Bos taurus	miRNA	miRBase	chr3:15480739-15480760 (-)	MIMAT0009384
bta-miR-93	0.720531	A	4.63053	P	0.0665232	20505132	Bos taurus	miRNA	miRBase	chr25:36892259-36892280 (+)	MIMAT0003837
bta-miR-98	0.236304	A	1.35912	P	0.459197	20505102	Bos taurus	miRNA	miRBase	chrX:96382704-96382725 (-)	MIMAT0003809
bta-miR-99a-5p	1.18055	A	4.44107	P	0.104348	20504804	Bos taurus	miRNA	miRBase	chr1:19931233-19931253 (-)	MIMAT0003537
bta-miR-99b	1.80721	P	7.80582	P	0.0156401	20505667	Bos taurus	miRNA	miRBase	chr18:58014874-58014895 (+)	MIMAT0004345
