# Supplementary material for: Bovid microRNAs involved in the process of spermatogonia differentiation into spermatocytes
Source: Int J Biol Sci. 2020 Jan 1;16(2):239–50. doi: 10.7150/ijbs.38232 (PMC6949159; doi:10.7150/ijbs.38232)
Supplement: Supplementary file 3 — Tables S2-S9. [file ijbsv16p0239s3.zip › Supplementary Table S4.xls]

## Sheet: Sheet1
SystematicName	CY_NS	CY_flags	CL_NS	CL_flags	foldchange	ProbeSetID	SpeciesScientificName	SequenceType	SequenceSource	Alignments	Accession	GeneSymbol	Total Context++ Score
bta-let-7a-5p	0.899669	A	6.03569	P	0.0284383	20505139	Bos taurus	miRNA	miRBase	chr15:33347615-33347636 (-) /// chr5:117119388-117119409 (+) /// chr8:86884877-86884898 (+)	MIMAT0003844	PEX19	-0.389
bta-let-7a-5p	0.899669	A	6.03569	P	0.0284383	20505139	Bos taurus	miRNA	miRBase	chr15:33347615-33347636 (-) /// chr5:117119388-117119409 (+) /// chr8:86884877-86884898 (+)	MIMAT0003844	HECTD2	-0.271
bta-let-7a-5p	0.899669	A	6.03569	P	0.0284383	20505139	Bos taurus	miRNA	miRBase	chr15:33347615-33347636 (-) /// chr5:117119388-117119409 (+) /// chr8:86884877-86884898 (+)	MIMAT0003844	ABCC10	-0.366
bta-let-7a-5p	0.899669	A	6.03569	P	0.0284383	20505139	Bos taurus	miRNA	miRBase	chr15:33347615-33347636 (-) /// chr5:117119388-117119409 (+) /// chr8:86884877-86884898 (+)	MIMAT0003844	CHRD	-0.281
bta-let-7a-5p	0.899669	A	6.03569	P	0.0284383	20505139	Bos taurus	miRNA	miRBase	chr15:33347615-33347636 (-) /// chr5:117119388-117119409 (+) /// chr8:86884877-86884898 (+)	MIMAT0003844	CASP5	-0.439
bta-let-7a-5p	0.899669	A	6.03569	P	0.0284383	20505139	Bos taurus	miRNA	miRBase	chr15:33347615-33347636 (-) /// chr5:117119388-117119409 (+) /// chr8:86884877-86884898 (+)	MIMAT0003844	TBCEL	-0.243
bta-let-7a-5p	0.899669	A	6.03569	P	0.0284383	20505139	Bos taurus	miRNA	miRBase	chr15:33347615-33347636 (-) /// chr5:117119388-117119409 (+) /// chr8:86884877-86884898 (+)	MIMAT0003844	ISLR	-0.373
bta-let-7a-5p	0.899669	A	6.03569	P	0.0284383	20505139	Bos taurus	miRNA	miRBase	chr15:33347615-33347636 (-) /// chr5:117119388-117119409 (+) /// chr8:86884877-86884898 (+)	MIMAT0003844	CARD17	-0.549
bta-let-7a-5p	0.899669	A	6.03569	P	0.0284383	20505139	Bos taurus	miRNA	miRBase	chr15:33347615-33347636 (-) /// chr5:117119388-117119409 (+) /// chr8:86884877-86884898 (+)	MIMAT0003844	SPINK9	-0.42
bta-let-7a-5p	0.899669	A	6.03569	P	0.0284383	20505139	Bos taurus	miRNA	miRBase	chr15:33347615-33347636 (-) /// chr5:117119388-117119409 (+) /// chr8:86884877-86884898 (+)	MIMAT0003844	DCAKD	-0.205
bta-let-7a-5p	0.899669	A	6.03569	P	0.0284383	20505139	Bos taurus	miRNA	miRBase	chr15:33347615-33347636 (-) /// chr5:117119388-117119409 (+) /// chr8:86884877-86884898 (+)	MIMAT0003844	CHD4	-0.274
bta-let-7a-5p	0.899669	A	6.03569	P	0.0284383	20505139	Bos taurus	miRNA	miRBase	chr15:33347615-33347636 (-) /// chr5:117119388-117119409 (+) /// chr8:86884877-86884898 (+)	MIMAT0003844	ZNF436	-0.222
bta-let-7a-5p	0.899669	A	6.03569	P	0.0284383	20505139	Bos taurus	miRNA	miRBase	chr15:33347615-33347636 (-) /// chr5:117119388-117119409 (+) /// chr8:86884877-86884898 (+)	MIMAT0003844	ATXN7L2	-0.329
bta-let-7a-5p	0.899669	A	6.03569	P	0.0284383	20505139	Bos taurus	miRNA	miRBase	chr15:33347615-33347636 (-) /// chr5:117119388-117119409 (+) /// chr8:86884877-86884898 (+)	MIMAT0003844	KCNC1	-0.267
bta-let-7a-5p	0.899669	A	6.03569	P	0.0284383	20505139	Bos taurus	miRNA	miRBase	chr15:33347615-33347636 (-) /// chr5:117119388-117119409 (+) /// chr8:86884877-86884898 (+)	MIMAT0003844	NENF	-0.394
bta-let-7a-5p	0.899669	A	6.03569	P	0.0284383	20505139	Bos taurus	miRNA	miRBase	chr15:33347615-33347636 (-) /// chr5:117119388-117119409 (+) /// chr8:86884877-86884898 (+)	MIMAT0003844	NKD1	-0.435
bta-let-7a-5p	0.899669	A	6.03569	P	0.0284383	20505139	Bos taurus	miRNA	miRBase	chr15:33347615-33347636 (-) /// chr5:117119388-117119409 (+) /// chr8:86884877-86884898 (+)	MIMAT0003844	TSPYL1	-0.227
bta-let-7a-5p	0.899669	A	6.03569	P	0.0284383	20505139	Bos taurus	miRNA	miRBase	chr15:33347615-33347636 (-) /// chr5:117119388-117119409 (+) /// chr8:86884877-86884898 (+)	MIMAT0003844	ANKRD39	-0.301
bta-let-7a-5p	0.899669	A	6.03569	P	0.0284383	20505139	Bos taurus	miRNA	miRBase	chr15:33347615-33347636 (-) /// chr5:117119388-117119409 (+) /// chr8:86884877-86884898 (+)	MIMAT0003844	NARS	-0.359
bta-let-7a-5p	0.899669	A	6.03569	P	0.0284383	20505139	Bos taurus	miRNA	miRBase	chr15:33347615-33347636 (-) /// chr5:117119388-117119409 (+) /// chr8:86884877-86884898 (+)	MIMAT0003844	SASS6	-0.468
bta-let-7a-5p	0.899669	A	6.03569	P	0.0284383	20505139	Bos taurus	miRNA	miRBase	chr15:33347615-33347636 (-) /// chr5:117119388-117119409 (+) /// chr8:86884877-86884898 (+)	MIMAT0003844	DNAJC30	-0.565
bta-let-7a-5p	0.899669	A	6.03569	P	0.0284383	20505139	Bos taurus	miRNA	miRBase	chr15:33347615-33347636 (-) /// chr5:117119388-117119409 (+) /// chr8:86884877-86884898 (+)	MIMAT0003844	KLKB1	-0.284
bta-let-7a-5p	0.899669	A	6.03569	P	0.0284383	20505139	Bos taurus	miRNA	miRBase	chr15:33347615-33347636 (-) /// chr5:117119388-117119409 (+) /// chr8:86884877-86884898 (+)	MIMAT0003844	TARBP2	-0.345
bta-let-7a-5p	0.899669	A	6.03569	P	0.0284383	20505139	Bos taurus	miRNA	miRBase	chr15:33347615-33347636 (-) /// chr5:117119388-117119409 (+) /// chr8:86884877-86884898 (+)	MIMAT0003844	XPNPEP2	-0.211
bta-let-7a-5p	0.899669	A	6.03569	P	0.0284383	20505139	Bos taurus	miRNA	miRBase	chr15:33347615-33347636 (-) /// chr5:117119388-117119409 (+) /// chr8:86884877-86884898 (+)	MIMAT0003844	AC022532.1	-0.253
bta-let-7a-5p	0.899669	A	6.03569	P	0.0284383	20505139	Bos taurus	miRNA	miRBase	chr15:33347615-33347636 (-) /// chr5:117119388-117119409 (+) /// chr8:86884877-86884898 (+)	MIMAT0003844	CYP11A1	-0.317
bta-let-7a-5p	0.899669	A	6.03569	P	0.0284383	20505139	Bos taurus	miRNA	miRBase	chr15:33347615-33347636 (-) /// chr5:117119388-117119409 (+) /// chr8:86884877-86884898 (+)	MIMAT0003844	SYNPO2	-0.275
bta-let-7a-5p	0.899669	A	6.03569	P	0.0284383	20505139	Bos taurus	miRNA	miRBase	chr15:33347615-33347636 (-) /// chr5:117119388-117119409 (+) /// chr8:86884877-86884898 (+)	MIMAT0003844	TMEM69	-0.416
bta-let-7a-5p	0.899669	A	6.03569	P	0.0284383	20505139	Bos taurus	miRNA	miRBase	chr15:33347615-33347636 (-) /// chr5:117119388-117119409 (+) /// chr8:86884877-86884898 (+)	MIMAT0003844	ZNF852	-0.31
bta-let-7a-5p	0.899669	A	6.03569	P	0.0284383	20505139	Bos taurus	miRNA	miRBase	chr15:33347615-33347636 (-) /// chr5:117119388-117119409 (+) /// chr8:86884877-86884898 (+)	MIMAT0003844	TMEM254	-0.321
bta-let-7a-5p	0.899669	A	6.03569	P	0.0284383	20505139	Bos taurus	miRNA	miRBase	chr15:33347615-33347636 (-) /// chr5:117119388-117119409 (+) /// chr8:86884877-86884898 (+)	MIMAT0003844	CCL3L1	-0.418
bta-let-7a-5p	0.899669	A	6.03569	P	0.0284383	20505139	Bos taurus	miRNA	miRBase	chr15:33347615-33347636 (-) /// chr5:117119388-117119409 (+) /// chr8:86884877-86884898 (+)	MIMAT0003844	VWA1	-0.268
bta-let-7a-5p	0.899669	A	6.03569	P	0.0284383	20505139	Bos taurus	miRNA	miRBase	chr15:33347615-33347636 (-) /// chr5:117119388-117119409 (+) /// chr8:86884877-86884898 (+)	MIMAT0003844	CDKL4	-0.306
bta-let-7a-5p	0.899669	A	6.03569	P	0.0284383	20505139	Bos taurus	miRNA	miRBase	chr15:33347615-33347636 (-) /// chr5:117119388-117119409 (+) /// chr8:86884877-86884898 (+)	MIMAT0003844	CAPNS1	-0.303
bta-let-7a-5p	0.899669	A	6.03569	P	0.0284383	20505139	Bos taurus	miRNA	miRBase	chr15:33347615-33347636 (-) /// chr5:117119388-117119409 (+) /// chr8:86884877-86884898 (+)	MIMAT0003844	ELF4	-0.266
bta-let-7a-5p	0.899669	A	6.03569	P	0.0284383	20505139	Bos taurus	miRNA	miRBase	chr15:33347615-33347636 (-) /// chr5:117119388-117119409 (+) /// chr8:86884877-86884898 (+)	MIMAT0003844	C7orf60	-0.253
bta-let-7a-5p	0.899669	A	6.03569	P	0.0284383	20505139	Bos taurus	miRNA	miRBase	chr15:33347615-33347636 (-) /// chr5:117119388-117119409 (+) /// chr8:86884877-86884898 (+)	MIMAT0003844	GRINA	-0.201
bta-let-7a-5p	0.899669	A	6.03569	P	0.0284383	20505139	Bos taurus	miRNA	miRBase	chr15:33347615-33347636 (-) /// chr5:117119388-117119409 (+) /// chr8:86884877-86884898 (+)	MIMAT0003844	AC008443.1	-0.246
bta-let-7a-5p	0.899669	A	6.03569	P	0.0284383	20505139	Bos taurus	miRNA	miRBase	chr15:33347615-33347636 (-) /// chr5:117119388-117119409 (+) /// chr8:86884877-86884898 (+)	MIMAT0003844	TRIM5	-0.269
bta-let-7a-5p	0.899669	A	6.03569	P	0.0284383	20505139	Bos taurus	miRNA	miRBase	chr15:33347615-33347636 (-) /// chr5:117119388-117119409 (+) /// chr8:86884877-86884898 (+)	MIMAT0003844	B3GNT4	-0.253
bta-let-7a-5p	0.899669	A	6.03569	P	0.0284383	20505139	Bos taurus	miRNA	miRBase	chr15:33347615-33347636 (-) /// chr5:117119388-117119409 (+) /// chr8:86884877-86884898 (+)	MIMAT0003844	SEMA4F	-0.219
bta-let-7a-5p	0.899669	A	6.03569	P	0.0284383	20505139	Bos taurus	miRNA	miRBase	chr15:33347615-33347636 (-) /// chr5:117119388-117119409 (+) /// chr8:86884877-86884898 (+)	MIMAT0003844	NAPEPLD	-0.262
bta-let-7a-5p	0.899669	A	6.03569	P	0.0284383	20505139	Bos taurus	miRNA	miRBase	chr15:33347615-33347636 (-) /// chr5:117119388-117119409 (+) /// chr8:86884877-86884898 (+)	MIMAT0003844	KLF9	-0.38
bta-let-7a-5p	0.899669	A	6.03569	P	0.0284383	20505139	Bos taurus	miRNA	miRBase	chr15:33347615-33347636 (-) /// chr5:117119388-117119409 (+) /// chr8:86884877-86884898 (+)	MIMAT0003844	TNIK	-0.273
bta-let-7a-5p	0.899669	A	6.03569	P	0.0284383	20505139	Bos taurus	miRNA	miRBase	chr15:33347615-33347636 (-) /// chr5:117119388-117119409 (+) /// chr8:86884877-86884898 (+)	MIMAT0003844	ARHGAP28	-0.435
bta-let-7a-5p	0.899669	A	6.03569	P	0.0284383	20505139	Bos taurus	miRNA	miRBase	chr15:33347615-33347636 (-) /// chr5:117119388-117119409 (+) /// chr8:86884877-86884898 (+)	MIMAT0003844	STOX2	-0.339
bta-let-7a-5p	0.899669	A	6.03569	P	0.0284383	20505139	Bos taurus	miRNA	miRBase	chr15:33347615-33347636 (-) /// chr5:117119388-117119409 (+) /// chr8:86884877-86884898 (+)	MIMAT0003844	SNX6	-0.424
bta-let-7a-5p	0.899669	A	6.03569	P	0.0284383	20505139	Bos taurus	miRNA	miRBase	chr15:33347615-33347636 (-) /// chr5:117119388-117119409 (+) /// chr8:86884877-86884898 (+)	MIMAT0003844	NTF4	-0.276
bta-let-7a-5p	0.899669	A	6.03569	P	0.0284383	20505139	Bos taurus	miRNA	miRBase	chr15:33347615-33347636 (-) /// chr5:117119388-117119409 (+) /// chr8:86884877-86884898 (+)	MIMAT0003844	UQCR11	-0.266
bta-let-7a-5p	0.899669	A	6.03569	P	0.0284383	20505139	Bos taurus	miRNA	miRBase	chr15:33347615-33347636 (-) /// chr5:117119388-117119409 (+) /// chr8:86884877-86884898 (+)	MIMAT0003844	ZNF740	-0.315
bta-let-7a-5p	0.899669	A	6.03569	P	0.0284383	20505139	Bos taurus	miRNA	miRBase	chr15:33347615-33347636 (-) /// chr5:117119388-117119409 (+) /// chr8:86884877-86884898 (+)	MIMAT0003844	QKI	-0.222
bta-let-7a-5p	0.899669	A	6.03569	P	0.0284383	20505139	Bos taurus	miRNA	miRBase	chr15:33347615-33347636 (-) /// chr5:117119388-117119409 (+) /// chr8:86884877-86884898 (+)	MIMAT0003844	SLFN12L	-0.249
bta-let-7a-5p	0.899669	A	6.03569	P	0.0284383	20505139	Bos taurus	miRNA	miRBase	chr15:33347615-33347636 (-) /// chr5:117119388-117119409 (+) /// chr8:86884877-86884898 (+)	MIMAT0003844	TIMM22	-0.285
bta-let-7a-5p	0.899669	A	6.03569	P	0.0284383	20505139	Bos taurus	miRNA	miRBase	chr15:33347615-33347636 (-) /// chr5:117119388-117119409 (+) /// chr8:86884877-86884898 (+)	MIMAT0003844	MXD4	-0.376
bta-let-7a-5p	0.899669	A	6.03569	P	0.0284383	20505139	Bos taurus	miRNA	miRBase	chr15:33347615-33347636 (-) /// chr5:117119388-117119409 (+) /// chr8:86884877-86884898 (+)	MIMAT0003844	CD320	-0.393
bta-let-7a-5p	0.899669	A	6.03569	P	0.0284383	20505139	Bos taurus	miRNA	miRBase	chr15:33347615-33347636 (-) /// chr5:117119388-117119409 (+) /// chr8:86884877-86884898 (+)	MIMAT0003844	JOSD1	-0.264
bta-let-7a-5p	0.899669	A	6.03569	P	0.0284383	20505139	Bos taurus	miRNA	miRBase	chr15:33347615-33347636 (-) /// chr5:117119388-117119409 (+) /// chr8:86884877-86884898 (+)	MIMAT0003844	TGDS	-0.359
bta-let-7a-5p	0.899669	A	6.03569	P	0.0284383	20505139	Bos taurus	miRNA	miRBase	chr15:33347615-33347636 (-) /// chr5:117119388-117119409 (+) /// chr8:86884877-86884898 (+)	MIMAT0003844	PTPRU	-0.262
bta-let-7a-5p	0.899669	A	6.03569	P	0.0284383	20505139	Bos taurus	miRNA	miRBase	chr15:33347615-33347636 (-) /// chr5:117119388-117119409 (+) /// chr8:86884877-86884898 (+)	MIMAT0003844	PDPR	-0.223
bta-let-7a-5p	0.899669	A	6.03569	P	0.0284383	20505139	Bos taurus	miRNA	miRBase	chr15:33347615-33347636 (-) /// chr5:117119388-117119409 (+) /// chr8:86884877-86884898 (+)	MIMAT0003844	SULT1B1	-0.215
bta-let-7a-5p	0.899669	A	6.03569	P	0.0284383	20505139	Bos taurus	miRNA	miRBase	chr15:33347615-33347636 (-) /// chr5:117119388-117119409 (+) /// chr8:86884877-86884898 (+)	MIMAT0003844	APBA1	-0.244
bta-let-7a-5p	0.899669	A	6.03569	P	0.0284383	20505139	Bos taurus	miRNA	miRBase	chr15:33347615-33347636 (-) /// chr5:117119388-117119409 (+) /// chr8:86884877-86884898 (+)	MIMAT0003844	ZNF784	-0.49
bta-let-7a-5p	0.899669	A	6.03569	P	0.0284383	20505139	Bos taurus	miRNA	miRBase	chr15:33347615-33347636 (-) /// chr5:117119388-117119409 (+) /// chr8:86884877-86884898 (+)	MIMAT0003844	SEC31B	-0.273
bta-let-7a-5p	0.899669	A	6.03569	P	0.0284383	20505139	Bos taurus	miRNA	miRBase	chr15:33347615-33347636 (-) /// chr5:117119388-117119409 (+) /// chr8:86884877-86884898 (+)	MIMAT0003844	YAE1D1	-0.606
bta-let-7a-5p	0.899669	A	6.03569	P	0.0284383	20505139	Bos taurus	miRNA	miRBase	chr15:33347615-33347636 (-) /// chr5:117119388-117119409 (+) /// chr8:86884877-86884898 (+)	MIMAT0003844	ERO1L	-0.585
bta-let-7a-5p	0.899669	A	6.03569	P	0.0284383	20505139	Bos taurus	miRNA	miRBase	chr15:33347615-33347636 (-) /// chr5:117119388-117119409 (+) /// chr8:86884877-86884898 (+)	MIMAT0003844	TMEM143	-0.331
bta-let-7a-5p	0.899669	A	6.03569	P	0.0284383	20505139	Bos taurus	miRNA	miRBase	chr15:33347615-33347636 (-) /// chr5:117119388-117119409 (+) /// chr8:86884877-86884898 (+)	MIMAT0003844	SLC35B4	-0.361
bta-let-7a-5p	0.899669	A	6.03569	P	0.0284383	20505139	Bos taurus	miRNA	miRBase	chr15:33347615-33347636 (-) /// chr5:117119388-117119409 (+) /// chr8:86884877-86884898 (+)	MIMAT0003844	BZW2	-0.394
bta-let-7a-5p	0.899669	A	6.03569	P	0.0284383	20505139	Bos taurus	miRNA	miRBase	chr15:33347615-33347636 (-) /// chr5:117119388-117119409 (+) /// chr8:86884877-86884898 (+)	MIMAT0003844	RHO	-0.208
bta-let-7a-5p	0.899669	A	6.03569	P	0.0284383	20505139	Bos taurus	miRNA	miRBase	chr15:33347615-33347636 (-) /// chr5:117119388-117119409 (+) /// chr8:86884877-86884898 (+)	MIMAT0003844	CASP12	-0.538
bta-let-7a-5p	0.899669	A	6.03569	P	0.0284383	20505139	Bos taurus	miRNA	miRBase	chr15:33347615-33347636 (-) /// chr5:117119388-117119409 (+) /// chr8:86884877-86884898 (+)	MIMAT0003844	SMIM20	-0.416
bta-let-7a-5p	0.899669	A	6.03569	P	0.0284383	20505139	Bos taurus	miRNA	miRBase	chr15:33347615-33347636 (-) /// chr5:117119388-117119409 (+) /// chr8:86884877-86884898 (+)	MIMAT0003844	PRELP	-0.25
bta-let-7a-5p	0.899669	A	6.03569	P	0.0284383	20505139	Bos taurus	miRNA	miRBase	chr15:33347615-33347636 (-) /// chr5:117119388-117119409 (+) /// chr8:86884877-86884898 (+)	MIMAT0003844	MOB4	-0.335
bta-let-7a-5p	0.899669	A	6.03569	P	0.0284383	20505139	Bos taurus	miRNA	miRBase	chr15:33347615-33347636 (-) /// chr5:117119388-117119409 (+) /// chr8:86884877-86884898 (+)	MIMAT0003844	HIST1H3F	-0.561
bta-let-7a-5p	0.899669	A	6.03569	P	0.0284383	20505139	Bos taurus	miRNA	miRBase	chr15:33347615-33347636 (-) /// chr5:117119388-117119409 (+) /// chr8:86884877-86884898 (+)	MIMAT0003844	TAF9B	-0.658
bta-let-7a-5p	0.899669	A	6.03569	P	0.0284383	20505139	Bos taurus	miRNA	miRBase	chr15:33347615-33347636 (-) /// chr5:117119388-117119409 (+) /// chr8:86884877-86884898 (+)	MIMAT0003844	PRKACB	-0.255
bta-let-7a-5p	0.899669	A	6.03569	P	0.0284383	20505139	Bos taurus	miRNA	miRBase	chr15:33347615-33347636 (-) /// chr5:117119388-117119409 (+) /// chr8:86884877-86884898 (+)	MIMAT0003844	TIAF1	-0.273
bta-let-7a-5p	0.899669	A	6.03569	P	0.0284383	20505139	Bos taurus	miRNA	miRBase	chr15:33347615-33347636 (-) /// chr5:117119388-117119409 (+) /// chr8:86884877-86884898 (+)	MIMAT0003844	SAYSD1	-0.294
bta-let-7a-5p	0.899669	A	6.03569	P	0.0284383	20505139	Bos taurus	miRNA	miRBase	chr15:33347615-33347636 (-) /// chr5:117119388-117119409 (+) /// chr8:86884877-86884898 (+)	MIMAT0003844	BTF3L4	-0.409
bta-let-7a-5p	0.899669	A	6.03569	P	0.0284383	20505139	Bos taurus	miRNA	miRBase	chr15:33347615-33347636 (-) /// chr5:117119388-117119409 (+) /// chr8:86884877-86884898 (+)	MIMAT0003844	PLEKHH1	-0.29
bta-let-7a-5p	0.899669	A	6.03569	P	0.0284383	20505139	Bos taurus	miRNA	miRBase	chr15:33347615-33347636 (-) /// chr5:117119388-117119409 (+) /// chr8:86884877-86884898 (+)	MIMAT0003844	KRT4	-0.296
bta-let-7a-5p	0.899669	A	6.03569	P	0.0284383	20505139	Bos taurus	miRNA	miRBase	chr15:33347615-33347636 (-) /// chr5:117119388-117119409 (+) /// chr8:86884877-86884898 (+)	MIMAT0003844	NKAP	-0.26
bta-let-7a-5p	0.899669	A	6.03569	P	0.0284383	20505139	Bos taurus	miRNA	miRBase	chr15:33347615-33347636 (-) /// chr5:117119388-117119409 (+) /// chr8:86884877-86884898 (+)	MIMAT0003844	SUSD1	-0.311
bta-let-7a-5p	0.899669	A	6.03569	P	0.0284383	20505139	Bos taurus	miRNA	miRBase	chr15:33347615-33347636 (-) /// chr5:117119388-117119409 (+) /// chr8:86884877-86884898 (+)	MIMAT0003844	THBS1	-0.332
bta-let-7a-5p	0.899669	A	6.03569	P	0.0284383	20505139	Bos taurus	miRNA	miRBase	chr15:33347615-33347636 (-) /// chr5:117119388-117119409 (+) /// chr8:86884877-86884898 (+)	MIMAT0003844	ERGIC1	-0.354
bta-let-7a-5p	0.899669	A	6.03569	P	0.0284383	20505139	Bos taurus	miRNA	miRBase	chr15:33347615-33347636 (-) /// chr5:117119388-117119409 (+) /// chr8:86884877-86884898 (+)	MIMAT0003844	PPIL6	-0.202
bta-let-7a-5p	0.899669	A	6.03569	P	0.0284383	20505139	Bos taurus	miRNA	miRBase	chr15:33347615-33347636 (-) /// chr5:117119388-117119409 (+) /// chr8:86884877-86884898 (+)	MIMAT0003844	KLF8	-0.693
bta-let-7a-5p	0.899669	A	6.03569	P	0.0284383	20505139	Bos taurus	miRNA	miRBase	chr15:33347615-33347636 (-) /// chr5:117119388-117119409 (+) /// chr8:86884877-86884898 (+)	MIMAT0003844	GPC4	-0.424
bta-let-7a-5p	0.899669	A	6.03569	P	0.0284383	20505139	Bos taurus	miRNA	miRBase	chr15:33347615-33347636 (-) /// chr5:117119388-117119409 (+) /// chr8:86884877-86884898 (+)	MIMAT0003844	SLC25A27	-0.452
bta-let-7a-5p	0.899669	A	6.03569	P	0.0284383	20505139	Bos taurus	miRNA	miRBase	chr15:33347615-33347636 (-) /// chr5:117119388-117119409 (+) /// chr8:86884877-86884898 (+)	MIMAT0003844	FEN1	-0.243
bta-let-7a-5p	0.899669	A	6.03569	P	0.0284383	20505139	Bos taurus	miRNA	miRBase	chr15:33347615-33347636 (-) /// chr5:117119388-117119409 (+) /// chr8:86884877-86884898 (+)	MIMAT0003844	MCM5	-0.221
bta-let-7a-5p	0.899669	A	6.03569	P	0.0284383	20505139	Bos taurus	miRNA	miRBase	chr15:33347615-33347636 (-) /// chr5:117119388-117119409 (+) /// chr8:86884877-86884898 (+)	MIMAT0003844	HNRNPR	-0.231
bta-let-7a-5p	0.899669	A	6.03569	P	0.0284383	20505139	Bos taurus	miRNA	miRBase	chr15:33347615-33347636 (-) /// chr5:117119388-117119409 (+) /// chr8:86884877-86884898 (+)	MIMAT0003844	NBN	-0.271
bta-let-7a-5p	0.899669	A	6.03569	P	0.0284383	20505139	Bos taurus	miRNA	miRBase	chr15:33347615-33347636 (-) /// chr5:117119388-117119409 (+) /// chr8:86884877-86884898 (+)	MIMAT0003844	STK40	-0.413
bta-let-7a-5p	0.899669	A	6.03569	P	0.0284383	20505139	Bos taurus	miRNA	miRBase	chr15:33347615-33347636 (-) /// chr5:117119388-117119409 (+) /// chr8:86884877-86884898 (+)	MIMAT0003844	TREML2	-0.399
bta-let-7a-5p	0.899669	A	6.03569	P	0.0284383	20505139	Bos taurus	miRNA	miRBase	chr15:33347615-33347636 (-) /// chr5:117119388-117119409 (+) /// chr8:86884877-86884898 (+)	MIMAT0003844	GOLM1	-0.24
bta-let-7a-5p	0.899669	A	6.03569	P	0.0284383	20505139	Bos taurus	miRNA	miRBase	chr15:33347615-33347636 (-) /// chr5:117119388-117119409 (+) /// chr8:86884877-86884898 (+)	MIMAT0003844	INTS2	-0.207
bta-let-7a-5p	0.899669	A	6.03569	P	0.0284383	20505139	Bos taurus	miRNA	miRBase	chr15:33347615-33347636 (-) /// chr5:117119388-117119409 (+) /// chr8:86884877-86884898 (+)	MIMAT0003844	OTC	-0.38
bta-let-7a-5p	0.899669	A	6.03569	P	0.0284383	20505139	Bos taurus	miRNA	miRBase	chr15:33347615-33347636 (-) /// chr5:117119388-117119409 (+) /// chr8:86884877-86884898 (+)	MIMAT0003844	ALDH3B1	-0.276
bta-let-7a-5p	0.899669	A	6.03569	P	0.0284383	20505139	Bos taurus	miRNA	miRBase	chr15:33347615-33347636 (-) /// chr5:117119388-117119409 (+) /// chr8:86884877-86884898 (+)	MIMAT0003844	PSMB10	-0.468
bta-let-7a-5p	0.899669	A	6.03569	P	0.0284383	20505139	Bos taurus	miRNA	miRBase	chr15:33347615-33347636 (-) /// chr5:117119388-117119409 (+) /// chr8:86884877-86884898 (+)	MIMAT0003844	APOA4	-0.366
bta-let-7a-5p	0.899669	A	6.03569	P	0.0284383	20505139	Bos taurus	miRNA	miRBase	chr15:33347615-33347636 (-) /// chr5:117119388-117119409 (+) /// chr8:86884877-86884898 (+)	MIMAT0003844	RAB6B	-0.279
bta-let-7a-5p	0.899669	A	6.03569	P	0.0284383	20505139	Bos taurus	miRNA	miRBase	chr15:33347615-33347636 (-) /// chr5:117119388-117119409 (+) /// chr8:86884877-86884898 (+)	MIMAT0003844	SDR42E1	-0.275
bta-let-7a-5p	0.899669	A	6.03569	P	0.0284383	20505139	Bos taurus	miRNA	miRBase	chr15:33347615-33347636 (-) /// chr5:117119388-117119409 (+) /// chr8:86884877-86884898 (+)	MIMAT0003844	GPR137	-0.253
bta-let-7a-5p	0.899669	A	6.03569	P	0.0284383	20505139	Bos taurus	miRNA	miRBase	chr15:33347615-33347636 (-) /// chr5:117119388-117119409 (+) /// chr8:86884877-86884898 (+)	MIMAT0003844	BTBD9	-0.311
bta-let-7a-5p	0.899669	A	6.03569	P	0.0284383	20505139	Bos taurus	miRNA	miRBase	chr15:33347615-33347636 (-) /// chr5:117119388-117119409 (+) /// chr8:86884877-86884898 (+)	MIMAT0003844	DMRTC1B	-0.291
bta-let-7a-5p	0.899669	A	6.03569	P	0.0284383	20505139	Bos taurus	miRNA	miRBase	chr15:33347615-33347636 (-) /// chr5:117119388-117119409 (+) /// chr8:86884877-86884898 (+)	MIMAT0003844	C3orf52	-0.302
bta-let-7a-5p	0.899669	A	6.03569	P	0.0284383	20505139	Bos taurus	miRNA	miRBase	chr15:33347615-33347636 (-) /// chr5:117119388-117119409 (+) /// chr8:86884877-86884898 (+)	MIMAT0003844	GPR183	-0.307
bta-let-7a-5p	0.899669	A	6.03569	P	0.0284383	20505139	Bos taurus	miRNA	miRBase	chr15:33347615-33347636 (-) /// chr5:117119388-117119409 (+) /// chr8:86884877-86884898 (+)	MIMAT0003844	DMRTC1	-0.31
bta-let-7a-5p	0.899669	A	6.03569	P	0.0284383	20505139	Bos taurus	miRNA	miRBase	chr15:33347615-33347636 (-) /// chr5:117119388-117119409 (+) /// chr8:86884877-86884898 (+)	MIMAT0003844	ZGLP1	-0.289
bta-let-7a-5p	0.899669	A	6.03569	P	0.0284383	20505139	Bos taurus	miRNA	miRBase	chr15:33347615-33347636 (-) /// chr5:117119388-117119409 (+) /// chr8:86884877-86884898 (+)	MIMAT0003844	PIGA	-0.425
bta-let-7a-5p	0.899669	A	6.03569	P	0.0284383	20505139	Bos taurus	miRNA	miRBase	chr15:33347615-33347636 (-) /// chr5:117119388-117119409 (+) /// chr8:86884877-86884898 (+)	MIMAT0003844	LCORL	-0.272
bta-let-7a-5p	0.899669	A	6.03569	P	0.0284383	20505139	Bos taurus	miRNA	miRBase	chr15:33347615-33347636 (-) /// chr5:117119388-117119409 (+) /// chr8:86884877-86884898 (+)	MIMAT0003844	MGP	-0.319
bta-let-7a-5p	0.899669	A	6.03569	P	0.0284383	20505139	Bos taurus	miRNA	miRBase	chr15:33347615-33347636 (-) /// chr5:117119388-117119409 (+) /// chr8:86884877-86884898 (+)	MIMAT0003844	MSANTD4	-0.349
bta-let-7a-5p	0.899669	A	6.03569	P	0.0284383	20505139	Bos taurus	miRNA	miRBase	chr15:33347615-33347636 (-) /// chr5:117119388-117119409 (+) /// chr8:86884877-86884898 (+)	MIMAT0003844	ZNF10	-0.416
bta-let-7a-5p	0.899669	A	6.03569	P	0.0284383	20505139	Bos taurus	miRNA	miRBase	chr15:33347615-33347636 (-) /// chr5:117119388-117119409 (+) /// chr8:86884877-86884898 (+)	MIMAT0003844	CYP4F22	-0.305
bta-let-7a-5p	0.899669	A	6.03569	P	0.0284383	20505139	Bos taurus	miRNA	miRBase	chr15:33347615-33347636 (-) /// chr5:117119388-117119409 (+) /// chr8:86884877-86884898 (+)	MIMAT0003844	C5orf28	-0.288
bta-let-7a-5p	0.899669	A	6.03569	P	0.0284383	20505139	Bos taurus	miRNA	miRBase	chr15:33347615-33347636 (-) /// chr5:117119388-117119409 (+) /// chr8:86884877-86884898 (+)	MIMAT0003844	BET1L	-0.243
bta-let-7a-5p	0.899669	A	6.03569	P	0.0284383	20505139	Bos taurus	miRNA	miRBase	chr15:33347615-33347636 (-) /// chr5:117119388-117119409 (+) /// chr8:86884877-86884898 (+)	MIMAT0003844	LY6K	-0.258
bta-let-7a-5p	0.899669	A	6.03569	P	0.0284383	20505139	Bos taurus	miRNA	miRBase	chr15:33347615-33347636 (-) /// chr5:117119388-117119409 (+) /// chr8:86884877-86884898 (+)	MIMAT0003844	FIGNL1	-0.209
bta-let-7a-5p	0.899669	A	6.03569	P	0.0284383	20505139	Bos taurus	miRNA	miRBase	chr15:33347615-33347636 (-) /// chr5:117119388-117119409 (+) /// chr8:86884877-86884898 (+)	MIMAT0003844	SH3TC2	-0.963
bta-let-7a-5p	0.899669	A	6.03569	P	0.0284383	20505139	Bos taurus	miRNA	miRBase	chr15:33347615-33347636 (-) /// chr5:117119388-117119409 (+) /// chr8:86884877-86884898 (+)	MIMAT0003844	CACNB4	-0.271
bta-let-7a-5p	0.899669	A	6.03569	P	0.0284383	20505139	Bos taurus	miRNA	miRBase	chr15:33347615-33347636 (-) /// chr5:117119388-117119409 (+) /// chr8:86884877-86884898 (+)	MIMAT0003844	CCL3L3	-0.416
bta-let-7a-5p	0.899669	A	6.03569	P	0.0284383	20505139	Bos taurus	miRNA	miRBase	chr15:33347615-33347636 (-) /// chr5:117119388-117119409 (+) /// chr8:86884877-86884898 (+)	MIMAT0003844	MOB1A	-0.248
bta-let-7a-5p	0.899669	A	6.03569	P	0.0284383	20505139	Bos taurus	miRNA	miRBase	chr15:33347615-33347636 (-) /// chr5:117119388-117119409 (+) /// chr8:86884877-86884898 (+)	MIMAT0003844	SLC35C1	-0.667
bta-let-7a-5p	0.899669	A	6.03569	P	0.0284383	20505139	Bos taurus	miRNA	miRBase	chr15:33347615-33347636 (-) /// chr5:117119388-117119409 (+) /// chr8:86884877-86884898 (+)	MIMAT0003844	USP6	-0.282
bta-let-7a-5p	0.899669	A	6.03569	P	0.0284383	20505139	Bos taurus	miRNA	miRBase	chr15:33347615-33347636 (-) /// chr5:117119388-117119409 (+) /// chr8:86884877-86884898 (+)	MIMAT0003844	SMC2	-0.248
bta-let-7a-5p	0.899669	A	6.03569	P	0.0284383	20505139	Bos taurus	miRNA	miRBase	chr15:33347615-33347636 (-) /// chr5:117119388-117119409 (+) /// chr8:86884877-86884898 (+)	MIMAT0003844	RGS6	-0.274
bta-let-7a-5p	0.899669	A	6.03569	P	0.0284383	20505139	Bos taurus	miRNA	miRBase	chr15:33347615-33347636 (-) /// chr5:117119388-117119409 (+) /// chr8:86884877-86884898 (+)	MIMAT0003844	ATP6V0D1	-0.265
bta-let-7a-5p	0.899669	A	6.03569	P	0.0284383	20505139	Bos taurus	miRNA	miRBase	chr15:33347615-33347636 (-) /// chr5:117119388-117119409 (+) /// chr8:86884877-86884898 (+)	MIMAT0003844	C16orf45	-0.255
bta-let-7a-5p	0.899669	A	6.03569	P	0.0284383	20505139	Bos taurus	miRNA	miRBase	chr15:33347615-33347636 (-) /// chr5:117119388-117119409 (+) /// chr8:86884877-86884898 (+)	MIMAT0003844	ELK4	-0.242
bta-let-7a-5p	0.899669	A	6.03569	P	0.0284383	20505139	Bos taurus	miRNA	miRBase	chr15:33347615-33347636 (-) /// chr5:117119388-117119409 (+) /// chr8:86884877-86884898 (+)	MIMAT0003844	C11orf57	-0.421
bta-let-7a-5p	0.899669	A	6.03569	P	0.0284383	20505139	Bos taurus	miRNA	miRBase	chr15:33347615-33347636 (-) /// chr5:117119388-117119409 (+) /// chr8:86884877-86884898 (+)	MIMAT0003844	FBXO22	-0.258
bta-let-7a-5p	0.899669	A	6.03569	P	0.0284383	20505139	Bos taurus	miRNA	miRBase	chr15:33347615-33347636 (-) /// chr5:117119388-117119409 (+) /// chr8:86884877-86884898 (+)	MIMAT0003844	RTKN	-0.266
bta-let-7a-5p	0.899669	A	6.03569	P	0.0284383	20505139	Bos taurus	miRNA	miRBase	chr15:33347615-33347636 (-) /// chr5:117119388-117119409 (+) /// chr8:86884877-86884898 (+)	MIMAT0003844	HDX	-0.342
bta-let-7a-5p	0.899669	A	6.03569	P	0.0284383	20505139	Bos taurus	miRNA	miRBase	chr15:33347615-33347636 (-) /// chr5:117119388-117119409 (+) /// chr8:86884877-86884898 (+)	MIMAT0003844	SPATA2	-0.25
bta-let-7a-5p	0.899669	A	6.03569	P	0.0284383	20505139	Bos taurus	miRNA	miRBase	chr15:33347615-33347636 (-) /// chr5:117119388-117119409 (+) /// chr8:86884877-86884898 (+)	MIMAT0003844	PKIA	-0.673
bta-let-7a-5p	0.899669	A	6.03569	P	0.0284383	20505139	Bos taurus	miRNA	miRBase	chr15:33347615-33347636 (-) /// chr5:117119388-117119409 (+) /// chr8:86884877-86884898 (+)	MIMAT0003844	FOSL2	-0.243
bta-let-7a-5p	0.899669	A	6.03569	P	0.0284383	20505139	Bos taurus	miRNA	miRBase	chr15:33347615-33347636 (-) /// chr5:117119388-117119409 (+) /// chr8:86884877-86884898 (+)	MIMAT0003844	NFKBIB	-0.216
bta-let-7a-5p	0.899669	A	6.03569	P	0.0284383	20505139	Bos taurus	miRNA	miRBase	chr15:33347615-33347636 (-) /// chr5:117119388-117119409 (+) /// chr8:86884877-86884898 (+)	MIMAT0003844	SEMA4G	-0.218
bta-let-7a-5p	0.899669	A	6.03569	P	0.0284383	20505139	Bos taurus	miRNA	miRBase	chr15:33347615-33347636 (-) /// chr5:117119388-117119409 (+) /// chr8:86884877-86884898 (+)	MIMAT0003844	LRWD1	-0.292
bta-let-7a-5p	0.899669	A	6.03569	P	0.0284383	20505139	Bos taurus	miRNA	miRBase	chr15:33347615-33347636 (-) /// chr5:117119388-117119409 (+) /// chr8:86884877-86884898 (+)	MIMAT0003844	ARFIP2	-0.38
bta-let-7a-5p	0.899669	A	6.03569	P	0.0284383	20505139	Bos taurus	miRNA	miRBase	chr15:33347615-33347636 (-) /// chr5:117119388-117119409 (+) /// chr8:86884877-86884898 (+)	MIMAT0003844	NPR1	-0.217
bta-let-7a-5p	0.899669	A	6.03569	P	0.0284383	20505139	Bos taurus	miRNA	miRBase	chr15:33347615-33347636 (-) /// chr5:117119388-117119409 (+) /// chr8:86884877-86884898 (+)	MIMAT0003844	IDH2	-0.285
bta-let-7a-5p	0.899669	A	6.03569	P	0.0284383	20505139	Bos taurus	miRNA	miRBase	chr15:33347615-33347636 (-) /// chr5:117119388-117119409 (+) /// chr8:86884877-86884898 (+)	MIMAT0003844	DLD	-0.361
bta-let-7a-5p	0.899669	A	6.03569	P	0.0284383	20505139	Bos taurus	miRNA	miRBase	chr15:33347615-33347636 (-) /// chr5:117119388-117119409 (+) /// chr8:86884877-86884898 (+)	MIMAT0003844	CACFD1	-0.287
bta-let-7a-5p	0.899669	A	6.03569	P	0.0284383	20505139	Bos taurus	miRNA	miRBase	chr15:33347615-33347636 (-) /// chr5:117119388-117119409 (+) /// chr8:86884877-86884898 (+)	MIMAT0003844	CCL3	-0.414
bta-let-7a-5p	0.899669	A	6.03569	P	0.0284383	20505139	Bos taurus	miRNA	miRBase	chr15:33347615-33347636 (-) /// chr5:117119388-117119409 (+) /// chr8:86884877-86884898 (+)	MIMAT0003844	CHRFAM7A	-0.469
bta-let-7a-5p	0.899669	A	6.03569	P	0.0284383	20505139	Bos taurus	miRNA	miRBase	chr15:33347615-33347636 (-) /// chr5:117119388-117119409 (+) /// chr8:86884877-86884898 (+)	MIMAT0003844	C2orf68	-0.434
bta-let-7a-5p	0.899669	A	6.03569	P	0.0284383	20505139	Bos taurus	miRNA	miRBase	chr15:33347615-33347636 (-) /// chr5:117119388-117119409 (+) /// chr8:86884877-86884898 (+)	MIMAT0003844	PPAP2B	-0.224
bta-let-7a-5p	0.899669	A	6.03569	P	0.0284383	20505139	Bos taurus	miRNA	miRBase	chr15:33347615-33347636 (-) /// chr5:117119388-117119409 (+) /// chr8:86884877-86884898 (+)	MIMAT0003844	TRIOBP	-0.366
bta-let-7a-5p	0.899669	A	6.03569	P	0.0284383	20505139	Bos taurus	miRNA	miRBase	chr15:33347615-33347636 (-) /// chr5:117119388-117119409 (+) /// chr8:86884877-86884898 (+)	MIMAT0003844	USP47	-0.304
bta-let-7a-5p	0.899669	A	6.03569	P	0.0284383	20505139	Bos taurus	miRNA	miRBase	chr15:33347615-33347636 (-) /// chr5:117119388-117119409 (+) /// chr8:86884877-86884898 (+)	MIMAT0003844	COX16	-0.237
bta-let-7a-5p	0.899669	A	6.03569	P	0.0284383	20505139	Bos taurus	miRNA	miRBase	chr15:33347615-33347636 (-) /// chr5:117119388-117119409 (+) /// chr8:86884877-86884898 (+)	MIMAT0003844	PBX1	-0.356
bta-let-7a-5p	0.899669	A	6.03569	P	0.0284383	20505139	Bos taurus	miRNA	miRBase	chr15:33347615-33347636 (-) /// chr5:117119388-117119409 (+) /// chr8:86884877-86884898 (+)	MIMAT0003844	C2	-0.241
bta-let-7a-5p	0.899669	A	6.03569	P	0.0284383	20505139	Bos taurus	miRNA	miRBase	chr15:33347615-33347636 (-) /// chr5:117119388-117119409 (+) /// chr8:86884877-86884898 (+)	MIMAT0003844	KATNBL1	-0.651
bta-let-7a-5p	0.899669	A	6.03569	P	0.0284383	20505139	Bos taurus	miRNA	miRBase	chr15:33347615-33347636 (-) /// chr5:117119388-117119409 (+) /// chr8:86884877-86884898 (+)	MIMAT0003844	LRRC20	-0.317
bta-let-7a-5p	0.899669	A	6.03569	P	0.0284383	20505139	Bos taurus	miRNA	miRBase	chr15:33347615-33347636 (-) /// chr5:117119388-117119409 (+) /// chr8:86884877-86884898 (+)	MIMAT0003844	ALG2	-0.293
bta-let-7a-5p	0.899669	A	6.03569	P	0.0284383	20505139	Bos taurus	miRNA	miRBase	chr15:33347615-33347636 (-) /// chr5:117119388-117119409 (+) /// chr8:86884877-86884898 (+)	MIMAT0003844	DKK3	-0.37
bta-let-7a-5p	0.899669	A	6.03569	P	0.0284383	20505139	Bos taurus	miRNA	miRBase	chr15:33347615-33347636 (-) /// chr5:117119388-117119409 (+) /// chr8:86884877-86884898 (+)	MIMAT0003844	RAB15	-0.327
bta-let-7a-5p	0.899669	A	6.03569	P	0.0284383	20505139	Bos taurus	miRNA	miRBase	chr15:33347615-33347636 (-) /// chr5:117119388-117119409 (+) /// chr8:86884877-86884898 (+)	MIMAT0003844	KCNV1	-0.304
bta-let-7a-5p	0.899669	A	6.03569	P	0.0284383	20505139	Bos taurus	miRNA	miRBase	chr15:33347615-33347636 (-) /// chr5:117119388-117119409 (+) /// chr8:86884877-86884898 (+)	MIMAT0003844	AHCY	-0.242
bta-let-7a-5p	0.899669	A	6.03569	P	0.0284383	20505139	Bos taurus	miRNA	miRBase	chr15:33347615-33347636 (-) /// chr5:117119388-117119409 (+) /// chr8:86884877-86884898 (+)	MIMAT0003844	SLC31A1	-0.351
bta-let-7a-5p	0.899669	A	6.03569	P	0.0284383	20505139	Bos taurus	miRNA	miRBase	chr15:33347615-33347636 (-) /// chr5:117119388-117119409 (+) /// chr8:86884877-86884898 (+)	MIMAT0003844	RUFY3	-0.306
bta-let-7a-5p	0.899669	A	6.03569	P	0.0284383	20505139	Bos taurus	miRNA	miRBase	chr15:33347615-33347636 (-) /// chr5:117119388-117119409 (+) /// chr8:86884877-86884898 (+)	MIMAT0003844	TSPAN18	-0.241
bta-let-7a-5p	0.899669	A	6.03569	P	0.0284383	20505139	Bos taurus	miRNA	miRBase	chr15:33347615-33347636 (-) /// chr5:117119388-117119409 (+) /// chr8:86884877-86884898 (+)	MIMAT0003844	PAPLN	-0.239
bta-let-7a-5p	0.899669	A	6.03569	P	0.0284383	20505139	Bos taurus	miRNA	miRBase	chr15:33347615-33347636 (-) /// chr5:117119388-117119409 (+) /// chr8:86884877-86884898 (+)	MIMAT0003844	BMP5	-0.336
bta-let-7a-5p	0.899669	A	6.03569	P	0.0284383	20505139	Bos taurus	miRNA	miRBase	chr15:33347615-33347636 (-) /// chr5:117119388-117119409 (+) /// chr8:86884877-86884898 (+)	MIMAT0003844	NME6	-0.535
bta-let-7a-5p	0.899669	A	6.03569	P	0.0284383	20505139	Bos taurus	miRNA	miRBase	chr15:33347615-33347636 (-) /// chr5:117119388-117119409 (+) /// chr8:86884877-86884898 (+)	MIMAT0003844	RAD51L3-RFFL	-0.238
bta-let-7a-5p	0.899669	A	6.03569	P	0.0284383	20505139	Bos taurus	miRNA	miRBase	chr15:33347615-33347636 (-) /// chr5:117119388-117119409 (+) /// chr8:86884877-86884898 (+)	MIMAT0003844	METTL21B	-0.815
bta-let-7a-5p	0.899669	A	6.03569	P	0.0284383	20505139	Bos taurus	miRNA	miRBase	chr15:33347615-33347636 (-) /// chr5:117119388-117119409 (+) /// chr8:86884877-86884898 (+)	MIMAT0003844	AKAP6	-0.325
bta-let-7a-5p	0.899669	A	6.03569	P	0.0284383	20505139	Bos taurus	miRNA	miRBase	chr15:33347615-33347636 (-) /// chr5:117119388-117119409 (+) /// chr8:86884877-86884898 (+)	MIMAT0003844	CHP1	-0.26
bta-let-7a-5p	0.899669	A	6.03569	P	0.0284383	20505139	Bos taurus	miRNA	miRBase	chr15:33347615-33347636 (-) /// chr5:117119388-117119409 (+) /// chr8:86884877-86884898 (+)	MIMAT0003844	TEAD3	-0.314
bta-let-7a-5p	0.899669	A	6.03569	P	0.0284383	20505139	Bos taurus	miRNA	miRBase	chr15:33347615-33347636 (-) /// chr5:117119388-117119409 (+) /// chr8:86884877-86884898 (+)	MIMAT0003844	RFFL	-0.267
bta-let-7a-5p	0.899669	A	6.03569	P	0.0284383	20505139	Bos taurus	miRNA	miRBase	chr15:33347615-33347636 (-) /// chr5:117119388-117119409 (+) /// chr8:86884877-86884898 (+)	MIMAT0003844	OPN5	-0.328
bta-let-7a-5p	0.899669	A	6.03569	P	0.0284383	20505139	Bos taurus	miRNA	miRBase	chr15:33347615-33347636 (-) /// chr5:117119388-117119409 (+) /// chr8:86884877-86884898 (+)	MIMAT0003844	SLC15A1	-0.421
bta-let-7a-5p	0.899669	A	6.03569	P	0.0284383	20505139	Bos taurus	miRNA	miRBase	chr15:33347615-33347636 (-) /// chr5:117119388-117119409 (+) /// chr8:86884877-86884898 (+)	MIMAT0003844	NME4	-0.442
bta-let-7a-5p	0.899669	A	6.03569	P	0.0284383	20505139	Bos taurus	miRNA	miRBase	chr15:33347615-33347636 (-) /// chr5:117119388-117119409 (+) /// chr8:86884877-86884898 (+)	MIMAT0003844	SIAE	-0.232
bta-let-7a-5p	0.899669	A	6.03569	P	0.0284383	20505139	Bos taurus	miRNA	miRBase	chr15:33347615-33347636 (-) /// chr5:117119388-117119409 (+) /// chr8:86884877-86884898 (+)	MIMAT0003844	USP32	-0.267
bta-let-7a-5p	0.899669	A	6.03569	P	0.0284383	20505139	Bos taurus	miRNA	miRBase	chr15:33347615-33347636 (-) /// chr5:117119388-117119409 (+) /// chr8:86884877-86884898 (+)	MIMAT0003844	BCAP29	-0.313
bta-let-7a-5p	0.899669	A	6.03569	P	0.0284383	20505139	Bos taurus	miRNA	miRBase	chr15:33347615-33347636 (-) /// chr5:117119388-117119409 (+) /// chr8:86884877-86884898 (+)	MIMAT0003844	DCX	-0.353
bta-let-7a-5p	0.899669	A	6.03569	P	0.0284383	20505139	Bos taurus	miRNA	miRBase	chr15:33347615-33347636 (-) /// chr5:117119388-117119409 (+) /// chr8:86884877-86884898 (+)	MIMAT0003844	FAM180A	-0.225
bta-let-7a-5p	0.899669	A	6.03569	P	0.0284383	20505139	Bos taurus	miRNA	miRBase	chr15:33347615-33347636 (-) /// chr5:117119388-117119409 (+) /// chr8:86884877-86884898 (+)	MIMAT0003844	E2F5	-0.473
bta-let-7a-5p	0.899669	A	6.03569	P	0.0284383	20505139	Bos taurus	miRNA	miRBase	chr15:33347615-33347636 (-) /// chr5:117119388-117119409 (+) /// chr8:86884877-86884898 (+)	MIMAT0003844	SLK	-0.213
bta-let-7a-5p	0.899669	A	6.03569	P	0.0284383	20505139	Bos taurus	miRNA	miRBase	chr15:33347615-33347636 (-) /// chr5:117119388-117119409 (+) /// chr8:86884877-86884898 (+)	MIMAT0003844	LINC00923	-0.438
bta-let-7a-5p	0.899669	A	6.03569	P	0.0284383	20505139	Bos taurus	miRNA	miRBase	chr15:33347615-33347636 (-) /// chr5:117119388-117119409 (+) /// chr8:86884877-86884898 (+)	MIMAT0003844	EEA1	-0.332
bta-let-7a-5p	0.899669	A	6.03569	P	0.0284383	20505139	Bos taurus	miRNA	miRBase	chr15:33347615-33347636 (-) /// chr5:117119388-117119409 (+) /// chr8:86884877-86884898 (+)	MIMAT0003844	SP8	-0.263
bta-let-7a-5p	0.899669	A	6.03569	P	0.0284383	20505139	Bos taurus	miRNA	miRBase	chr15:33347615-33347636 (-) /// chr5:117119388-117119409 (+) /// chr8:86884877-86884898 (+)	MIMAT0003844	PIAS4	-0.223
bta-let-7a-5p	0.899669	A	6.03569	P	0.0284383	20505139	Bos taurus	miRNA	miRBase	chr15:33347615-33347636 (-) /// chr5:117119388-117119409 (+) /// chr8:86884877-86884898 (+)	MIMAT0003844	GPR157	-0.347
bta-let-7a-5p	0.899669	A	6.03569	P	0.0284383	20505139	Bos taurus	miRNA	miRBase	chr15:33347615-33347636 (-) /// chr5:117119388-117119409 (+) /// chr8:86884877-86884898 (+)	MIMAT0003844	PTPRA	-0.256
bta-let-7a-5p	0.899669	A	6.03569	P	0.0284383	20505139	Bos taurus	miRNA	miRBase	chr15:33347615-33347636 (-) /// chr5:117119388-117119409 (+) /// chr8:86884877-86884898 (+)	MIMAT0003844	SPRR2E	-0.414
bta-let-7a-5p	0.899669	A	6.03569	P	0.0284383	20505139	Bos taurus	miRNA	miRBase	chr15:33347615-33347636 (-) /// chr5:117119388-117119409 (+) /// chr8:86884877-86884898 (+)	MIMAT0003844	GPR63	-0.358
bta-let-7a-5p	0.899669	A	6.03569	P	0.0284383	20505139	Bos taurus	miRNA	miRBase	chr15:33347615-33347636 (-) /// chr5:117119388-117119409 (+) /// chr8:86884877-86884898 (+)	MIMAT0003844	PRDM5	-0.422
bta-let-7a-5p	0.899669	A	6.03569	P	0.0284383	20505139	Bos taurus	miRNA	miRBase	chr15:33347615-33347636 (-) /// chr5:117119388-117119409 (+) /// chr8:86884877-86884898 (+)	MIMAT0003844	HSPE1-MOB4	-0.327
bta-let-7a-5p	0.899669	A	6.03569	P	0.0284383	20505139	Bos taurus	miRNA	miRBase	chr15:33347615-33347636 (-) /// chr5:117119388-117119409 (+) /// chr8:86884877-86884898 (+)	MIMAT0003844	THPO	-0.269
bta-let-7a-5p	0.899669	A	6.03569	P	0.0284383	20505139	Bos taurus	miRNA	miRBase	chr15:33347615-33347636 (-) /// chr5:117119388-117119409 (+) /// chr8:86884877-86884898 (+)	MIMAT0003844	SLC35D2	-0.255
bta-let-7a-5p	0.899669	A	6.03569	P	0.0284383	20505139	Bos taurus	miRNA	miRBase	chr15:33347615-33347636 (-) /// chr5:117119388-117119409 (+) /// chr8:86884877-86884898 (+)	MIMAT0003844	SIRPB1	-0.317
bta-let-7a-5p	0.899669	A	6.03569	P	0.0284383	20505139	Bos taurus	miRNA	miRBase	chr15:33347615-33347636 (-) /// chr5:117119388-117119409 (+) /// chr8:86884877-86884898 (+)	MIMAT0003844	PRLR	-0.234
bta-let-7a-5p	0.899669	A	6.03569	P	0.0284383	20505139	Bos taurus	miRNA	miRBase	chr15:33347615-33347636 (-) /// chr5:117119388-117119409 (+) /// chr8:86884877-86884898 (+)	MIMAT0003844	XRN1	-0.601
bta-let-7a-5p	0.899669	A	6.03569	P	0.0284383	20505139	Bos taurus	miRNA	miRBase	chr15:33347615-33347636 (-) /// chr5:117119388-117119409 (+) /// chr8:86884877-86884898 (+)	MIMAT0003844	RP11-89N17.1	-0.352
bta-let-7a-5p	0.899669	A	6.03569	P	0.0284383	20505139	Bos taurus	miRNA	miRBase	chr15:33347615-33347636 (-) /// chr5:117119388-117119409 (+) /// chr8:86884877-86884898 (+)	MIMAT0003844	ACER2	-0.261
bta-let-7a-5p	0.899669	A	6.03569	P	0.0284383	20505139	Bos taurus	miRNA	miRBase	chr15:33347615-33347636 (-) /// chr5:117119388-117119409 (+) /// chr8:86884877-86884898 (+)	MIMAT0003844	MRPL37	-0.211
bta-let-7a-5p	0.899669	A	6.03569	P	0.0284383	20505139	Bos taurus	miRNA	miRBase	chr15:33347615-33347636 (-) /// chr5:117119388-117119409 (+) /// chr8:86884877-86884898 (+)	MIMAT0003844	ABCE1	-0.269
bta-let-7a-5p	0.899669	A	6.03569	P	0.0284383	20505139	Bos taurus	miRNA	miRBase	chr15:33347615-33347636 (-) /// chr5:117119388-117119409 (+) /// chr8:86884877-86884898 (+)	MIMAT0003844	EXOC5	-0.248
bta-let-7a-5p	0.899669	A	6.03569	P	0.0284383	20505139	Bos taurus	miRNA	miRBase	chr15:33347615-33347636 (-) /// chr5:117119388-117119409 (+) /// chr8:86884877-86884898 (+)	MIMAT0003844	NUDT11	-0.202
bta-let-7a-5p	0.899669	A	6.03569	P	0.0284383	20505139	Bos taurus	miRNA	miRBase	chr15:33347615-33347636 (-) /// chr5:117119388-117119409 (+) /// chr8:86884877-86884898 (+)	MIMAT0003844	IFT20	-0.506
bta-let-7a-5p	0.899669	A	6.03569	P	0.0284383	20505139	Bos taurus	miRNA	miRBase	chr15:33347615-33347636 (-) /// chr5:117119388-117119409 (+) /// chr8:86884877-86884898 (+)	MIMAT0003844	GALC	-0.411
bta-let-7a-5p	0.899669	A	6.03569	P	0.0284383	20505139	Bos taurus	miRNA	miRBase	chr15:33347615-33347636 (-) /// chr5:117119388-117119409 (+) /// chr8:86884877-86884898 (+)	MIMAT0003844	ZNF839	-0.624
bta-let-7a-5p	0.899669	A	6.03569	P	0.0284383	20505139	Bos taurus	miRNA	miRBase	chr15:33347615-33347636 (-) /// chr5:117119388-117119409 (+) /// chr8:86884877-86884898 (+)	MIMAT0003844	P2RX1	-0.293
bta-let-7a-5p	0.899669	A	6.03569	P	0.0284383	20505139	Bos taurus	miRNA	miRBase	chr15:33347615-33347636 (-) /// chr5:117119388-117119409 (+) /// chr8:86884877-86884898 (+)	MIMAT0003844	PXMP4	-0.26
bta-let-7a-5p	0.899669	A	6.03569	P	0.0284383	20505139	Bos taurus	miRNA	miRBase	chr15:33347615-33347636 (-) /// chr5:117119388-117119409 (+) /// chr8:86884877-86884898 (+)	MIMAT0003844	LRRC17	-0.356
bta-let-7a-5p	0.899669	A	6.03569	P	0.0284383	20505139	Bos taurus	miRNA	miRBase	chr15:33347615-33347636 (-) /// chr5:117119388-117119409 (+) /// chr8:86884877-86884898 (+)	MIMAT0003844	ACTR10	-0.421
bta-let-7a-5p	0.899669	A	6.03569	P	0.0284383	20505139	Bos taurus	miRNA	miRBase	chr15:33347615-33347636 (-) /// chr5:117119388-117119409 (+) /// chr8:86884877-86884898 (+)	MIMAT0003844	SPRR2D	-0.415
bta-let-7a-5p	0.899669	A	6.03569	P	0.0284383	20505139	Bos taurus	miRNA	miRBase	chr15:33347615-33347636 (-) /// chr5:117119388-117119409 (+) /// chr8:86884877-86884898 (+)	MIMAT0003844	AP1S1	-0.683
bta-let-7a-5p	0.899669	A	6.03569	P	0.0284383	20505139	Bos taurus	miRNA	miRBase	chr15:33347615-33347636 (-) /// chr5:117119388-117119409 (+) /// chr8:86884877-86884898 (+)	MIMAT0003844	KLF3	-0.21
bta-let-7a-5p	0.899669	A	6.03569	P	0.0284383	20505139	Bos taurus	miRNA	miRBase	chr15:33347615-33347636 (-) /// chr5:117119388-117119409 (+) /// chr8:86884877-86884898 (+)	MIMAT0003844	NCK2	-0.231
bta-let-7a-5p	0.899669	A	6.03569	P	0.0284383	20505139	Bos taurus	miRNA	miRBase	chr15:33347615-33347636 (-) /// chr5:117119388-117119409 (+) /// chr8:86884877-86884898 (+)	MIMAT0003844	RASL10B	-0.395
bta-let-7a-5p	0.899669	A	6.03569	P	0.0284383	20505139	Bos taurus	miRNA	miRBase	chr15:33347615-33347636 (-) /// chr5:117119388-117119409 (+) /// chr8:86884877-86884898 (+)	MIMAT0003844	CERS2	-0.233
bta-let-7a-5p	0.899669	A	6.03569	P	0.0284383	20505139	Bos taurus	miRNA	miRBase	chr15:33347615-33347636 (-) /// chr5:117119388-117119409 (+) /// chr8:86884877-86884898 (+)	MIMAT0003844	ORC6	-0.285
bta-let-7a-5p	0.899669	A	6.03569	P	0.0284383	20505139	Bos taurus	miRNA	miRBase	chr15:33347615-33347636 (-) /// chr5:117119388-117119409 (+) /// chr8:86884877-86884898 (+)	MIMAT0003844	TRIM31	-0.221
bta-let-7a-5p	0.899669	A	6.03569	P	0.0284383	20505139	Bos taurus	miRNA	miRBase	chr15:33347615-33347636 (-) /// chr5:117119388-117119409 (+) /// chr8:86884877-86884898 (+)	MIMAT0003844	NDUFAF4	-0.508
bta-let-7a-5p	0.899669	A	6.03569	P	0.0284383	20505139	Bos taurus	miRNA	miRBase	chr15:33347615-33347636 (-) /// chr5:117119388-117119409 (+) /// chr8:86884877-86884898 (+)	MIMAT0003844	SLC6A1	-0.255
bta-let-7a-5p	0.899669	A	6.03569	P	0.0284383	20505139	Bos taurus	miRNA	miRBase	chr15:33347615-33347636 (-) /// chr5:117119388-117119409 (+) /// chr8:86884877-86884898 (+)	MIMAT0003844	ZNF45	-0.249
bta-let-7a-5p	0.899669	A	6.03569	P	0.0284383	20505139	Bos taurus	miRNA	miRBase	chr15:33347615-33347636 (-) /// chr5:117119388-117119409 (+) /// chr8:86884877-86884898 (+)	MIMAT0003844	TNNC1	-0.365
bta-let-7a-5p	0.899669	A	6.03569	P	0.0284383	20505139	Bos taurus	miRNA	miRBase	chr15:33347615-33347636 (-) /// chr5:117119388-117119409 (+) /// chr8:86884877-86884898 (+)	MIMAT0003844	KARS	-0.287
bta-let-7a-5p	0.899669	A	6.03569	P	0.0284383	20505139	Bos taurus	miRNA	miRBase	chr15:33347615-33347636 (-) /// chr5:117119388-117119409 (+) /// chr8:86884877-86884898 (+)	MIMAT0003844	ZG16	-0.275
bta-let-7a-5p	0.899669	A	6.03569	P	0.0284383	20505139	Bos taurus	miRNA	miRBase	chr15:33347615-33347636 (-) /// chr5:117119388-117119409 (+) /// chr8:86884877-86884898 (+)	MIMAT0003844	TXNDC8	-0.344
bta-let-7a-5p	0.899669	A	6.03569	P	0.0284383	20505139	Bos taurus	miRNA	miRBase	chr15:33347615-33347636 (-) /// chr5:117119388-117119409 (+) /// chr8:86884877-86884898 (+)	MIMAT0003844	SLC25A24	-0.365
bta-let-7a-5p	0.899669	A	6.03569	P	0.0284383	20505139	Bos taurus	miRNA	miRBase	chr15:33347615-33347636 (-) /// chr5:117119388-117119409 (+) /// chr8:86884877-86884898 (+)	MIMAT0003844	CYP46A1	-0.398
bta-let-7b	6.96758	P	9.74476	P	0.145877	20505651	Bos taurus	miRNA	miRBase	chr5:117120190-117120211 (+)	MIMAT0004331	PLP2	-0.227
bta-let-7b	6.96758	P	9.74476	P	0.145877	20505651	Bos taurus	miRNA	miRBase	chr5:117120190-117120211 (+)	MIMAT0004331	CORO7	-0.247
bta-let-7b	6.96758	P	9.74476	P	0.145877	20505651	Bos taurus	miRNA	miRBase	chr5:117120190-117120211 (+)	MIMAT0004331	SRR	-0.226
bta-let-7b	6.96758	P	9.74476	P	0.145877	20505651	Bos taurus	miRNA	miRBase	chr5:117120190-117120211 (+)	MIMAT0004331	CPSF4	-0.272
bta-let-7b	6.96758	P	9.74476	P	0.145877	20505651	Bos taurus	miRNA	miRBase	chr5:117120190-117120211 (+)	MIMAT0004331	GBX1	-0.334
bta-let-7b	6.96758	P	9.74476	P	0.145877	20505651	Bos taurus	miRNA	miRBase	chr5:117120190-117120211 (+)	MIMAT0004331	ABCG1	-0.335
bta-let-7b	6.96758	P	9.74476	P	0.145877	20505651	Bos taurus	miRNA	miRBase	chr5:117120190-117120211 (+)	MIMAT0004331	KREMEN1	-0.278
bta-let-7b	6.96758	P	9.74476	P	0.145877	20505651	Bos taurus	miRNA	miRBase	chr5:117120190-117120211 (+)	MIMAT0004331	TPP1	-0.505
bta-let-7b	6.96758	P	9.74476	P	0.145877	20505651	Bos taurus	miRNA	miRBase	chr5:117120190-117120211 (+)	MIMAT0004331	PPAPDC2	-0.632
bta-let-7b	6.96758	P	9.74476	P	0.145877	20505651	Bos taurus	miRNA	miRBase	chr5:117120190-117120211 (+)	MIMAT0004331	SPTSSB	-0.216
bta-let-7b	6.96758	P	9.74476	P	0.145877	20505651	Bos taurus	miRNA	miRBase	chr5:117120190-117120211 (+)	MIMAT0004331	SMCP	-0.341
bta-let-7b	6.96758	P	9.74476	P	0.145877	20505651	Bos taurus	miRNA	miRBase	chr5:117120190-117120211 (+)	MIMAT0004331	DYTN	-0.444
bta-let-7b	6.96758	P	9.74476	P	0.145877	20505651	Bos taurus	miRNA	miRBase	chr5:117120190-117120211 (+)	MIMAT0004331	TXLNB	-0.255
bta-let-7b	6.96758	P	9.74476	P	0.145877	20505651	Bos taurus	miRNA	miRBase	chr5:117120190-117120211 (+)	MIMAT0004331	TMEFF2	-0.266
bta-let-7b	6.96758	P	9.74476	P	0.145877	20505651	Bos taurus	miRNA	miRBase	chr5:117120190-117120211 (+)	MIMAT0004331	PLAGL2	-0.41
bta-let-7b	6.96758	P	9.74476	P	0.145877	20505651	Bos taurus	miRNA	miRBase	chr5:117120190-117120211 (+)	MIMAT0004331	DCAF15	-0.362
bta-let-7b	6.96758	P	9.74476	P	0.145877	20505651	Bos taurus	miRNA	miRBase	chr5:117120190-117120211 (+)	MIMAT0004331	GGA3	-0.226
bta-let-7b	6.96758	P	9.74476	P	0.145877	20505651	Bos taurus	miRNA	miRBase	chr5:117120190-117120211 (+)	MIMAT0004331	DNAJC5	-0.263
bta-let-7b	6.96758	P	9.74476	P	0.145877	20505651	Bos taurus	miRNA	miRBase	chr5:117120190-117120211 (+)	MIMAT0004331	CNNM4	-0.263
bta-let-7b	6.96758	P	9.74476	P	0.145877	20505651	Bos taurus	miRNA	miRBase	chr5:117120190-117120211 (+)	MIMAT0004331	ZNF362	-0.349
bta-let-7b	6.96758	P	9.74476	P	0.145877	20505651	Bos taurus	miRNA	miRBase	chr5:117120190-117120211 (+)	MIMAT0004331	IKBKE	-0.276
bta-let-7b	6.96758	P	9.74476	P	0.145877	20505651	Bos taurus	miRNA	miRBase	chr5:117120190-117120211 (+)	MIMAT0004331	BLK	-0.336
bta-let-7b	6.96758	P	9.74476	P	0.145877	20505651	Bos taurus	miRNA	miRBase	chr5:117120190-117120211 (+)	MIMAT0004331	TTC31	-0.639
bta-let-7b	6.96758	P	9.74476	P	0.145877	20505651	Bos taurus	miRNA	miRBase	chr5:117120190-117120211 (+)	MIMAT0004331	GRPEL2	-0.433
bta-let-7b	6.96758	P	9.74476	P	0.145877	20505651	Bos taurus	miRNA	miRBase	chr5:117120190-117120211 (+)	MIMAT0004331	ARHGAP12	-0.22
bta-let-7b	6.96758	P	9.74476	P	0.145877	20505651	Bos taurus	miRNA	miRBase	chr5:117120190-117120211 (+)	MIMAT0004331	LIMD2	-0.412
bta-let-7b	6.96758	P	9.74476	P	0.145877	20505651	Bos taurus	miRNA	miRBase	chr5:117120190-117120211 (+)	MIMAT0004331	ZNF282	-0.259
bta-let-7b	6.96758	P	9.74476	P	0.145877	20505651	Bos taurus	miRNA	miRBase	chr5:117120190-117120211 (+)	MIMAT0004331	MIPOL1	-0.238
bta-let-7b	6.96758	P	9.74476	P	0.145877	20505651	Bos taurus	miRNA	miRBase	chr5:117120190-117120211 (+)	MIMAT0004331	CDKN3	-0.323
bta-let-7b	6.96758	P	9.74476	P	0.145877	20505651	Bos taurus	miRNA	miRBase	chr5:117120190-117120211 (+)	MIMAT0004331	SBK1	-0.26
bta-let-7b	6.96758	P	9.74476	P	0.145877	20505651	Bos taurus	miRNA	miRBase	chr5:117120190-117120211 (+)	MIMAT0004331	CEP135	-0.44
bta-let-7b	6.96758	P	9.74476	P	0.145877	20505651	Bos taurus	miRNA	miRBase	chr5:117120190-117120211 (+)	MIMAT0004331	RALB	-0.359
bta-let-7b	6.96758	P	9.74476	P	0.145877	20505651	Bos taurus	miRNA	miRBase	chr5:117120190-117120211 (+)	MIMAT0004331	PARD6B	-0.517
bta-let-7b	6.96758	P	9.74476	P	0.145877	20505651	Bos taurus	miRNA	miRBase	chr5:117120190-117120211 (+)	MIMAT0004331	LIMD1	-0.324
bta-let-7b	6.96758	P	9.74476	P	0.145877	20505651	Bos taurus	miRNA	miRBase	chr5:117120190-117120211 (+)	MIMAT0004331	SLC5A5	-0.288
bta-let-7b	6.96758	P	9.74476	P	0.145877	20505651	Bos taurus	miRNA	miRBase	chr5:117120190-117120211 (+)	MIMAT0004331	LELP1	-0.425
bta-let-7b	6.96758	P	9.74476	P	0.145877	20505651	Bos taurus	miRNA	miRBase	chr5:117120190-117120211 (+)	MIMAT0004331	MAPK6	-0.531
bta-let-7b	6.96758	P	9.74476	P	0.145877	20505651	Bos taurus	miRNA	miRBase	chr5:117120190-117120211 (+)	MIMAT0004331	PBX3	-0.727
bta-let-7b	6.96758	P	9.74476	P	0.145877	20505651	Bos taurus	miRNA	miRBase	chr5:117120190-117120211 (+)	MIMAT0004331	PSMA4	-0.292
bta-let-7b	6.96758	P	9.74476	P	0.145877	20505651	Bos taurus	miRNA	miRBase	chr5:117120190-117120211 (+)	MIMAT0004331	TRIM27	-0.252
bta-let-7b	6.96758	P	9.74476	P	0.145877	20505651	Bos taurus	miRNA	miRBase	chr5:117120190-117120211 (+)	MIMAT0004331	TMEM52B	-0.468
bta-let-7b	6.96758	P	9.74476	P	0.145877	20505651	Bos taurus	miRNA	miRBase	chr5:117120190-117120211 (+)	MIMAT0004331	SMAD2	-0.454
bta-let-7b	6.96758	P	9.74476	P	0.145877	20505651	Bos taurus	miRNA	miRBase	chr5:117120190-117120211 (+)	MIMAT0004331	BYSL	-0.216
bta-let-7b	6.96758	P	9.74476	P	0.145877	20505651	Bos taurus	miRNA	miRBase	chr5:117120190-117120211 (+)	MIMAT0004331	IGDCC4	-0.245
bta-let-7b	6.96758	P	9.74476	P	0.145877	20505651	Bos taurus	miRNA	miRBase	chr5:117120190-117120211 (+)	MIMAT0004331	IMPG1	-0.521
bta-let-7b	6.96758	P	9.74476	P	0.145877	20505651	Bos taurus	miRNA	miRBase	chr5:117120190-117120211 (+)	MIMAT0004331	ZNF551	-0.204
bta-let-7b	6.96758	P	9.74476	P	0.145877	20505651	Bos taurus	miRNA	miRBase	chr5:117120190-117120211 (+)	MIMAT0004331	BIN3	-0.368
bta-let-7b	6.96758	P	9.74476	P	0.145877	20505651	Bos taurus	miRNA	miRBase	chr5:117120190-117120211 (+)	MIMAT0004331	CLEC1B	-0.47
bta-let-7b	6.96758	P	9.74476	P	0.145877	20505651	Bos taurus	miRNA	miRBase	chr5:117120190-117120211 (+)	MIMAT0004331	PFDN1	-0.245
bta-let-7b	6.96758	P	9.74476	P	0.145877	20505651	Bos taurus	miRNA	miRBase	chr5:117120190-117120211 (+)	MIMAT0004331	TXLNA	-0.227
bta-let-7b	6.96758	P	9.74476	P	0.145877	20505651	Bos taurus	miRNA	miRBase	chr5:117120190-117120211 (+)	MIMAT0004331	MSN	-0.235
bta-let-7b	6.96758	P	9.74476	P	0.145877	20505651	Bos taurus	miRNA	miRBase	chr5:117120190-117120211 (+)	MIMAT0004331	SLC38A7	-0.259
bta-let-7b	6.96758	P	9.74476	P	0.145877	20505651	Bos taurus	miRNA	miRBase	chr5:117120190-117120211 (+)	MIMAT0004331	AP005482.1	-0.346
bta-let-7b	6.96758	P	9.74476	P	0.145877	20505651	Bos taurus	miRNA	miRBase	chr5:117120190-117120211 (+)	MIMAT0004331	LOXL4	-0.301
bta-let-7b	6.96758	P	9.74476	P	0.145877	20505651	Bos taurus	miRNA	miRBase	chr5:117120190-117120211 (+)	MIMAT0004331	LRRC8B	-0.319
bta-let-7b	6.96758	P	9.74476	P	0.145877	20505651	Bos taurus	miRNA	miRBase	chr5:117120190-117120211 (+)	MIMAT0004331	C15orf41	-0.393
bta-let-7b	6.96758	P	9.74476	P	0.145877	20505651	Bos taurus	miRNA	miRBase	chr5:117120190-117120211 (+)	MIMAT0004331	CXCL10	-0.308
bta-let-7b	6.96758	P	9.74476	P	0.145877	20505651	Bos taurus	miRNA	miRBase	chr5:117120190-117120211 (+)	MIMAT0004331	MAP2K7	-0.225
bta-let-7b	6.96758	P	9.74476	P	0.145877	20505651	Bos taurus	miRNA	miRBase	chr5:117120190-117120211 (+)	MIMAT0004331	CEP57	-0.267
bta-let-7b	6.96758	P	9.74476	P	0.145877	20505651	Bos taurus	miRNA	miRBase	chr5:117120190-117120211 (+)	MIMAT0004331	RNF20	-0.418
bta-let-7b	6.96758	P	9.74476	P	0.145877	20505651	Bos taurus	miRNA	miRBase	chr5:117120190-117120211 (+)	MIMAT0004331	ARID1B	-0.412
bta-let-7b	6.96758	P	9.74476	P	0.145877	20505651	Bos taurus	miRNA	miRBase	chr5:117120190-117120211 (+)	MIMAT0004331	PCP4L1	-0.448
bta-let-7b	6.96758	P	9.74476	P	0.145877	20505651	Bos taurus	miRNA	miRBase	chr5:117120190-117120211 (+)	MIMAT0004331	PALM3	-0.312
bta-let-7b	6.96758	P	9.74476	P	0.145877	20505651	Bos taurus	miRNA	miRBase	chr5:117120190-117120211 (+)	MIMAT0004331	KIAA0895L	-0.298
bta-let-7c	5.49941	P	8.30877	P	0.142659	20505652	Bos taurus	miRNA	miRBase	chr1:19930511-19930532 (-)	MIMAT0004332	CDCA8	-0.327
bta-let-7c	5.49941	P	8.30877	P	0.142659	20505652	Bos taurus	miRNA	miRBase	chr1:19930511-19930532 (-)	MIMAT0004332	TTLL11	-0.268
bta-let-7c	5.49941	P	8.30877	P	0.142659	20505652	Bos taurus	miRNA	miRBase	chr1:19930511-19930532 (-)	MIMAT0004332	SKP1	-0.289
bta-let-7c	5.49941	P	8.30877	P	0.142659	20505652	Bos taurus	miRNA	miRBase	chr1:19930511-19930532 (-)	MIMAT0004332	CLP1	-0.428
bta-let-7c	5.49941	P	8.30877	P	0.142659	20505652	Bos taurus	miRNA	miRBase	chr1:19930511-19930532 (-)	MIMAT0004332	CTHRC1	-0.441
bta-let-7c	5.49941	P	8.30877	P	0.142659	20505652	Bos taurus	miRNA	miRBase	chr1:19930511-19930532 (-)	MIMAT0004332	CDC42SE1	-0.429
bta-let-7c	5.49941	P	8.30877	P	0.142659	20505652	Bos taurus	miRNA	miRBase	chr1:19930511-19930532 (-)	MIMAT0004332	ICMT	-0.29
bta-let-7c	5.49941	P	8.30877	P	0.142659	20505652	Bos taurus	miRNA	miRBase	chr1:19930511-19930532 (-)	MIMAT0004332	ACTA1	-0.361
bta-let-7c	5.49941	P	8.30877	P	0.142659	20505652	Bos taurus	miRNA	miRBase	chr1:19930511-19930532 (-)	MIMAT0004332	THOC2	-0.291
bta-let-7c	5.49941	P	8.30877	P	0.142659	20505652	Bos taurus	miRNA	miRBase	chr1:19930511-19930532 (-)	MIMAT0004332	CAPG	-0.311
bta-let-7c	5.49941	P	8.30877	P	0.142659	20505652	Bos taurus	miRNA	miRBase	chr1:19930511-19930532 (-)	MIMAT0004332	RBMX2	-0.223
bta-let-7c	5.49941	P	8.30877	P	0.142659	20505652	Bos taurus	miRNA	miRBase	chr1:19930511-19930532 (-)	MIMAT0004332	TSPEAR	-0.359
bta-let-7c	5.49941	P	8.30877	P	0.142659	20505652	Bos taurus	miRNA	miRBase	chr1:19930511-19930532 (-)	MIMAT0004332	CRCT1	-0.583
bta-let-7c	5.49941	P	8.30877	P	0.142659	20505652	Bos taurus	miRNA	miRBase	chr1:19930511-19930532 (-)	MIMAT0004332	ZC3H10	-0.282
bta-let-7c	5.49941	P	8.30877	P	0.142659	20505652	Bos taurus	miRNA	miRBase	chr1:19930511-19930532 (-)	MIMAT0004332	FAM96A	-0.226
bta-let-7c	5.49941	P	8.30877	P	0.142659	20505652	Bos taurus	miRNA	miRBase	chr1:19930511-19930532 (-)	MIMAT0004332	FAM43B	-0.51
bta-let-7c	5.49941	P	8.30877	P	0.142659	20505652	Bos taurus	miRNA	miRBase	chr1:19930511-19930532 (-)	MIMAT0004332	CD200R1L	-0.517
bta-let-7c	5.49941	P	8.30877	P	0.142659	20505652	Bos taurus	miRNA	miRBase	chr1:19930511-19930532 (-)	MIMAT0004332	GDF11	-0.231
bta-let-7c	5.49941	P	8.30877	P	0.142659	20505652	Bos taurus	miRNA	miRBase	chr1:19930511-19930532 (-)	MIMAT0004332	ZBTB26	-0.444
bta-let-7c	5.49941	P	8.30877	P	0.142659	20505652	Bos taurus	miRNA	miRBase	chr1:19930511-19930532 (-)	MIMAT0004332	MDM4	-0.699
bta-let-7c	5.49941	P	8.30877	P	0.142659	20505652	Bos taurus	miRNA	miRBase	chr1:19930511-19930532 (-)	MIMAT0004332	DCAF8	-0.313
bta-let-7c	5.49941	P	8.30877	P	0.142659	20505652	Bos taurus	miRNA	miRBase	chr1:19930511-19930532 (-)	MIMAT0004332	ICAM4	-0.275
bta-let-7c	5.49941	P	8.30877	P	0.142659	20505652	Bos taurus	miRNA	miRBase	chr1:19930511-19930532 (-)	MIMAT0004332	FNDC3B	-0.362
bta-let-7c	5.49941	P	8.30877	P	0.142659	20505652	Bos taurus	miRNA	miRBase	chr1:19930511-19930532 (-)	MIMAT0004332	IL5	-0.342
bta-let-7c	5.49941	P	8.30877	P	0.142659	20505652	Bos taurus	miRNA	miRBase	chr1:19930511-19930532 (-)	MIMAT0004332	DSG3	-0.22
bta-let-7c	5.49941	P	8.30877	P	0.142659	20505652	Bos taurus	miRNA	miRBase	chr1:19930511-19930532 (-)	MIMAT0004332	N4BP1	-0.461
bta-let-7c	5.49941	P	8.30877	P	0.142659	20505652	Bos taurus	miRNA	miRBase	chr1:19930511-19930532 (-)	MIMAT0004332	RAB11FIP4	-0.652
bta-let-7c	5.49941	P	8.30877	P	0.142659	20505652	Bos taurus	miRNA	miRBase	chr1:19930511-19930532 (-)	MIMAT0004332	DCAF8	-0.298
bta-let-7c	5.49941	P	8.30877	P	0.142659	20505652	Bos taurus	miRNA	miRBase	chr1:19930511-19930532 (-)	MIMAT0004332	SHC1	-0.29
bta-let-7c	5.49941	P	8.30877	P	0.142659	20505652	Bos taurus	miRNA	miRBase	chr1:19930511-19930532 (-)	MIMAT0004332	C6orf120	-0.243
bta-let-7e	0.711153	A	2.42301	P	0.305266	20505653	Bos taurus	miRNA	miRBase	chr18:58015043-58015063 (+)	MIMAT0004333	KCTD16	-0.4
bta-let-7e	0.711153	A	2.42301	P	0.305266	20505653	Bos taurus	miRNA	miRBase	chr18:58015043-58015063 (+)	MIMAT0004333	SWT1	-0.334
bta-let-7e	0.711153	A	2.42301	P	0.305266	20505653	Bos taurus	miRNA	miRBase	chr18:58015043-58015063 (+)	MIMAT0004333	SOCS1	-0.505
bta-let-7e	0.711153	A	2.42301	P	0.305266	20505653	Bos taurus	miRNA	miRBase	chr18:58015043-58015063 (+)	MIMAT0004333	PPDPF	-0.389
bta-let-7e	0.711153	A	2.42301	P	0.305266	20505653	Bos taurus	miRNA	miRBase	chr18:58015043-58015063 (+)	MIMAT0004333	USP24	-0.249
bta-let-7e	0.711153	A	2.42301	P	0.305266	20505653	Bos taurus	miRNA	miRBase	chr18:58015043-58015063 (+)	MIMAT0004333	SEMA3F	-0.215
bta-let-7e	0.711153	A	2.42301	P	0.305266	20505653	Bos taurus	miRNA	miRBase	chr18:58015043-58015063 (+)	MIMAT0004333	HIC2	-0.671
bta-let-7e	0.711153	A	2.42301	P	0.305266	20505653	Bos taurus	miRNA	miRBase	chr18:58015043-58015063 (+)	MIMAT0004333	TLR5	-0.409
bta-let-7e	0.711153	A	2.42301	P	0.305266	20505653	Bos taurus	miRNA	miRBase	chr18:58015043-58015063 (+)	MIMAT0004333	CBFA2T3	-0.336
bta-miR-1224	2.67216	P	3.91462	P	0.42265	20511337	Bos taurus	miRNA	miRBase	chr1:83546927-83546947 (-)	MIMAT0009944	MRPL45	-0.325
bta-miR-1224	2.67216	P	3.91462	P	0.42265	20511337	Bos taurus	miRNA	miRBase	chr1:83546927-83546947 (-)	MIMAT0009944	GPRIN2	-0.207
bta-miR-1224	2.67216	P	3.91462	P	0.42265	20511337	Bos taurus	miRNA	miRBase	chr1:83546927-83546947 (-)	MIMAT0009944	AP3D1	-0.316
bta-miR-1224	2.67216	P	3.91462	P	0.42265	20511337	Bos taurus	miRNA	miRBase	chr1:83546927-83546947 (-)	MIMAT0009944	SLC35C2	-0.335
bta-miR-1224	2.67216	P	3.91462	P	0.42265	20511337	Bos taurus	miRNA	miRBase	chr1:83546927-83546947 (-)	MIMAT0009944	METAP1	-0.285
bta-miR-1224	2.67216	P	3.91462	P	0.42265	20511337	Bos taurus	miRNA	miRBase	chr1:83546927-83546947 (-)	MIMAT0009944	PRR9	-0.201
bta-miR-1224	2.67216	P	3.91462	P	0.42265	20511337	Bos taurus	miRNA	miRBase	chr1:83546927-83546947 (-)	MIMAT0009944	PNO1	-0.247
bta-miR-1224	2.67216	P	3.91462	P	0.42265	20511337	Bos taurus	miRNA	miRBase	chr1:83546927-83546947 (-)	MIMAT0009944	CHST9	-0.278
bta-miR-1224	2.67216	P	3.91462	P	0.42265	20511337	Bos taurus	miRNA	miRBase	chr1:83546927-83546947 (-)	MIMAT0009944	ABHD4	-0.219
bta-miR-1224	2.67216	P	3.91462	P	0.42265	20511337	Bos taurus	miRNA	miRBase	chr1:83546927-83546947 (-)	MIMAT0009944	WDR92	-0.284
bta-miR-1224	2.67216	P	3.91462	P	0.42265	20511337	Bos taurus	miRNA	miRBase	chr1:83546927-83546947 (-)	MIMAT0009944	PAPD7	-0.212
bta-miR-1224	2.67216	P	3.91462	P	0.42265	20511337	Bos taurus	miRNA	miRBase	chr1:83546927-83546947 (-)	MIMAT0009944	IGSF5	-0.216
bta-miR-1224	2.67216	P	3.91462	P	0.42265	20511337	Bos taurus	miRNA	miRBase	chr1:83546927-83546947 (-)	MIMAT0009944	C17orf53	-0.218
bta-miR-1224	2.67216	P	3.91462	P	0.42265	20511337	Bos taurus	miRNA	miRBase	chr1:83546927-83546947 (-)	MIMAT0009944	CALN1	-0.282
bta-miR-1224	2.67216	P	3.91462	P	0.42265	20511337	Bos taurus	miRNA	miRBase	chr1:83546927-83546947 (-)	MIMAT0009944	ABHD13	-0.259
bta-miR-1224	2.67216	P	3.91462	P	0.42265	20511337	Bos taurus	miRNA	miRBase	chr1:83546927-83546947 (-)	MIMAT0009944	BEX4	-0.512
bta-miR-1224	2.67216	P	3.91462	P	0.42265	20511337	Bos taurus	miRNA	miRBase	chr1:83546927-83546947 (-)	MIMAT0009944	SLC35D2	-0.383
bta-miR-1224	2.67216	P	3.91462	P	0.42265	20511337	Bos taurus	miRNA	miRBase	chr1:83546927-83546947 (-)	MIMAT0009944	TTC14	-0.279
bta-miR-1224	2.67216	P	3.91462	P	0.42265	20511337	Bos taurus	miRNA	miRBase	chr1:83546927-83546947 (-)	MIMAT0009944	LANCL1	-0.3
bta-miR-1224	2.67216	P	3.91462	P	0.42265	20511337	Bos taurus	miRNA	miRBase	chr1:83546927-83546947 (-)	MIMAT0009944	DIEXF	-0.241
bta-miR-1224	2.67216	P	3.91462	P	0.42265	20511337	Bos taurus	miRNA	miRBase	chr1:83546927-83546947 (-)	MIMAT0009944	TMEM221	-0.617
bta-miR-1224	2.67216	P	3.91462	P	0.42265	20511337	Bos taurus	miRNA	miRBase	chr1:83546927-83546947 (-)	MIMAT0009944	KRTAP4-5	-0.384
bta-miR-1224	2.67216	P	3.91462	P	0.42265	20511337	Bos taurus	miRNA	miRBase	chr1:83546927-83546947 (-)	MIMAT0009944	SND1	-0.424
bta-miR-1224	2.67216	P	3.91462	P	0.42265	20511337	Bos taurus	miRNA	miRBase	chr1:83546927-83546947 (-)	MIMAT0009944	ZNF417	-0.259
bta-miR-1224	2.67216	P	3.91462	P	0.42265	20511337	Bos taurus	miRNA	miRBase	chr1:83546927-83546947 (-)	MIMAT0009944	ACKR2	-0.272
bta-miR-1224	2.67216	P	3.91462	P	0.42265	20511337	Bos taurus	miRNA	miRBase	chr1:83546927-83546947 (-)	MIMAT0009944	LBP	-0.383
bta-miR-1224	2.67216	P	3.91462	P	0.42265	20511337	Bos taurus	miRNA	miRBase	chr1:83546927-83546947 (-)	MIMAT0009944	TNNT3	-0.254
bta-miR-1224	2.67216	P	3.91462	P	0.42265	20511337	Bos taurus	miRNA	miRBase	chr1:83546927-83546947 (-)	MIMAT0009944	CHCHD3	-0.429
bta-miR-1224	2.67216	P	3.91462	P	0.42265	20511337	Bos taurus	miRNA	miRBase	chr1:83546927-83546947 (-)	MIMAT0009944	CAMTA1	-0.218
bta-miR-1224	2.67216	P	3.91462	P	0.42265	20511337	Bos taurus	miRNA	miRBase	chr1:83546927-83546947 (-)	MIMAT0009944	CAPN5	-0.31
bta-miR-1224	2.67216	P	3.91462	P	0.42265	20511337	Bos taurus	miRNA	miRBase	chr1:83546927-83546947 (-)	MIMAT0009944	ZFP3	-0.245
bta-miR-1224	2.67216	P	3.91462	P	0.42265	20511337	Bos taurus	miRNA	miRBase	chr1:83546927-83546947 (-)	MIMAT0009944	FNDC3B	-0.213
bta-miR-1224	2.67216	P	3.91462	P	0.42265	20511337	Bos taurus	miRNA	miRBase	chr1:83546927-83546947 (-)	MIMAT0009944	GDF5OS	-0.22
bta-miR-1224	2.67216	P	3.91462	P	0.42265	20511337	Bos taurus	miRNA	miRBase	chr1:83546927-83546947 (-)	MIMAT0009944	AC005481.5	-0.614
bta-miR-1224	2.67216	P	3.91462	P	0.42265	20511337	Bos taurus	miRNA	miRBase	chr1:83546927-83546947 (-)	MIMAT0009944	SEMA3A	-0.371
bta-miR-1224	2.67216	P	3.91462	P	0.42265	20511337	Bos taurus	miRNA	miRBase	chr1:83546927-83546947 (-)	MIMAT0009944	ACOT13	-0.528
bta-miR-1224	2.67216	P	3.91462	P	0.42265	20511337	Bos taurus	miRNA	miRBase	chr1:83546927-83546947 (-)	MIMAT0009944	TMEM213	-0.683
bta-miR-1224	2.67216	P	3.91462	P	0.42265	20511337	Bos taurus	miRNA	miRBase	chr1:83546927-83546947 (-)	MIMAT0009944	MPHOSPH8	-0.491
bta-miR-1224	2.67216	P	3.91462	P	0.42265	20511337	Bos taurus	miRNA	miRBase	chr1:83546927-83546947 (-)	MIMAT0009944	GTSE1	-0.425
bta-miR-1224	2.67216	P	3.91462	P	0.42265	20511337	Bos taurus	miRNA	miRBase	chr1:83546927-83546947 (-)	MIMAT0009944	TCF7L1	-0.207
bta-miR-1224	2.67216	P	3.91462	P	0.42265	20511337	Bos taurus	miRNA	miRBase	chr1:83546927-83546947 (-)	MIMAT0009944	MAGOHB	-0.34
bta-miR-1224	2.67216	P	3.91462	P	0.42265	20511337	Bos taurus	miRNA	miRBase	chr1:83546927-83546947 (-)	MIMAT0009944	MED18	-0.269
bta-miR-1224	2.67216	P	3.91462	P	0.42265	20511337	Bos taurus	miRNA	miRBase	chr1:83546927-83546947 (-)	MIMAT0009944	IL12RB2	-0.224
bta-miR-1224	2.67216	P	3.91462	P	0.42265	20511337	Bos taurus	miRNA	miRBase	chr1:83546927-83546947 (-)	MIMAT0009944	AC138655.1	-0.235
bta-miR-1224	2.67216	P	3.91462	P	0.42265	20511337	Bos taurus	miRNA	miRBase	chr1:83546927-83546947 (-)	MIMAT0009944	STOM	-0.237
bta-miR-1224	2.67216	P	3.91462	P	0.42265	20511337	Bos taurus	miRNA	miRBase	chr1:83546927-83546947 (-)	MIMAT0009944	SST	-0.281
bta-miR-1224	2.67216	P	3.91462	P	0.42265	20511337	Bos taurus	miRNA	miRBase	chr1:83546927-83546947 (-)	MIMAT0009944	ACAD8	-0.374
bta-miR-1224	2.67216	P	3.91462	P	0.42265	20511337	Bos taurus	miRNA	miRBase	chr1:83546927-83546947 (-)	MIMAT0009944	MYEOV	-0.284
bta-miR-1224	2.67216	P	3.91462	P	0.42265	20511337	Bos taurus	miRNA	miRBase	chr1:83546927-83546947 (-)	MIMAT0009944	N6AMT2	-0.426
bta-miR-1224	2.67216	P	3.91462	P	0.42265	20511337	Bos taurus	miRNA	miRBase	chr1:83546927-83546947 (-)	MIMAT0009944	RASSF4	-0.332
bta-miR-1224	2.67216	P	3.91462	P	0.42265	20511337	Bos taurus	miRNA	miRBase	chr1:83546927-83546947 (-)	MIMAT0009944	ELAC1	-0.222
bta-miR-1224	2.67216	P	3.91462	P	0.42265	20511337	Bos taurus	miRNA	miRBase	chr1:83546927-83546947 (-)	MIMAT0009944	ORC2	-0.302
bta-miR-1224	2.67216	P	3.91462	P	0.42265	20511337	Bos taurus	miRNA	miRBase	chr1:83546927-83546947 (-)	MIMAT0009944	SUN1	-0.286
bta-miR-1224	2.67216	P	3.91462	P	0.42265	20511337	Bos taurus	miRNA	miRBase	chr1:83546927-83546947 (-)	MIMAT0009944	STRIP2	-0.402
bta-miR-1224	2.67216	P	3.91462	P	0.42265	20511337	Bos taurus	miRNA	miRBase	chr1:83546927-83546947 (-)	MIMAT0009944	RSPO3	-0.422
bta-miR-1224	2.67216	P	3.91462	P	0.42265	20511337	Bos taurus	miRNA	miRBase	chr1:83546927-83546947 (-)	MIMAT0009944	RP11-17M16.1	-0.519
bta-miR-1224	2.67216	P	3.91462	P	0.42265	20511337	Bos taurus	miRNA	miRBase	chr1:83546927-83546947 (-)	MIMAT0009944	GLYCTK	-0.481
bta-miR-1224	2.67216	P	3.91462	P	0.42265	20511337	Bos taurus	miRNA	miRBase	chr1:83546927-83546947 (-)	MIMAT0009944	SLC23A2	-0.216
bta-miR-1224	2.67216	P	3.91462	P	0.42265	20511337	Bos taurus	miRNA	miRBase	chr1:83546927-83546947 (-)	MIMAT0009944	CCDC71L	-0.485
bta-miR-1224	2.67216	P	3.91462	P	0.42265	20511337	Bos taurus	miRNA	miRBase	chr1:83546927-83546947 (-)	MIMAT0009944	RNF4	-0.443
bta-miR-1224	2.67216	P	3.91462	P	0.42265	20511337	Bos taurus	miRNA	miRBase	chr1:83546927-83546947 (-)	MIMAT0009944	PPP1R9B	-0.324
bta-miR-1224	2.67216	P	3.91462	P	0.42265	20511337	Bos taurus	miRNA	miRBase	chr1:83546927-83546947 (-)	MIMAT0009944	RGS18	-0.372
bta-miR-1224	2.67216	P	3.91462	P	0.42265	20511337	Bos taurus	miRNA	miRBase	chr1:83546927-83546947 (-)	MIMAT0009944	ZNF256	-0.221
bta-miR-1224	2.67216	P	3.91462	P	0.42265	20511337	Bos taurus	miRNA	miRBase	chr1:83546927-83546947 (-)	MIMAT0009944	OC90	-0.313
bta-miR-1224	2.67216	P	3.91462	P	0.42265	20511337	Bos taurus	miRNA	miRBase	chr1:83546927-83546947 (-)	MIMAT0009944	MFAP3	-0.203
bta-miR-1224	2.67216	P	3.91462	P	0.42265	20511337	Bos taurus	miRNA	miRBase	chr1:83546927-83546947 (-)	MIMAT0009944	ADAM12	-0.31
bta-miR-1224	2.67216	P	3.91462	P	0.42265	20511337	Bos taurus	miRNA	miRBase	chr1:83546927-83546947 (-)	MIMAT0009944	C11orf85	-0.318
bta-miR-1224	2.67216	P	3.91462	P	0.42265	20511337	Bos taurus	miRNA	miRBase	chr1:83546927-83546947 (-)	MIMAT0009944	C9orf91	-0.259
bta-miR-1224	2.67216	P	3.91462	P	0.42265	20511337	Bos taurus	miRNA	miRBase	chr1:83546927-83546947 (-)	MIMAT0009944	CYP7B1	-0.406
bta-miR-1224	2.67216	P	3.91462	P	0.42265	20511337	Bos taurus	miRNA	miRBase	chr1:83546927-83546947 (-)	MIMAT0009944	ZKSCAN5	-0.256
bta-miR-1224	2.67216	P	3.91462	P	0.42265	20511337	Bos taurus	miRNA	miRBase	chr1:83546927-83546947 (-)	MIMAT0009944	RELL1	-0.248
bta-miR-1224	2.67216	P	3.91462	P	0.42265	20511337	Bos taurus	miRNA	miRBase	chr1:83546927-83546947 (-)	MIMAT0009944	PLN	-0.217
bta-miR-1224	2.67216	P	3.91462	P	0.42265	20511337	Bos taurus	miRNA	miRBase	chr1:83546927-83546947 (-)	MIMAT0009944	RP11-383H13.1	-0.432
bta-miR-1224	2.67216	P	3.91462	P	0.42265	20511337	Bos taurus	miRNA	miRBase	chr1:83546927-83546947 (-)	MIMAT0009944	MLLT11	-0.602
bta-miR-1224	2.67216	P	3.91462	P	0.42265	20511337	Bos taurus	miRNA	miRBase	chr1:83546927-83546947 (-)	MIMAT0009944	SMC1A	-0.203
bta-miR-1224	2.67216	P	3.91462	P	0.42265	20511337	Bos taurus	miRNA	miRBase	chr1:83546927-83546947 (-)	MIMAT0009944	TSKU	-0.273
bta-miR-1224	2.67216	P	3.91462	P	0.42265	20511337	Bos taurus	miRNA	miRBase	chr1:83546927-83546947 (-)	MIMAT0009944	UBXN7	-0.261
bta-miR-1224	2.67216	P	3.91462	P	0.42265	20511337	Bos taurus	miRNA	miRBase	chr1:83546927-83546947 (-)	MIMAT0009944	AOC3	-0.25
bta-miR-1224	2.67216	P	3.91462	P	0.42265	20511337	Bos taurus	miRNA	miRBase	chr1:83546927-83546947 (-)	MIMAT0009944	TMEM220	-0.253
bta-miR-1224	2.67216	P	3.91462	P	0.42265	20511337	Bos taurus	miRNA	miRBase	chr1:83546927-83546947 (-)	MIMAT0009944	MYO10	-0.241
bta-miR-1224	2.67216	P	3.91462	P	0.42265	20511337	Bos taurus	miRNA	miRBase	chr1:83546927-83546947 (-)	MIMAT0009944	DBNDD1	-0.308
bta-miR-1224	2.67216	P	3.91462	P	0.42265	20511337	Bos taurus	miRNA	miRBase	chr1:83546927-83546947 (-)	MIMAT0009944	PSMB11	-0.243
bta-miR-1224	2.67216	P	3.91462	P	0.42265	20511337	Bos taurus	miRNA	miRBase	chr1:83546927-83546947 (-)	MIMAT0009944	RNASE2	-0.319
bta-miR-1224	2.67216	P	3.91462	P	0.42265	20511337	Bos taurus	miRNA	miRBase	chr1:83546927-83546947 (-)	MIMAT0009944	ZBTB25	-0.495
bta-miR-1224	2.67216	P	3.91462	P	0.42265	20511337	Bos taurus	miRNA	miRBase	chr1:83546927-83546947 (-)	MIMAT0009944	CREB5	-0.221
bta-miR-1224	2.67216	P	3.91462	P	0.42265	20511337	Bos taurus	miRNA	miRBase	chr1:83546927-83546947 (-)	MIMAT0009944	UBE2V1	-0.241
bta-miR-1224	2.67216	P	3.91462	P	0.42265	20511337	Bos taurus	miRNA	miRBase	chr1:83546927-83546947 (-)	MIMAT0009944	KIAA0319L	-0.201
bta-miR-1224	2.67216	P	3.91462	P	0.42265	20511337	Bos taurus	miRNA	miRBase	chr1:83546927-83546947 (-)	MIMAT0009944	AC129492.6	-0.283
bta-miR-1224	2.67216	P	3.91462	P	0.42265	20511337	Bos taurus	miRNA	miRBase	chr1:83546927-83546947 (-)	MIMAT0009944	2017-03-01	-0.585
bta-miR-1224	2.67216	P	3.91462	P	0.42265	20511337	Bos taurus	miRNA	miRBase	chr1:83546927-83546947 (-)	MIMAT0009944	MRPS33	-0.272
bta-miR-1224	2.67216	P	3.91462	P	0.42265	20511337	Bos taurus	miRNA	miRBase	chr1:83546927-83546947 (-)	MIMAT0009944	MICALL1	-0.206
bta-miR-1224	2.67216	P	3.91462	P	0.42265	20511337	Bos taurus	miRNA	miRBase	chr1:83546927-83546947 (-)	MIMAT0009944	BCAP29	-0.563
bta-miR-1224	2.67216	P	3.91462	P	0.42265	20511337	Bos taurus	miRNA	miRBase	chr1:83546927-83546947 (-)	MIMAT0009944	CNR1	-0.223
bta-miR-1224	2.67216	P	3.91462	P	0.42265	20511337	Bos taurus	miRNA	miRBase	chr1:83546927-83546947 (-)	MIMAT0009944	GAS2	-0.268
bta-miR-1224	2.67216	P	3.91462	P	0.42265	20511337	Bos taurus	miRNA	miRBase	chr1:83546927-83546947 (-)	MIMAT0009944	ZNF709	-0.276
bta-miR-1224	2.67216	P	3.91462	P	0.42265	20511337	Bos taurus	miRNA	miRBase	chr1:83546927-83546947 (-)	MIMAT0009944	FCGRT	-0.281
bta-miR-1224	2.67216	P	3.91462	P	0.42265	20511337	Bos taurus	miRNA	miRBase	chr1:83546927-83546947 (-)	MIMAT0009944	NANOS1	-0.277
bta-miR-1224	2.67216	P	3.91462	P	0.42265	20511337	Bos taurus	miRNA	miRBase	chr1:83546927-83546947 (-)	MIMAT0009944	JUP	-0.319
bta-miR-1224	2.67216	P	3.91462	P	0.42265	20511337	Bos taurus	miRNA	miRBase	chr1:83546927-83546947 (-)	MIMAT0009944	CYGB	-0.208
bta-miR-1224	2.67216	P	3.91462	P	0.42265	20511337	Bos taurus	miRNA	miRBase	chr1:83546927-83546947 (-)	MIMAT0009944	KLF3	-0.358
bta-miR-1224	2.67216	P	3.91462	P	0.42265	20511337	Bos taurus	miRNA	miRBase	chr1:83546927-83546947 (-)	MIMAT0009944	WDR1	-0.286
bta-miR-1224	2.67216	P	3.91462	P	0.42265	20511337	Bos taurus	miRNA	miRBase	chr1:83546927-83546947 (-)	MIMAT0009944	TRIM36	-0.206
bta-miR-1224	2.67216	P	3.91462	P	0.42265	20511337	Bos taurus	miRNA	miRBase	chr1:83546927-83546947 (-)	MIMAT0009944	EDNRA	-0.258
bta-miR-1224	2.67216	P	3.91462	P	0.42265	20511337	Bos taurus	miRNA	miRBase	chr1:83546927-83546947 (-)	MIMAT0009944	GTDC1	-0.213
bta-miR-1224	2.67216	P	3.91462	P	0.42265	20511337	Bos taurus	miRNA	miRBase	chr1:83546927-83546947 (-)	MIMAT0009944	AL450307.1	-0.447
bta-miR-1224	2.67216	P	3.91462	P	0.42265	20511337	Bos taurus	miRNA	miRBase	chr1:83546927-83546947 (-)	MIMAT0009944	RNF169	-0.321
bta-miR-1224	2.67216	P	3.91462	P	0.42265	20511337	Bos taurus	miRNA	miRBase	chr1:83546927-83546947 (-)	MIMAT0009944	HJURP	-0.491
bta-miR-1224	2.67216	P	3.91462	P	0.42265	20511337	Bos taurus	miRNA	miRBase	chr1:83546927-83546947 (-)	MIMAT0009944	LPCAT1	-0.367
bta-miR-1224	2.67216	P	3.91462	P	0.42265	20511337	Bos taurus	miRNA	miRBase	chr1:83546927-83546947 (-)	MIMAT0009944	FANCF	-0.217
bta-miR-1224	2.67216	P	3.91462	P	0.42265	20511337	Bos taurus	miRNA	miRBase	chr1:83546927-83546947 (-)	MIMAT0009944	C10orf105	-0.205
bta-miR-1224	2.67216	P	3.91462	P	0.42265	20511337	Bos taurus	miRNA	miRBase	chr1:83546927-83546947 (-)	MIMAT0009944	EPGN	-0.363
bta-miR-1224	2.67216	P	3.91462	P	0.42265	20511337	Bos taurus	miRNA	miRBase	chr1:83546927-83546947 (-)	MIMAT0009944	PCP4	-0.405
bta-miR-1224	2.67216	P	3.91462	P	0.42265	20511337	Bos taurus	miRNA	miRBase	chr1:83546927-83546947 (-)	MIMAT0009944	PKD1L1	-0.369
bta-miR-1224	2.67216	P	3.91462	P	0.42265	20511337	Bos taurus	miRNA	miRBase	chr1:83546927-83546947 (-)	MIMAT0009944	ING2	-0.297
bta-miR-1224	2.67216	P	3.91462	P	0.42265	20511337	Bos taurus	miRNA	miRBase	chr1:83546927-83546947 (-)	MIMAT0009944	KIF3B	-0.225
bta-miR-1224	2.67216	P	3.91462	P	0.42265	20511337	Bos taurus	miRNA	miRBase	chr1:83546927-83546947 (-)	MIMAT0009944	DMRTC2	-0.454
bta-miR-1224	2.67216	P	3.91462	P	0.42265	20511337	Bos taurus	miRNA	miRBase	chr1:83546927-83546947 (-)	MIMAT0009944	FAM151B	-0.396
bta-miR-1224	2.67216	P	3.91462	P	0.42265	20511337	Bos taurus	miRNA	miRBase	chr1:83546927-83546947 (-)	MIMAT0009944	LAPTM5	-0.269
bta-miR-1224	2.67216	P	3.91462	P	0.42265	20511337	Bos taurus	miRNA	miRBase	chr1:83546927-83546947 (-)	MIMAT0009944	VWA2	-0.244
bta-miR-1224	2.67216	P	3.91462	P	0.42265	20511337	Bos taurus	miRNA	miRBase	chr1:83546927-83546947 (-)	MIMAT0009944	WFIKKN2	-0.295
bta-miR-1224	2.67216	P	3.91462	P	0.42265	20511337	Bos taurus	miRNA	miRBase	chr1:83546927-83546947 (-)	MIMAT0009944	TCEANC	-0.578
bta-miR-1224	2.67216	P	3.91462	P	0.42265	20511337	Bos taurus	miRNA	miRBase	chr1:83546927-83546947 (-)	MIMAT0009944	PLA2G2F	-0.248
bta-miR-1224	2.67216	P	3.91462	P	0.42265	20511337	Bos taurus	miRNA	miRBase	chr1:83546927-83546947 (-)	MIMAT0009944	TAC3	-0.256
bta-miR-1224	2.67216	P	3.91462	P	0.42265	20511337	Bos taurus	miRNA	miRBase	chr1:83546927-83546947 (-)	MIMAT0009944	MLIP	-0.269
bta-miR-1224	2.67216	P	3.91462	P	0.42265	20511337	Bos taurus	miRNA	miRBase	chr1:83546927-83546947 (-)	MIMAT0009944	TPD52L1	-0.215
bta-miR-1224	2.67216	P	3.91462	P	0.42265	20511337	Bos taurus	miRNA	miRBase	chr1:83546927-83546947 (-)	MIMAT0009944	MFN1	-0.253
bta-miR-1224	2.67216	P	3.91462	P	0.42265	20511337	Bos taurus	miRNA	miRBase	chr1:83546927-83546947 (-)	MIMAT0009944	ARL15	-0.613
bta-miR-1224	2.67216	P	3.91462	P	0.42265	20511337	Bos taurus	miRNA	miRBase	chr1:83546927-83546947 (-)	MIMAT0009944	CREBL2	-0.343
bta-miR-1224	2.67216	P	3.91462	P	0.42265	20511337	Bos taurus	miRNA	miRBase	chr1:83546927-83546947 (-)	MIMAT0009944	IP6K2	-0.336
bta-miR-1224	2.67216	P	3.91462	P	0.42265	20511337	Bos taurus	miRNA	miRBase	chr1:83546927-83546947 (-)	MIMAT0009944	MT1A	-0.241
bta-miR-1224	2.67216	P	3.91462	P	0.42265	20511337	Bos taurus	miRNA	miRBase	chr1:83546927-83546947 (-)	MIMAT0009944	SLBP	-0.326
bta-miR-1224	2.67216	P	3.91462	P	0.42265	20511337	Bos taurus	miRNA	miRBase	chr1:83546927-83546947 (-)	MIMAT0009944	SALL1	-0.433
bta-miR-1224	2.67216	P	3.91462	P	0.42265	20511337	Bos taurus	miRNA	miRBase	chr1:83546927-83546947 (-)	MIMAT0009944	UBXN1	-0.332
bta-miR-1224	2.67216	P	3.91462	P	0.42265	20511337	Bos taurus	miRNA	miRBase	chr1:83546927-83546947 (-)	MIMAT0009944	TAF9B	-0.302
bta-miR-1224	2.67216	P	3.91462	P	0.42265	20511337	Bos taurus	miRNA	miRBase	chr1:83546927-83546947 (-)	MIMAT0009944	POPDC3	-0.29
bta-miR-1224	2.67216	P	3.91462	P	0.42265	20511337	Bos taurus	miRNA	miRBase	chr1:83546927-83546947 (-)	MIMAT0009944	MS4A14	-0.277
bta-miR-1224	2.67216	P	3.91462	P	0.42265	20511337	Bos taurus	miRNA	miRBase	chr1:83546927-83546947 (-)	MIMAT0009944	L2HGDH	-0.236
bta-miR-1224	2.67216	P	3.91462	P	0.42265	20511337	Bos taurus	miRNA	miRBase	chr1:83546927-83546947 (-)	MIMAT0009944	ZKSCAN8	-0.256
bta-miR-1224	2.67216	P	3.91462	P	0.42265	20511337	Bos taurus	miRNA	miRBase	chr1:83546927-83546947 (-)	MIMAT0009944	NPHS2	-0.226
bta-miR-1224	2.67216	P	3.91462	P	0.42265	20511337	Bos taurus	miRNA	miRBase	chr1:83546927-83546947 (-)	MIMAT0009944	LRRC37A3	-0.201
bta-miR-1224	2.67216	P	3.91462	P	0.42265	20511337	Bos taurus	miRNA	miRBase	chr1:83546927-83546947 (-)	MIMAT0009944	VAMP3	-0.297
bta-miR-1224	2.67216	P	3.91462	P	0.42265	20511337	Bos taurus	miRNA	miRBase	chr1:83546927-83546947 (-)	MIMAT0009944	EFCAB4A	-0.249
bta-miR-1224	2.67216	P	3.91462	P	0.42265	20511337	Bos taurus	miRNA	miRBase	chr1:83546927-83546947 (-)	MIMAT0009944	COX17	-0.226
bta-miR-1224	2.67216	P	3.91462	P	0.42265	20511337	Bos taurus	miRNA	miRBase	chr1:83546927-83546947 (-)	MIMAT0009944	ZNF354A	-0.287
bta-miR-1224	2.67216	P	3.91462	P	0.42265	20511337	Bos taurus	miRNA	miRBase	chr1:83546927-83546947 (-)	MIMAT0009944	CRISPLD1	-0.264
bta-miR-1224	2.67216	P	3.91462	P	0.42265	20511337	Bos taurus	miRNA	miRBase	chr1:83546927-83546947 (-)	MIMAT0009944	PKIA	-0.978
bta-miR-1224	2.67216	P	3.91462	P	0.42265	20511337	Bos taurus	miRNA	miRBase	chr1:83546927-83546947 (-)	MIMAT0009944	HOXB8	-0.316
bta-miR-1224	2.67216	P	3.91462	P	0.42265	20511337	Bos taurus	miRNA	miRBase	chr1:83546927-83546947 (-)	MIMAT0009944	SH3GLB1	-0.315
bta-miR-1224	2.67216	P	3.91462	P	0.42265	20511337	Bos taurus	miRNA	miRBase	chr1:83546927-83546947 (-)	MIMAT0009944	PCP4L1	-0.471
bta-miR-1224	2.67216	P	3.91462	P	0.42265	20511337	Bos taurus	miRNA	miRBase	chr1:83546927-83546947 (-)	MIMAT0009944	F11R	-0.264
bta-miR-1224	2.67216	P	3.91462	P	0.42265	20511337	Bos taurus	miRNA	miRBase	chr1:83546927-83546947 (-)	MIMAT0009944	POMGNT1	-0.377
bta-miR-1224	2.67216	P	3.91462	P	0.42265	20511337	Bos taurus	miRNA	miRBase	chr1:83546927-83546947 (-)	MIMAT0009944	HEBP2	-0.513
bta-miR-1224	2.67216	P	3.91462	P	0.42265	20511337	Bos taurus	miRNA	miRBase	chr1:83546927-83546947 (-)	MIMAT0009944	CLCN6	-0.308
bta-miR-1224	2.67216	P	3.91462	P	0.42265	20511337	Bos taurus	miRNA	miRBase	chr1:83546927-83546947 (-)	MIMAT0009944	KAZALD1	-0.233
bta-miR-1224	2.67216	P	3.91462	P	0.42265	20511337	Bos taurus	miRNA	miRBase	chr1:83546927-83546947 (-)	MIMAT0009944	CLCN4	-0.239
bta-miR-1224	2.67216	P	3.91462	P	0.42265	20511337	Bos taurus	miRNA	miRBase	chr1:83546927-83546947 (-)	MIMAT0009944	IFRG15	-0.248
bta-miR-1224	2.67216	P	3.91462	P	0.42265	20511337	Bos taurus	miRNA	miRBase	chr1:83546927-83546947 (-)	MIMAT0009944	RP11-343C2.12	-0.414
bta-miR-1224	2.67216	P	3.91462	P	0.42265	20511337	Bos taurus	miRNA	miRBase	chr1:83546927-83546947 (-)	MIMAT0009944	OTOS	-0.646
bta-miR-1224	2.67216	P	3.91462	P	0.42265	20511337	Bos taurus	miRNA	miRBase	chr1:83546927-83546947 (-)	MIMAT0009944	CRISP3	-0.368
bta-miR-1224	2.67216	P	3.91462	P	0.42265	20511337	Bos taurus	miRNA	miRBase	chr1:83546927-83546947 (-)	MIMAT0009944	CMTM8	-0.252
bta-miR-1224	2.67216	P	3.91462	P	0.42265	20511337	Bos taurus	miRNA	miRBase	chr1:83546927-83546947 (-)	MIMAT0009944	ASAH2B	-0.292
bta-miR-1224	2.67216	P	3.91462	P	0.42265	20511337	Bos taurus	miRNA	miRBase	chr1:83546927-83546947 (-)	MIMAT0009944	LY6G5C	-0.348
bta-miR-1224	2.67216	P	3.91462	P	0.42265	20511337	Bos taurus	miRNA	miRBase	chr1:83546927-83546947 (-)	MIMAT0009944	MAPK1IP1L	-0.238
bta-miR-1224	2.67216	P	3.91462	P	0.42265	20511337	Bos taurus	miRNA	miRBase	chr1:83546927-83546947 (-)	MIMAT0009944	GJB2	-0.296
bta-miR-1224	2.67216	P	3.91462	P	0.42265	20511337	Bos taurus	miRNA	miRBase	chr1:83546927-83546947 (-)	MIMAT0009944	WNT11	-0.316
bta-miR-1224	2.67216	P	3.91462	P	0.42265	20511337	Bos taurus	miRNA	miRBase	chr1:83546927-83546947 (-)	MIMAT0009944	SMIM19	-0.22
bta-miR-1224	2.67216	P	3.91462	P	0.42265	20511337	Bos taurus	miRNA	miRBase	chr1:83546927-83546947 (-)	MIMAT0009944	HPX	-0.522
bta-miR-1224	2.67216	P	3.91462	P	0.42265	20511337	Bos taurus	miRNA	miRBase	chr1:83546927-83546947 (-)	MIMAT0009944	CCL18	-0.293
bta-miR-1224	2.67216	P	3.91462	P	0.42265	20511337	Bos taurus	miRNA	miRBase	chr1:83546927-83546947 (-)	MIMAT0009944	VWA3B	-0.237
bta-miR-1224	2.67216	P	3.91462	P	0.42265	20511337	Bos taurus	miRNA	miRBase	chr1:83546927-83546947 (-)	MIMAT0009944	CYB5R4	-0.234
bta-miR-1224	2.67216	P	3.91462	P	0.42265	20511337	Bos taurus	miRNA	miRBase	chr1:83546927-83546947 (-)	MIMAT0009944	CPE	-0.266
bta-miR-1224	2.67216	P	3.91462	P	0.42265	20511337	Bos taurus	miRNA	miRBase	chr1:83546927-83546947 (-)	MIMAT0009944	THBS2	-0.223
bta-miR-1224	2.67216	P	3.91462	P	0.42265	20511337	Bos taurus	miRNA	miRBase	chr1:83546927-83546947 (-)	MIMAT0009944	PARP3	-0.277
bta-miR-1224	2.67216	P	3.91462	P	0.42265	20511337	Bos taurus	miRNA	miRBase	chr1:83546927-83546947 (-)	MIMAT0009944	GPC6	-0.279
bta-miR-1224	2.67216	P	3.91462	P	0.42265	20511337	Bos taurus	miRNA	miRBase	chr1:83546927-83546947 (-)	MIMAT0009944	F2RL2	-0.333
bta-miR-1224	2.67216	P	3.91462	P	0.42265	20511337	Bos taurus	miRNA	miRBase	chr1:83546927-83546947 (-)	MIMAT0009944	ATP6V1E1	-0.562
bta-miR-1224	2.67216	P	3.91462	P	0.42265	20511337	Bos taurus	miRNA	miRBase	chr1:83546927-83546947 (-)	MIMAT0009944	MCIDAS	-0.248
bta-miR-1224	2.67216	P	3.91462	P	0.42265	20511337	Bos taurus	miRNA	miRBase	chr1:83546927-83546947 (-)	MIMAT0009944	RPS11	-0.657
bta-miR-1224	2.67216	P	3.91462	P	0.42265	20511337	Bos taurus	miRNA	miRBase	chr1:83546927-83546947 (-)	MIMAT0009944	UBE2W	-0.202
bta-miR-1224	2.67216	P	3.91462	P	0.42265	20511337	Bos taurus	miRNA	miRBase	chr1:83546927-83546947 (-)	MIMAT0009944	CTF1	-0.225
bta-miR-1224	2.67216	P	3.91462	P	0.42265	20511337	Bos taurus	miRNA	miRBase	chr1:83546927-83546947 (-)	MIMAT0009944	SESTD1	-0.323
bta-miR-1224	2.67216	P	3.91462	P	0.42265	20511337	Bos taurus	miRNA	miRBase	chr1:83546927-83546947 (-)	MIMAT0009944	AL078585.1	-0.241
bta-miR-1224	2.67216	P	3.91462	P	0.42265	20511337	Bos taurus	miRNA	miRBase	chr1:83546927-83546947 (-)	MIMAT0009944	LIFR	-0.213
bta-miR-1224	2.67216	P	3.91462	P	0.42265	20511337	Bos taurus	miRNA	miRBase	chr1:83546927-83546947 (-)	MIMAT0009944	TMEM233	-0.249
bta-miR-1224	2.67216	P	3.91462	P	0.42265	20511337	Bos taurus	miRNA	miRBase	chr1:83546927-83546947 (-)	MIMAT0009944	ACBD4	-0.23
bta-miR-1224	2.67216	P	3.91462	P	0.42265	20511337	Bos taurus	miRNA	miRBase	chr1:83546927-83546947 (-)	MIMAT0009944	BATF2	-0.214
bta-miR-1224	2.67216	P	3.91462	P	0.42265	20511337	Bos taurus	miRNA	miRBase	chr1:83546927-83546947 (-)	MIMAT0009944	RBFOX2	-0.304
bta-miR-1224	2.67216	P	3.91462	P	0.42265	20511337	Bos taurus	miRNA	miRBase	chr1:83546927-83546947 (-)	MIMAT0009944	ZNF71	-0.212
bta-miR-1224	2.67216	P	3.91462	P	0.42265	20511337	Bos taurus	miRNA	miRBase	chr1:83546927-83546947 (-)	MIMAT0009944	CYB5D1	-0.247
bta-miR-1224	2.67216	P	3.91462	P	0.42265	20511337	Bos taurus	miRNA	miRBase	chr1:83546927-83546947 (-)	MIMAT0009944	GLS	-0.208
bta-miR-1224	2.67216	P	3.91462	P	0.42265	20511337	Bos taurus	miRNA	miRBase	chr1:83546927-83546947 (-)	MIMAT0009944	ABT1	-0.394
bta-miR-1224	2.67216	P	3.91462	P	0.42265	20511337	Bos taurus	miRNA	miRBase	chr1:83546927-83546947 (-)	MIMAT0009944	MTUS1	-0.227
bta-miR-1224	2.67216	P	3.91462	P	0.42265	20511337	Bos taurus	miRNA	miRBase	chr1:83546927-83546947 (-)	MIMAT0009944	MTFP1	-0.212
bta-miR-1224	2.67216	P	3.91462	P	0.42265	20511337	Bos taurus	miRNA	miRBase	chr1:83546927-83546947 (-)	MIMAT0009944	BPGM	-0.231
bta-miR-1224	2.67216	P	3.91462	P	0.42265	20511337	Bos taurus	miRNA	miRBase	chr1:83546927-83546947 (-)	MIMAT0009944	GNPDA2	-0.462
bta-miR-1224	2.67216	P	3.91462	P	0.42265	20511337	Bos taurus	miRNA	miRBase	chr1:83546927-83546947 (-)	MIMAT0009944	C9orf171	-0.369
bta-miR-1224	2.67216	P	3.91462	P	0.42265	20511337	Bos taurus	miRNA	miRBase	chr1:83546927-83546947 (-)	MIMAT0009944	PAQR5	-0.279
bta-miR-1224	2.67216	P	3.91462	P	0.42265	20511337	Bos taurus	miRNA	miRBase	chr1:83546927-83546947 (-)	MIMAT0009944	TIMM8A	-0.262
bta-miR-1224	2.67216	P	3.91462	P	0.42265	20511337	Bos taurus	miRNA	miRBase	chr1:83546927-83546947 (-)	MIMAT0009944	PDE1B	-0.256
bta-miR-1224	2.67216	P	3.91462	P	0.42265	20511337	Bos taurus	miRNA	miRBase	chr1:83546927-83546947 (-)	MIMAT0009944	DEFB119	-0.279
bta-miR-1224	2.67216	P	3.91462	P	0.42265	20511337	Bos taurus	miRNA	miRBase	chr1:83546927-83546947 (-)	MIMAT0009944	ZNF627	-0.336
bta-miR-1224	2.67216	P	3.91462	P	0.42265	20511337	Bos taurus	miRNA	miRBase	chr1:83546927-83546947 (-)	MIMAT0009944	PYCR2	-0.264
bta-miR-1224	2.67216	P	3.91462	P	0.42265	20511337	Bos taurus	miRNA	miRBase	chr1:83546927-83546947 (-)	MIMAT0009944	GPR89B	-0.268
bta-miR-1224	2.67216	P	3.91462	P	0.42265	20511337	Bos taurus	miRNA	miRBase	chr1:83546927-83546947 (-)	MIMAT0009944	IKZF4	-0.389
bta-miR-1224	2.67216	P	3.91462	P	0.42265	20511337	Bos taurus	miRNA	miRBase	chr1:83546927-83546947 (-)	MIMAT0009944	SLCO4A1	-0.262
bta-miR-1224	2.67216	P	3.91462	P	0.42265	20511337	Bos taurus	miRNA	miRBase	chr1:83546927-83546947 (-)	MIMAT0009944	ABHD6	-0.332
bta-miR-1224	2.67216	P	3.91462	P	0.42265	20511337	Bos taurus	miRNA	miRBase	chr1:83546927-83546947 (-)	MIMAT0009944	GINS1	-0.266
bta-miR-1224	2.67216	P	3.91462	P	0.42265	20511337	Bos taurus	miRNA	miRBase	chr1:83546927-83546947 (-)	MIMAT0009944	CCDC114	-0.354
bta-miR-1224	2.67216	P	3.91462	P	0.42265	20511337	Bos taurus	miRNA	miRBase	chr1:83546927-83546947 (-)	MIMAT0009944	SP5	-0.284
bta-miR-1224	2.67216	P	3.91462	P	0.42265	20511337	Bos taurus	miRNA	miRBase	chr1:83546927-83546947 (-)	MIMAT0009944	LYPLA1	-0.249
bta-miR-1224	2.67216	P	3.91462	P	0.42265	20511337	Bos taurus	miRNA	miRBase	chr1:83546927-83546947 (-)	MIMAT0009944	COG3	-0.233
bta-miR-1224	2.67216	P	3.91462	P	0.42265	20511337	Bos taurus	miRNA	miRBase	chr1:83546927-83546947 (-)	MIMAT0009944	ANXA13	-0.264
bta-miR-1224	2.67216	P	3.91462	P	0.42265	20511337	Bos taurus	miRNA	miRBase	chr1:83546927-83546947 (-)	MIMAT0009944	OST4	-0.249
bta-miR-1224	2.67216	P	3.91462	P	0.42265	20511337	Bos taurus	miRNA	miRBase	chr1:83546927-83546947 (-)	MIMAT0009944	ERH	-0.533
bta-miR-1224	2.67216	P	3.91462	P	0.42265	20511337	Bos taurus	miRNA	miRBase	chr1:83546927-83546947 (-)	MIMAT0009944	POU5F1B	-0.649
bta-miR-1224	2.67216	P	3.91462	P	0.42265	20511337	Bos taurus	miRNA	miRBase	chr1:83546927-83546947 (-)	MIMAT0009944	TIMP4	-0.309
bta-miR-1224	2.67216	P	3.91462	P	0.42265	20511337	Bos taurus	miRNA	miRBase	chr1:83546927-83546947 (-)	MIMAT0009944	ANKRD13A	-0.244
bta-miR-1224	2.67216	P	3.91462	P	0.42265	20511337	Bos taurus	miRNA	miRBase	chr1:83546927-83546947 (-)	MIMAT0009944	BFAR	-0.239
bta-miR-1224	2.67216	P	3.91462	P	0.42265	20511337	Bos taurus	miRNA	miRBase	chr1:83546927-83546947 (-)	MIMAT0009944	SOX9	-0.307
bta-miR-1224	2.67216	P	3.91462	P	0.42265	20511337	Bos taurus	miRNA	miRBase	chr1:83546927-83546947 (-)	MIMAT0009944	MRRF	-0.448
bta-miR-1224	2.67216	P	3.91462	P	0.42265	20511337	Bos taurus	miRNA	miRBase	chr1:83546927-83546947 (-)	MIMAT0009944	SPNS2	-0.213
bta-miR-1224	2.67216	P	3.91462	P	0.42265	20511337	Bos taurus	miRNA	miRBase	chr1:83546927-83546947 (-)	MIMAT0009944	PPP1R3G	-0.254
bta-miR-1224	2.67216	P	3.91462	P	0.42265	20511337	Bos taurus	miRNA	miRBase	chr1:83546927-83546947 (-)	MIMAT0009944	SLC30A1	-0.22
bta-miR-1224	2.67216	P	3.91462	P	0.42265	20511337	Bos taurus	miRNA	miRBase	chr1:83546927-83546947 (-)	MIMAT0009944	SELK	-0.285
bta-miR-1224	2.67216	P	3.91462	P	0.42265	20511337	Bos taurus	miRNA	miRBase	chr1:83546927-83546947 (-)	MIMAT0009944	TMEM104	-0.262
bta-miR-1224	2.67216	P	3.91462	P	0.42265	20511337	Bos taurus	miRNA	miRBase	chr1:83546927-83546947 (-)	MIMAT0009944	PARS2	-0.274
bta-miR-1224	2.67216	P	3.91462	P	0.42265	20511337	Bos taurus	miRNA	miRBase	chr1:83546927-83546947 (-)	MIMAT0009944	CTXN2	-0.657
bta-miR-1224	2.67216	P	3.91462	P	0.42265	20511337	Bos taurus	miRNA	miRBase	chr1:83546927-83546947 (-)	MIMAT0009944	FAM83D	-0.361
bta-miR-1224	2.67216	P	3.91462	P	0.42265	20511337	Bos taurus	miRNA	miRBase	chr1:83546927-83546947 (-)	MIMAT0009944	ZNF784	-0.22
bta-miR-1224	2.67216	P	3.91462	P	0.42265	20511337	Bos taurus	miRNA	miRBase	chr1:83546927-83546947 (-)	MIMAT0009944	APOC3	-0.262
bta-miR-1224	2.67216	P	3.91462	P	0.42265	20511337	Bos taurus	miRNA	miRBase	chr1:83546927-83546947 (-)	MIMAT0009944	TUBB2A	-0.66
bta-miR-1224	2.67216	P	3.91462	P	0.42265	20511337	Bos taurus	miRNA	miRBase	chr1:83546927-83546947 (-)	MIMAT0009944	RAB43	-0.34
bta-miR-1224	2.67216	P	3.91462	P	0.42265	20511337	Bos taurus	miRNA	miRBase	chr1:83546927-83546947 (-)	MIMAT0009944	C1orf147	-0.314
bta-miR-1224	2.67216	P	3.91462	P	0.42265	20511337	Bos taurus	miRNA	miRBase	chr1:83546927-83546947 (-)	MIMAT0009944	EPHA1	-0.272
bta-miR-1224	2.67216	P	3.91462	P	0.42265	20511337	Bos taurus	miRNA	miRBase	chr1:83546927-83546947 (-)	MIMAT0009944	GP1BB	-0.496
bta-miR-1224	2.67216	P	3.91462	P	0.42265	20511337	Bos taurus	miRNA	miRBase	chr1:83546927-83546947 (-)	MIMAT0009944	SIGLEC6	-0.288
bta-miR-1224	2.67216	P	3.91462	P	0.42265	20511337	Bos taurus	miRNA	miRBase	chr1:83546927-83546947 (-)	MIMAT0009944	KPNA1	-0.349
bta-miR-1224	2.67216	P	3.91462	P	0.42265	20511337	Bos taurus	miRNA	miRBase	chr1:83546927-83546947 (-)	MIMAT0009944	TUSC2	-0.37
bta-miR-1224	2.67216	P	3.91462	P	0.42265	20511337	Bos taurus	miRNA	miRBase	chr1:83546927-83546947 (-)	MIMAT0009944	SCGB1C1	-0.224
bta-miR-1224	2.67216	P	3.91462	P	0.42265	20511337	Bos taurus	miRNA	miRBase	chr1:83546927-83546947 (-)	MIMAT0009944	SLC14A1	-0.291
bta-miR-1224	2.67216	P	3.91462	P	0.42265	20511337	Bos taurus	miRNA	miRBase	chr1:83546927-83546947 (-)	MIMAT0009944	TNFRSF13C	-0.403
bta-miR-1224	2.67216	P	3.91462	P	0.42265	20511337	Bos taurus	miRNA	miRBase	chr1:83546927-83546947 (-)	MIMAT0009944	ZC3H8	-0.266
bta-miR-1224	2.67216	P	3.91462	P	0.42265	20511337	Bos taurus	miRNA	miRBase	chr1:83546927-83546947 (-)	MIMAT0009944	PDPN	-0.299
bta-miR-1224	2.67216	P	3.91462	P	0.42265	20511337	Bos taurus	miRNA	miRBase	chr1:83546927-83546947 (-)	MIMAT0009944	IDH3A	-0.247
bta-miR-1224	2.67216	P	3.91462	P	0.42265	20511337	Bos taurus	miRNA	miRBase	chr1:83546927-83546947 (-)	MIMAT0009944	PCDHB6	-0.45
bta-miR-1224	2.67216	P	3.91462	P	0.42265	20511337	Bos taurus	miRNA	miRBase	chr1:83546927-83546947 (-)	MIMAT0009944	ZDHHC3	-0.294
bta-miR-1224	2.67216	P	3.91462	P	0.42265	20511337	Bos taurus	miRNA	miRBase	chr1:83546927-83546947 (-)	MIMAT0009944	FASLG	-0.519
bta-miR-1224	2.67216	P	3.91462	P	0.42265	20511337	Bos taurus	miRNA	miRBase	chr1:83546927-83546947 (-)	MIMAT0009944	LUC7L2	-0.201
bta-miR-1224	2.67216	P	3.91462	P	0.42265	20511337	Bos taurus	miRNA	miRBase	chr1:83546927-83546947 (-)	MIMAT0009944	AKT3	-0.361
bta-miR-1224	2.67216	P	3.91462	P	0.42265	20511337	Bos taurus	miRNA	miRBase	chr1:83546927-83546947 (-)	MIMAT0009944	ZNF844	-0.279
bta-miR-1224	2.67216	P	3.91462	P	0.42265	20511337	Bos taurus	miRNA	miRBase	chr1:83546927-83546947 (-)	MIMAT0009944	OC90	-0.309
bta-miR-1224	2.67216	P	3.91462	P	0.42265	20511337	Bos taurus	miRNA	miRBase	chr1:83546927-83546947 (-)	MIMAT0009944	RABL3	-0.26
bta-miR-1224	2.67216	P	3.91462	P	0.42265	20511337	Bos taurus	miRNA	miRBase	chr1:83546927-83546947 (-)	MIMAT0009944	TMEM230	-0.312
bta-miR-1224	2.67216	P	3.91462	P	0.42265	20511337	Bos taurus	miRNA	miRBase	chr1:83546927-83546947 (-)	MIMAT0009944	CHURC1	-0.278
bta-miR-1224	2.67216	P	3.91462	P	0.42265	20511337	Bos taurus	miRNA	miRBase	chr1:83546927-83546947 (-)	MIMAT0009944	C7orf55-LUC7L2	-0.2
bta-miR-1224	2.67216	P	3.91462	P	0.42265	20511337	Bos taurus	miRNA	miRBase	chr1:83546927-83546947 (-)	MIMAT0009944	PAK2	-0.303
bta-miR-1224	2.67216	P	3.91462	P	0.42265	20511337	Bos taurus	miRNA	miRBase	chr1:83546927-83546947 (-)	MIMAT0009944	C1orf64	-0.226
bta-miR-1224	2.67216	P	3.91462	P	0.42265	20511337	Bos taurus	miRNA	miRBase	chr1:83546927-83546947 (-)	MIMAT0009944	STX5	-0.284
bta-miR-1224	2.67216	P	3.91462	P	0.42265	20511337	Bos taurus	miRNA	miRBase	chr1:83546927-83546947 (-)	MIMAT0009944	CT45A2	-0.532
bta-miR-1224	2.67216	P	3.91462	P	0.42265	20511337	Bos taurus	miRNA	miRBase	chr1:83546927-83546947 (-)	MIMAT0009944	TYW3	-0.305
bta-miR-1224	2.67216	P	3.91462	P	0.42265	20511337	Bos taurus	miRNA	miRBase	chr1:83546927-83546947 (-)	MIMAT0009944	TXNL4A	-0.31
bta-miR-1224	2.67216	P	3.91462	P	0.42265	20511337	Bos taurus	miRNA	miRBase	chr1:83546927-83546947 (-)	MIMAT0009944	PANK1	-0.219
bta-miR-1224	2.67216	P	3.91462	P	0.42265	20511337	Bos taurus	miRNA	miRBase	chr1:83546927-83546947 (-)	MIMAT0009944	SNF8	-0.325
bta-miR-1224	2.67216	P	3.91462	P	0.42265	20511337	Bos taurus	miRNA	miRBase	chr1:83546927-83546947 (-)	MIMAT0009944	C9orf96	-0.272
bta-miR-1224	2.67216	P	3.91462	P	0.42265	20511337	Bos taurus	miRNA	miRBase	chr1:83546927-83546947 (-)	MIMAT0009944	DPH6	-0.264
bta-miR-1224	2.67216	P	3.91462	P	0.42265	20511337	Bos taurus	miRNA	miRBase	chr1:83546927-83546947 (-)	MIMAT0009944	PRR11	-0.424
bta-miR-1224	2.67216	P	3.91462	P	0.42265	20511337	Bos taurus	miRNA	miRBase	chr1:83546927-83546947 (-)	MIMAT0009944	C7orf43	-0.298
bta-miR-1224	2.67216	P	3.91462	P	0.42265	20511337	Bos taurus	miRNA	miRBase	chr1:83546927-83546947 (-)	MIMAT0009944	PYROXD2	-0.433
bta-miR-1224	2.67216	P	3.91462	P	0.42265	20511337	Bos taurus	miRNA	miRBase	chr1:83546927-83546947 (-)	MIMAT0009944	C12orf74	-0.306
bta-miR-1224	2.67216	P	3.91462	P	0.42265	20511337	Bos taurus	miRNA	miRBase	chr1:83546927-83546947 (-)	MIMAT0009944	CYP4Z1	-0.234
bta-miR-1224	2.67216	P	3.91462	P	0.42265	20511337	Bos taurus	miRNA	miRBase	chr1:83546927-83546947 (-)	MIMAT0009944	RHOQ	-0.207
bta-miR-1224	2.67216	P	3.91462	P	0.42265	20511337	Bos taurus	miRNA	miRBase	chr1:83546927-83546947 (-)	MIMAT0009944	CXCL9	-0.211
bta-miR-1224	2.67216	P	3.91462	P	0.42265	20511337	Bos taurus	miRNA	miRBase	chr1:83546927-83546947 (-)	MIMAT0009944	ANKRD27	-0.269
bta-miR-1224	2.67216	P	3.91462	P	0.42265	20511337	Bos taurus	miRNA	miRBase	chr1:83546927-83546947 (-)	MIMAT0009944	TBCD	-0.216
bta-miR-1224	2.67216	P	3.91462	P	0.42265	20511337	Bos taurus	miRNA	miRBase	chr1:83546927-83546947 (-)	MIMAT0009944	TRERF1	-0.203
bta-miR-1224	2.67216	P	3.91462	P	0.42265	20511337	Bos taurus	miRNA	miRBase	chr1:83546927-83546947 (-)	MIMAT0009944	MLEC	-0.208
bta-miR-1224	2.67216	P	3.91462	P	0.42265	20511337	Bos taurus	miRNA	miRBase	chr1:83546927-83546947 (-)	MIMAT0009944	NUDT15	-0.384
bta-miR-1224	2.67216	P	3.91462	P	0.42265	20511337	Bos taurus	miRNA	miRBase	chr1:83546927-83546947 (-)	MIMAT0009944	TEF	-0.258
bta-miR-1224	2.67216	P	3.91462	P	0.42265	20511337	Bos taurus	miRNA	miRBase	chr1:83546927-83546947 (-)	MIMAT0009944	AL117190.3	-0.293
bta-miR-1224	2.67216	P	3.91462	P	0.42265	20511337	Bos taurus	miRNA	miRBase	chr1:83546927-83546947 (-)	MIMAT0009944	AC002451.1	-0.258
bta-miR-1224	2.67216	P	3.91462	P	0.42265	20511337	Bos taurus	miRNA	miRBase	chr1:83546927-83546947 (-)	MIMAT0009944	ETV6	-0.244
bta-miR-1224	2.67216	P	3.91462	P	0.42265	20511337	Bos taurus	miRNA	miRBase	chr1:83546927-83546947 (-)	MIMAT0009944	COMMD1	-0.227
bta-miR-1224	2.67216	P	3.91462	P	0.42265	20511337	Bos taurus	miRNA	miRBase	chr1:83546927-83546947 (-)	MIMAT0009944	DES	-0.232
bta-miR-1224	2.67216	P	3.91462	P	0.42265	20511337	Bos taurus	miRNA	miRBase	chr1:83546927-83546947 (-)	MIMAT0009944	PGBD5	-0.219
bta-miR-1224	2.67216	P	3.91462	P	0.42265	20511337	Bos taurus	miRNA	miRBase	chr1:83546927-83546947 (-)	MIMAT0009944	PIGX	-0.218
bta-miR-1224	2.67216	P	3.91462	P	0.42265	20511337	Bos taurus	miRNA	miRBase	chr1:83546927-83546947 (-)	MIMAT0009944	METTL7B	-0.685
bta-miR-1224	2.67216	P	3.91462	P	0.42265	20511337	Bos taurus	miRNA	miRBase	chr1:83546927-83546947 (-)	MIMAT0009944	ZNF771	-0.291
bta-miR-1224	2.67216	P	3.91462	P	0.42265	20511337	Bos taurus	miRNA	miRBase	chr1:83546927-83546947 (-)	MIMAT0009944	PUM1	-0.254
bta-miR-1224	2.67216	P	3.91462	P	0.42265	20511337	Bos taurus	miRNA	miRBase	chr1:83546927-83546947 (-)	MIMAT0009944	NSL1	-0.24
bta-miR-1224	2.67216	P	3.91462	P	0.42265	20511337	Bos taurus	miRNA	miRBase	chr1:83546927-83546947 (-)	MIMAT0009944	FGF1	-0.426
bta-miR-1224	2.67216	P	3.91462	P	0.42265	20511337	Bos taurus	miRNA	miRBase	chr1:83546927-83546947 (-)	MIMAT0009944	TMEM167B	-0.255
bta-miR-1224	2.67216	P	3.91462	P	0.42265	20511337	Bos taurus	miRNA	miRBase	chr1:83546927-83546947 (-)	MIMAT0009944	C14orf166B	-0.218
bta-miR-1224	2.67216	P	3.91462	P	0.42265	20511337	Bos taurus	miRNA	miRBase	chr1:83546927-83546947 (-)	MIMAT0009944	KRTAP4-9	-0.218
bta-miR-1224	2.67216	P	3.91462	P	0.42265	20511337	Bos taurus	miRNA	miRBase	chr1:83546927-83546947 (-)	MIMAT0009944	EDIL3	-0.291
bta-miR-1224	2.67216	P	3.91462	P	0.42265	20511337	Bos taurus	miRNA	miRBase	chr1:83546927-83546947 (-)	MIMAT0009944	SATB1	-0.248
bta-miR-1224	2.67216	P	3.91462	P	0.42265	20511337	Bos taurus	miRNA	miRBase	chr1:83546927-83546947 (-)	MIMAT0009944	SLC1A5	-0.386
bta-miR-1224	2.67216	P	3.91462	P	0.42265	20511337	Bos taurus	miRNA	miRBase	chr1:83546927-83546947 (-)	MIMAT0009944	CLIC5	-0.243
bta-miR-1224	2.67216	P	3.91462	P	0.42265	20511337	Bos taurus	miRNA	miRBase	chr1:83546927-83546947 (-)	MIMAT0009944	POP1	-0.323
bta-miR-1224	2.67216	P	3.91462	P	0.42265	20511337	Bos taurus	miRNA	miRBase	chr1:83546927-83546947 (-)	MIMAT0009944	SPATA8	-0.456
bta-miR-1224	2.67216	P	3.91462	P	0.42265	20511337	Bos taurus	miRNA	miRBase	chr1:83546927-83546947 (-)	MIMAT0009944	ARHGAP15	-0.222
bta-miR-1224	2.67216	P	3.91462	P	0.42265	20511337	Bos taurus	miRNA	miRBase	chr1:83546927-83546947 (-)	MIMAT0009944	FAM53C	-0.233
bta-miR-1224	2.67216	P	3.91462	P	0.42265	20511337	Bos taurus	miRNA	miRBase	chr1:83546927-83546947 (-)	MIMAT0009944	FOXN1	-0.222
bta-miR-1224	2.67216	P	3.91462	P	0.42265	20511337	Bos taurus	miRNA	miRBase	chr1:83546927-83546947 (-)	MIMAT0009944	RNASE3	-0.295
bta-miR-1224	2.67216	P	3.91462	P	0.42265	20511337	Bos taurus	miRNA	miRBase	chr1:83546927-83546947 (-)	MIMAT0009944	SOSTDC1	-0.338
bta-miR-1224	2.67216	P	3.91462	P	0.42265	20511337	Bos taurus	miRNA	miRBase	chr1:83546927-83546947 (-)	MIMAT0009944	INHBE	-0.452
bta-miR-1224	2.67216	P	3.91462	P	0.42265	20511337	Bos taurus	miRNA	miRBase	chr1:83546927-83546947 (-)	MIMAT0009944	ZNF846	-0.261
bta-miR-1224	2.67216	P	3.91462	P	0.42265	20511337	Bos taurus	miRNA	miRBase	chr1:83546927-83546947 (-)	MIMAT0009944	NDUFA5	-0.252
bta-miR-1224	2.67216	P	3.91462	P	0.42265	20511337	Bos taurus	miRNA	miRBase	chr1:83546927-83546947 (-)	MIMAT0009944	TMCC3	-0.21
bta-miR-1224	2.67216	P	3.91462	P	0.42265	20511337	Bos taurus	miRNA	miRBase	chr1:83546927-83546947 (-)	MIMAT0009944	MLPH	-0.216
bta-miR-1224	2.67216	P	3.91462	P	0.42265	20511337	Bos taurus	miRNA	miRBase	chr1:83546927-83546947 (-)	MIMAT0009944	ZNF865	-0.202
bta-miR-1224	2.67216	P	3.91462	P	0.42265	20511337	Bos taurus	miRNA	miRBase	chr1:83546927-83546947 (-)	MIMAT0009944	AC093802.1	-0.384
bta-miR-1224	2.67216	P	3.91462	P	0.42265	20511337	Bos taurus	miRNA	miRBase	chr1:83546927-83546947 (-)	MIMAT0009944	SAE1	-0.229
bta-miR-1224	2.67216	P	3.91462	P	0.42265	20511337	Bos taurus	miRNA	miRBase	chr1:83546927-83546947 (-)	MIMAT0009944	GABRQ	-0.376
bta-miR-1224	2.67216	P	3.91462	P	0.42265	20511337	Bos taurus	miRNA	miRBase	chr1:83546927-83546947 (-)	MIMAT0009944	ARHGEF39	-0.327
bta-miR-1224	2.67216	P	3.91462	P	0.42265	20511337	Bos taurus	miRNA	miRBase	chr1:83546927-83546947 (-)	MIMAT0009944	AP5S1	-0.615
bta-miR-1224	2.67216	P	3.91462	P	0.42265	20511337	Bos taurus	miRNA	miRBase	chr1:83546927-83546947 (-)	MIMAT0009944	TMEM217	-0.215
bta-miR-1224	2.67216	P	3.91462	P	0.42265	20511337	Bos taurus	miRNA	miRBase	chr1:83546927-83546947 (-)	MIMAT0009944	GABARAPL2	-0.287
bta-miR-1224	2.67216	P	3.91462	P	0.42265	20511337	Bos taurus	miRNA	miRBase	chr1:83546927-83546947 (-)	MIMAT0009944	HELLS	-0.296
bta-miR-1224	2.67216	P	3.91462	P	0.42265	20511337	Bos taurus	miRNA	miRBase	chr1:83546927-83546947 (-)	MIMAT0009944	ABCC12	-0.297
bta-miR-1224	2.67216	P	3.91462	P	0.42265	20511337	Bos taurus	miRNA	miRBase	chr1:83546927-83546947 (-)	MIMAT0009944	FNDC7	-0.226
bta-miR-1224	2.67216	P	3.91462	P	0.42265	20511337	Bos taurus	miRNA	miRBase	chr1:83546927-83546947 (-)	MIMAT0009944	NDUFAF4	-0.408
bta-miR-1224	2.67216	P	3.91462	P	0.42265	20511337	Bos taurus	miRNA	miRBase	chr1:83546927-83546947 (-)	MIMAT0009944	FBXO39	-0.291
bta-miR-1224	2.67216	P	3.91462	P	0.42265	20511337	Bos taurus	miRNA	miRBase	chr1:83546927-83546947 (-)	MIMAT0009944	PDF	-0.382
bta-miR-1224	2.67216	P	3.91462	P	0.42265	20511337	Bos taurus	miRNA	miRBase	chr1:83546927-83546947 (-)	MIMAT0009944	HCFC2	-0.3
bta-miR-1224	2.67216	P	3.91462	P	0.42265	20511337	Bos taurus	miRNA	miRBase	chr1:83546927-83546947 (-)	MIMAT0009944	NUFIP2	-0.44
bta-miR-1224	2.67216	P	3.91462	P	0.42265	20511337	Bos taurus	miRNA	miRBase	chr1:83546927-83546947 (-)	MIMAT0009944	FAM170B	-0.229
bta-miR-1224	2.67216	P	3.91462	P	0.42265	20511337	Bos taurus	miRNA	miRBase	chr1:83546927-83546947 (-)	MIMAT0009944	UBASH3B	-0.298
bta-miR-1224	2.67216	P	3.91462	P	0.42265	20511337	Bos taurus	miRNA	miRBase	chr1:83546927-83546947 (-)	MIMAT0009944	RAB2A	-0.444
bta-miR-1224	2.67216	P	3.91462	P	0.42265	20511337	Bos taurus	miRNA	miRBase	chr1:83546927-83546947 (-)	MIMAT0009944	HOXC10	-0.244
bta-miR-1224	2.67216	P	3.91462	P	0.42265	20511337	Bos taurus	miRNA	miRBase	chr1:83546927-83546947 (-)	MIMAT0009944	FAM19A1	-0.457
bta-miR-1224	2.67216	P	3.91462	P	0.42265	20511337	Bos taurus	miRNA	miRBase	chr1:83546927-83546947 (-)	MIMAT0009944	AGPAT4	-0.358
bta-miR-1224	2.67216	P	3.91462	P	0.42265	20511337	Bos taurus	miRNA	miRBase	chr1:83546927-83546947 (-)	MIMAT0009944	REEP6	-0.224
bta-miR-1224	2.67216	P	3.91462	P	0.42265	20511337	Bos taurus	miRNA	miRBase	chr1:83546927-83546947 (-)	MIMAT0009944	WDR88	-0.352
bta-miR-1224	2.67216	P	3.91462	P	0.42265	20511337	Bos taurus	miRNA	miRBase	chr1:83546927-83546947 (-)	MIMAT0009944	CHSY1	-0.21
bta-miR-1224	2.67216	P	3.91462	P	0.42265	20511337	Bos taurus	miRNA	miRBase	chr1:83546927-83546947 (-)	MIMAT0009944	FHL3	-0.57
bta-miR-1224	2.67216	P	3.91462	P	0.42265	20511337	Bos taurus	miRNA	miRBase	chr1:83546927-83546947 (-)	MIMAT0009944	KIAA1045	-0.232
bta-miR-1224	2.67216	P	3.91462	P	0.42265	20511337	Bos taurus	miRNA	miRBase	chr1:83546927-83546947 (-)	MIMAT0009944	VSIG4	-0.267
bta-miR-1224	2.67216	P	3.91462	P	0.42265	20511337	Bos taurus	miRNA	miRBase	chr1:83546927-83546947 (-)	MIMAT0009944	DKFZP779L1853	-0.274
bta-miR-1224	2.67216	P	3.91462	P	0.42265	20511337	Bos taurus	miRNA	miRBase	chr1:83546927-83546947 (-)	MIMAT0009944	C3orf62	-0.286
bta-miR-1224	2.67216	P	3.91462	P	0.42265	20511337	Bos taurus	miRNA	miRBase	chr1:83546927-83546947 (-)	MIMAT0009944	ANKEF1	-0.323
bta-miR-1224	2.67216	P	3.91462	P	0.42265	20511337	Bos taurus	miRNA	miRBase	chr1:83546927-83546947 (-)	MIMAT0009944	AMD1	-0.504
bta-miR-1224	2.67216	P	3.91462	P	0.42265	20511337	Bos taurus	miRNA	miRBase	chr1:83546927-83546947 (-)	MIMAT0009944	RNASE1	-0.265
bta-miR-1224	2.67216	P	3.91462	P	0.42265	20511337	Bos taurus	miRNA	miRBase	chr1:83546927-83546947 (-)	MIMAT0009944	2017-03-03	-0.244
bta-miR-1224	2.67216	P	3.91462	P	0.42265	20511337	Bos taurus	miRNA	miRBase	chr1:83546927-83546947 (-)	MIMAT0009944	ST6GAL1	-0.406
bta-miR-1224	2.67216	P	3.91462	P	0.42265	20511337	Bos taurus	miRNA	miRBase	chr1:83546927-83546947 (-)	MIMAT0009944	ZNF75A	-0.255
bta-miR-1224	2.67216	P	3.91462	P	0.42265	20511337	Bos taurus	miRNA	miRBase	chr1:83546927-83546947 (-)	MIMAT0009944	KRTAP9-7	-0.349
bta-miR-1224	2.67216	P	3.91462	P	0.42265	20511337	Bos taurus	miRNA	miRBase	chr1:83546927-83546947 (-)	MIMAT0009944	RP11-382J12.1	-0.215
bta-miR-1224	2.67216	P	3.91462	P	0.42265	20511337	Bos taurus	miRNA	miRBase	chr1:83546927-83546947 (-)	MIMAT0009944	TMEM200C	-0.295
bta-miR-1224	2.67216	P	3.91462	P	0.42265	20511337	Bos taurus	miRNA	miRBase	chr1:83546927-83546947 (-)	MIMAT0009944	THRB	-0.332
bta-miR-1224	2.67216	P	3.91462	P	0.42265	20511337	Bos taurus	miRNA	miRBase	chr1:83546927-83546947 (-)	MIMAT0009944	SLC25A48	-0.557
bta-miR-1224	2.67216	P	3.91462	P	0.42265	20511337	Bos taurus	miRNA	miRBase	chr1:83546927-83546947 (-)	MIMAT0009944	HES4	-0.249
bta-miR-1224	2.67216	P	3.91462	P	0.42265	20511337	Bos taurus	miRNA	miRBase	chr1:83546927-83546947 (-)	MIMAT0009944	GPR89A	-0.247
bta-miR-1224	2.67216	P	3.91462	P	0.42265	20511337	Bos taurus	miRNA	miRBase	chr1:83546927-83546947 (-)	MIMAT0009944	PRMT6	-0.36
bta-miR-1224	2.67216	P	3.91462	P	0.42265	20511337	Bos taurus	miRNA	miRBase	chr1:83546927-83546947 (-)	MIMAT0009944	KRT72	-0.328
bta-miR-1224	2.67216	P	3.91462	P	0.42265	20511337	Bos taurus	miRNA	miRBase	chr1:83546927-83546947 (-)	MIMAT0009944	TPD52	-0.564
bta-miR-1224	2.67216	P	3.91462	P	0.42265	20511337	Bos taurus	miRNA	miRBase	chr1:83546927-83546947 (-)	MIMAT0009944	DCTN6	-0.204
bta-miR-1224	2.67216	P	3.91462	P	0.42265	20511337	Bos taurus	miRNA	miRBase	chr1:83546927-83546947 (-)	MIMAT0009944	PPP4R1L	-0.207
bta-miR-1224	2.67216	P	3.91462	P	0.42265	20511337	Bos taurus	miRNA	miRBase	chr1:83546927-83546947 (-)	MIMAT0009944	TRAPPC13	-0.21
bta-miR-1224	2.67216	P	3.91462	P	0.42265	20511337	Bos taurus	miRNA	miRBase	chr1:83546927-83546947 (-)	MIMAT0009944	DYNLL2	-0.241
bta-miR-1224	2.67216	P	3.91462	P	0.42265	20511337	Bos taurus	miRNA	miRBase	chr1:83546927-83546947 (-)	MIMAT0009944	TMX1	-0.227
bta-miR-1224	2.67216	P	3.91462	P	0.42265	20511337	Bos taurus	miRNA	miRBase	chr1:83546927-83546947 (-)	MIMAT0009944	RAB40A	-0.556
bta-miR-1224	2.67216	P	3.91462	P	0.42265	20511337	Bos taurus	miRNA	miRBase	chr1:83546927-83546947 (-)	MIMAT0009944	ASCL1	-0.211
bta-miR-1224	2.67216	P	3.91462	P	0.42265	20511337	Bos taurus	miRNA	miRBase	chr1:83546927-83546947 (-)	MIMAT0009944	GFER	-0.31
bta-miR-1224	2.67216	P	3.91462	P	0.42265	20511337	Bos taurus	miRNA	miRBase	chr1:83546927-83546947 (-)	MIMAT0009944	TSPAN14	-0.201
bta-miR-1224	2.67216	P	3.91462	P	0.42265	20511337	Bos taurus	miRNA	miRBase	chr1:83546927-83546947 (-)	MIMAT0009944	RIPPLY1	-0.315
bta-miR-1224	2.67216	P	3.91462	P	0.42265	20511337	Bos taurus	miRNA	miRBase	chr1:83546927-83546947 (-)	MIMAT0009944	SLC5A12	-0.219
bta-miR-1224	2.67216	P	3.91462	P	0.42265	20511337	Bos taurus	miRNA	miRBase	chr1:83546927-83546947 (-)	MIMAT0009944	COL5A2	-0.207
bta-miR-1224	2.67216	P	3.91462	P	0.42265	20511337	Bos taurus	miRNA	miRBase	chr1:83546927-83546947 (-)	MIMAT0009944	HSD11B1	-0.223
bta-miR-1224	2.67216	P	3.91462	P	0.42265	20511337	Bos taurus	miRNA	miRBase	chr1:83546927-83546947 (-)	MIMAT0009944	MEX3B	-0.211
bta-miR-1224	2.67216	P	3.91462	P	0.42265	20511337	Bos taurus	miRNA	miRBase	chr1:83546927-83546947 (-)	MIMAT0009944	FAM134A	-0.216
bta-miR-1224	2.67216	P	3.91462	P	0.42265	20511337	Bos taurus	miRNA	miRBase	chr1:83546927-83546947 (-)	MIMAT0009944	BLOC1S4	-0.536
bta-miR-1224	2.67216	P	3.91462	P	0.42265	20511337	Bos taurus	miRNA	miRBase	chr1:83546927-83546947 (-)	MIMAT0009944	WDR25	-0.254
bta-miR-1224	2.67216	P	3.91462	P	0.42265	20511337	Bos taurus	miRNA	miRBase	chr1:83546927-83546947 (-)	MIMAT0009944	NFYB	-0.218
bta-miR-1224	2.67216	P	3.91462	P	0.42265	20511337	Bos taurus	miRNA	miRBase	chr1:83546927-83546947 (-)	MIMAT0009944	AFF3	-0.243
bta-miR-1224	2.67216	P	3.91462	P	0.42265	20511337	Bos taurus	miRNA	miRBase	chr1:83546927-83546947 (-)	MIMAT0009944	CD320	-0.252
bta-miR-1224	2.67216	P	3.91462	P	0.42265	20511337	Bos taurus	miRNA	miRBase	chr1:83546927-83546947 (-)	MIMAT0009944	SPR	-0.267
bta-miR-1224	2.67216	P	3.91462	P	0.42265	20511337	Bos taurus	miRNA	miRBase	chr1:83546927-83546947 (-)	MIMAT0009944	ZMYM6	-0.362
bta-miR-1224	2.67216	P	3.91462	P	0.42265	20511337	Bos taurus	miRNA	miRBase	chr1:83546927-83546947 (-)	MIMAT0009944	MFSD2A	-0.269
bta-miR-1224	2.67216	P	3.91462	P	0.42265	20511337	Bos taurus	miRNA	miRBase	chr1:83546927-83546947 (-)	MIMAT0009944	CCDC51	-0.331
bta-miR-1224	2.67216	P	3.91462	P	0.42265	20511337	Bos taurus	miRNA	miRBase	chr1:83546927-83546947 (-)	MIMAT0009944	GNPTG	-0.569
bta-miR-1224	2.67216	P	3.91462	P	0.42265	20511337	Bos taurus	miRNA	miRBase	chr1:83546927-83546947 (-)	MIMAT0009944	CDH18	-0.425
bta-miR-1224	2.67216	P	3.91462	P	0.42265	20511337	Bos taurus	miRNA	miRBase	chr1:83546927-83546947 (-)	MIMAT0009944	RNF24	-0.203
bta-miR-1224	2.67216	P	3.91462	P	0.42265	20511337	Bos taurus	miRNA	miRBase	chr1:83546927-83546947 (-)	MIMAT0009944	ABLIM1	-0.261
bta-miR-1224	2.67216	P	3.91462	P	0.42265	20511337	Bos taurus	miRNA	miRBase	chr1:83546927-83546947 (-)	MIMAT0009944	MICU3	-0.305
bta-miR-1224	2.67216	P	3.91462	P	0.42265	20511337	Bos taurus	miRNA	miRBase	chr1:83546927-83546947 (-)	MIMAT0009944	LSMD1	-0.515
bta-miR-1224	2.67216	P	3.91462	P	0.42265	20511337	Bos taurus	miRNA	miRBase	chr1:83546927-83546947 (-)	MIMAT0009944	ZNF583	-0.3
bta-miR-1224	2.67216	P	3.91462	P	0.42265	20511337	Bos taurus	miRNA	miRBase	chr1:83546927-83546947 (-)	MIMAT0009944	MOCS2	-0.254
bta-miR-1224	2.67216	P	3.91462	P	0.42265	20511337	Bos taurus	miRNA	miRBase	chr1:83546927-83546947 (-)	MIMAT0009944	OR6K2	-0.233
bta-miR-1224	2.67216	P	3.91462	P	0.42265	20511337	Bos taurus	miRNA	miRBase	chr1:83546927-83546947 (-)	MIMAT0009944	FLJ14816	-0.237
bta-miR-1224	2.67216	P	3.91462	P	0.42265	20511337	Bos taurus	miRNA	miRBase	chr1:83546927-83546947 (-)	MIMAT0009944	AC106876.2	-0.403
bta-miR-1224	2.67216	P	3.91462	P	0.42265	20511337	Bos taurus	miRNA	miRBase	chr1:83546927-83546947 (-)	MIMAT0009944	PVRIG	-0.278
bta-miR-1224	2.67216	P	3.91462	P	0.42265	20511337	Bos taurus	miRNA	miRBase	chr1:83546927-83546947 (-)	MIMAT0009944	MAPK8	-0.369
bta-miR-1224	2.67216	P	3.91462	P	0.42265	20511337	Bos taurus	miRNA	miRBase	chr1:83546927-83546947 (-)	MIMAT0009944	MRVI1	-0.368
bta-miR-1224	2.67216	P	3.91462	P	0.42265	20511337	Bos taurus	miRNA	miRBase	chr1:83546927-83546947 (-)	MIMAT0009944	CT45A1	-0.532
bta-miR-1224	2.67216	P	3.91462	P	0.42265	20511337	Bos taurus	miRNA	miRBase	chr1:83546927-83546947 (-)	MIMAT0009944	ARL6IP5	-0.226
bta-miR-1224	2.67216	P	3.91462	P	0.42265	20511337	Bos taurus	miRNA	miRBase	chr1:83546927-83546947 (-)	MIMAT0009944	H3F3B	-0.312
bta-miR-1224	2.67216	P	3.91462	P	0.42265	20511337	Bos taurus	miRNA	miRBase	chr1:83546927-83546947 (-)	MIMAT0009944	C4orf6	-0.507
bta-miR-1224	2.67216	P	3.91462	P	0.42265	20511337	Bos taurus	miRNA	miRBase	chr1:83546927-83546947 (-)	MIMAT0009944	GPATCH11	-0.297
bta-miR-1224	2.67216	P	3.91462	P	0.42265	20511337	Bos taurus	miRNA	miRBase	chr1:83546927-83546947 (-)	MIMAT0009944	PARD6B	-0.343
bta-miR-1224	2.67216	P	3.91462	P	0.42265	20511337	Bos taurus	miRNA	miRBase	chr1:83546927-83546947 (-)	MIMAT0009944	EPM2A	-0.237
bta-miR-1224	2.67216	P	3.91462	P	0.42265	20511337	Bos taurus	miRNA	miRBase	chr1:83546927-83546947 (-)	MIMAT0009944	DUSP3	-0.302
bta-miR-1224	2.67216	P	3.91462	P	0.42265	20511337	Bos taurus	miRNA	miRBase	chr1:83546927-83546947 (-)	MIMAT0009944	SNX22	-0.2
bta-miR-1224	2.67216	P	3.91462	P	0.42265	20511337	Bos taurus	miRNA	miRBase	chr1:83546927-83546947 (-)	MIMAT0009944	ATOH7	-0.238
bta-miR-1224	2.67216	P	3.91462	P	0.42265	20511337	Bos taurus	miRNA	miRBase	chr1:83546927-83546947 (-)	MIMAT0009944	TMEM206	-0.242
bta-miR-1224	2.67216	P	3.91462	P	0.42265	20511337	Bos taurus	miRNA	miRBase	chr1:83546927-83546947 (-)	MIMAT0009944	CT45A6	-0.525
bta-miR-1224	2.67216	P	3.91462	P	0.42265	20511337	Bos taurus	miRNA	miRBase	chr1:83546927-83546947 (-)	MIMAT0009944	S100G	-0.253
bta-miR-1224	2.67216	P	3.91462	P	0.42265	20511337	Bos taurus	miRNA	miRBase	chr1:83546927-83546947 (-)	MIMAT0009944	WWC1	-0.331
bta-miR-1224	2.67216	P	3.91462	P	0.42265	20511337	Bos taurus	miRNA	miRBase	chr1:83546927-83546947 (-)	MIMAT0009944	CTNS	-0.337
bta-miR-1224	2.67216	P	3.91462	P	0.42265	20511337	Bos taurus	miRNA	miRBase	chr1:83546927-83546947 (-)	MIMAT0009944	FAM32A	-0.265
bta-miR-1224	2.67216	P	3.91462	P	0.42265	20511337	Bos taurus	miRNA	miRBase	chr1:83546927-83546947 (-)	MIMAT0009944	TRAPPC2L	-0.355
bta-miR-1224	2.67216	P	3.91462	P	0.42265	20511337	Bos taurus	miRNA	miRBase	chr1:83546927-83546947 (-)	MIMAT0009944	PICALM	-0.225
bta-miR-1224	2.67216	P	3.91462	P	0.42265	20511337	Bos taurus	miRNA	miRBase	chr1:83546927-83546947 (-)	MIMAT0009944	IPO11	-0.213
bta-miR-1224	2.67216	P	3.91462	P	0.42265	20511337	Bos taurus	miRNA	miRBase	chr1:83546927-83546947 (-)	MIMAT0009944	AC132192.1	-0.263
bta-miR-1224	2.67216	P	3.91462	P	0.42265	20511337	Bos taurus	miRNA	miRBase	chr1:83546927-83546947 (-)	MIMAT0009944	FAM229B	-0.231
bta-miR-1224	2.67216	P	3.91462	P	0.42265	20511337	Bos taurus	miRNA	miRBase	chr1:83546927-83546947 (-)	MIMAT0009944	CHIC1	-0.208
bta-miR-1224	2.67216	P	3.91462	P	0.42265	20511337	Bos taurus	miRNA	miRBase	chr1:83546927-83546947 (-)	MIMAT0009944	GREM1	-0.357
bta-miR-1224	2.67216	P	3.91462	P	0.42265	20511337	Bos taurus	miRNA	miRBase	chr1:83546927-83546947 (-)	MIMAT0009944	RBM39	-0.418
bta-miR-1224	2.67216	P	3.91462	P	0.42265	20511337	Bos taurus	miRNA	miRBase	chr1:83546927-83546947 (-)	MIMAT0009944	NOL3	-0.5
bta-miR-1224	2.67216	P	3.91462	P	0.42265	20511337	Bos taurus	miRNA	miRBase	chr1:83546927-83546947 (-)	MIMAT0009944	ITSN1	-0.374
bta-miR-1224	2.67216	P	3.91462	P	0.42265	20511337	Bos taurus	miRNA	miRBase	chr1:83546927-83546947 (-)	MIMAT0009944	NICN1	-0.384
bta-miR-1224	2.67216	P	3.91462	P	0.42265	20511337	Bos taurus	miRNA	miRBase	chr1:83546927-83546947 (-)	MIMAT0009944	MXRA7	-0.312
bta-miR-1224	2.67216	P	3.91462	P	0.42265	20511337	Bos taurus	miRNA	miRBase	chr1:83546927-83546947 (-)	MIMAT0009944	RNF146	-0.31
bta-miR-1224	2.67216	P	3.91462	P	0.42265	20511337	Bos taurus	miRNA	miRBase	chr1:83546927-83546947 (-)	MIMAT0009944	FRMD7	-0.317
bta-miR-1224	2.67216	P	3.91462	P	0.42265	20511337	Bos taurus	miRNA	miRBase	chr1:83546927-83546947 (-)	MIMAT0009944	BCAT1	-0.212
bta-miR-1224	2.67216	P	3.91462	P	0.42265	20511337	Bos taurus	miRNA	miRBase	chr1:83546927-83546947 (-)	MIMAT0009944	HAO2	-0.22
bta-miR-1224	2.67216	P	3.91462	P	0.42265	20511337	Bos taurus	miRNA	miRBase	chr1:83546927-83546947 (-)	MIMAT0009944	SERINC5	-0.304
bta-miR-1224	2.67216	P	3.91462	P	0.42265	20511337	Bos taurus	miRNA	miRBase	chr1:83546927-83546947 (-)	MIMAT0009944	SUCLA2	-0.241
bta-miR-1224	2.67216	P	3.91462	P	0.42265	20511337	Bos taurus	miRNA	miRBase	chr1:83546927-83546947 (-)	MIMAT0009944	SKP1	-0.297
bta-miR-1224	2.67216	P	3.91462	P	0.42265	20511337	Bos taurus	miRNA	miRBase	chr1:83546927-83546947 (-)	MIMAT0009944	IDH2	-0.453
bta-miR-1224	2.67216	P	3.91462	P	0.42265	20511337	Bos taurus	miRNA	miRBase	chr1:83546927-83546947 (-)	MIMAT0009944	PHF8	-0.265
bta-miR-1224	2.67216	P	3.91462	P	0.42265	20511337	Bos taurus	miRNA	miRBase	chr1:83546927-83546947 (-)	MIMAT0009944	PPIL4	-0.367
bta-miR-1224	2.67216	P	3.91462	P	0.42265	20511337	Bos taurus	miRNA	miRBase	chr1:83546927-83546947 (-)	MIMAT0009944	HBG1	-0.342
bta-miR-1224	2.67216	P	3.91462	P	0.42265	20511337	Bos taurus	miRNA	miRBase	chr1:83546927-83546947 (-)	MIMAT0009944	COA3	-0.37
bta-miR-1224	2.67216	P	3.91462	P	0.42265	20511337	Bos taurus	miRNA	miRBase	chr1:83546927-83546947 (-)	MIMAT0009944	TMEM185B	-0.346
bta-miR-1224	2.67216	P	3.91462	P	0.42265	20511337	Bos taurus	miRNA	miRBase	chr1:83546927-83546947 (-)	MIMAT0009944	FMN1	-0.235
bta-miR-1224	2.67216	P	3.91462	P	0.42265	20511337	Bos taurus	miRNA	miRBase	chr1:83546927-83546947 (-)	MIMAT0009944	SFRP5	-0.229
bta-miR-1224	2.67216	P	3.91462	P	0.42265	20511337	Bos taurus	miRNA	miRBase	chr1:83546927-83546947 (-)	MIMAT0009944	DEFB132	-0.439
bta-miR-1224	2.67216	P	3.91462	P	0.42265	20511337	Bos taurus	miRNA	miRBase	chr1:83546927-83546947 (-)	MIMAT0009944	TBRG1	-0.294
bta-miR-1224	2.67216	P	3.91462	P	0.42265	20511337	Bos taurus	miRNA	miRBase	chr1:83546927-83546947 (-)	MIMAT0009944	ARPP21	-0.207
bta-miR-1224	2.67216	P	3.91462	P	0.42265	20511337	Bos taurus	miRNA	miRBase	chr1:83546927-83546947 (-)	MIMAT0009944	CCDC115	-0.297
bta-miR-1224	2.67216	P	3.91462	P	0.42265	20511337	Bos taurus	miRNA	miRBase	chr1:83546927-83546947 (-)	MIMAT0009944	MSTO1	-0.402
bta-miR-1224	2.67216	P	3.91462	P	0.42265	20511337	Bos taurus	miRNA	miRBase	chr1:83546927-83546947 (-)	MIMAT0009944	TMEM173	-0.291
bta-miR-1224	2.67216	P	3.91462	P	0.42265	20511337	Bos taurus	miRNA	miRBase	chr1:83546927-83546947 (-)	MIMAT0009944	SHC4	-0.235
bta-miR-1224	2.67216	P	3.91462	P	0.42265	20511337	Bos taurus	miRNA	miRBase	chr1:83546927-83546947 (-)	MIMAT0009944	ANGPTL3	-0.334
bta-miR-1224	2.67216	P	3.91462	P	0.42265	20511337	Bos taurus	miRNA	miRBase	chr1:83546927-83546947 (-)	MIMAT0009944	CD79A	-0.266
bta-miR-1224	2.67216	P	3.91462	P	0.42265	20511337	Bos taurus	miRNA	miRBase	chr1:83546927-83546947 (-)	MIMAT0009944	OSTC	-0.328
bta-miR-1224	2.67216	P	3.91462	P	0.42265	20511337	Bos taurus	miRNA	miRBase	chr1:83546927-83546947 (-)	MIMAT0009944	KRTAP12-2	-0.3
bta-miR-1224	2.67216	P	3.91462	P	0.42265	20511337	Bos taurus	miRNA	miRBase	chr1:83546927-83546947 (-)	MIMAT0009944	KRT5	-0.234
bta-miR-1224	2.67216	P	3.91462	P	0.42265	20511337	Bos taurus	miRNA	miRBase	chr1:83546927-83546947 (-)	MIMAT0009944	IL31RA	-0.324
bta-miR-1224	2.67216	P	3.91462	P	0.42265	20511337	Bos taurus	miRNA	miRBase	chr1:83546927-83546947 (-)	MIMAT0009944	C4orf32	-0.449
bta-miR-1224	2.67216	P	3.91462	P	0.42265	20511337	Bos taurus	miRNA	miRBase	chr1:83546927-83546947 (-)	MIMAT0009944	CYB5B	-0.29
bta-miR-1224	2.67216	P	3.91462	P	0.42265	20511337	Bos taurus	miRNA	miRBase	chr1:83546927-83546947 (-)	MIMAT0009944	GPR26	-0.203
bta-miR-1224	2.67216	P	3.91462	P	0.42265	20511337	Bos taurus	miRNA	miRBase	chr1:83546927-83546947 (-)	MIMAT0009944	AGO2	-1.442
bta-miR-1224	2.67216	P	3.91462	P	0.42265	20511337	Bos taurus	miRNA	miRBase	chr1:83546927-83546947 (-)	MIMAT0009944	IGFBP4	-0.214
bta-miR-1224	2.67216	P	3.91462	P	0.42265	20511337	Bos taurus	miRNA	miRBase	chr1:83546927-83546947 (-)	MIMAT0009944	BZW1	-0.301
bta-miR-1224	2.67216	P	3.91462	P	0.42265	20511337	Bos taurus	miRNA	miRBase	chr1:83546927-83546947 (-)	MIMAT0009944	L3HYPDH	-0.492
bta-miR-1224	2.67216	P	3.91462	P	0.42265	20511337	Bos taurus	miRNA	miRBase	chr1:83546927-83546947 (-)	MIMAT0009944	HTATSF1	-0.285
bta-miR-1224	2.67216	P	3.91462	P	0.42265	20511337	Bos taurus	miRNA	miRBase	chr1:83546927-83546947 (-)	MIMAT0009944	RPE	-0.228
bta-miR-1224	2.67216	P	3.91462	P	0.42265	20511337	Bos taurus	miRNA	miRBase	chr1:83546927-83546947 (-)	MIMAT0009944	SGCD	-0.265
bta-miR-1224	2.67216	P	3.91462	P	0.42265	20511337	Bos taurus	miRNA	miRBase	chr1:83546927-83546947 (-)	MIMAT0009944	CNTNAP3B	-0.26
bta-miR-1224	2.67216	P	3.91462	P	0.42265	20511337	Bos taurus	miRNA	miRBase	chr1:83546927-83546947 (-)	MIMAT0009944	KDELR2	-0.202
bta-miR-1224	2.67216	P	3.91462	P	0.42265	20511337	Bos taurus	miRNA	miRBase	chr1:83546927-83546947 (-)	MIMAT0009944	C8orf82	-0.299
bta-miR-1224	2.67216	P	3.91462	P	0.42265	20511337	Bos taurus	miRNA	miRBase	chr1:83546927-83546947 (-)	MIMAT0009944	MORC2	-0.358
bta-miR-1224	2.67216	P	3.91462	P	0.42265	20511337	Bos taurus	miRNA	miRBase	chr1:83546927-83546947 (-)	MIMAT0009944	MB21D2	-0.398
bta-miR-1224	2.67216	P	3.91462	P	0.42265	20511337	Bos taurus	miRNA	miRBase	chr1:83546927-83546947 (-)	MIMAT0009944	YAF2	-0.253
bta-miR-1224	2.67216	P	3.91462	P	0.42265	20511337	Bos taurus	miRNA	miRBase	chr1:83546927-83546947 (-)	MIMAT0009944	TLR3	-0.221
bta-miR-1224	2.67216	P	3.91462	P	0.42265	20511337	Bos taurus	miRNA	miRBase	chr1:83546927-83546947 (-)	MIMAT0009944	PXMP2	-0.246
bta-miR-1224	2.67216	P	3.91462	P	0.42265	20511337	Bos taurus	miRNA	miRBase	chr1:83546927-83546947 (-)	MIMAT0009944	ATXN2	-0.414
bta-miR-1224	2.67216	P	3.91462	P	0.42265	20511337	Bos taurus	miRNA	miRBase	chr1:83546927-83546947 (-)	MIMAT0009944	CALU	-0.494
bta-miR-1224	2.67216	P	3.91462	P	0.42265	20511337	Bos taurus	miRNA	miRBase	chr1:83546927-83546947 (-)	MIMAT0009944	TNFAIP8L1	-0.269
bta-miR-1224	2.67216	P	3.91462	P	0.42265	20511337	Bos taurus	miRNA	miRBase	chr1:83546927-83546947 (-)	MIMAT0009944	SEL1L	-0.228
bta-miR-1224	2.67216	P	3.91462	P	0.42265	20511337	Bos taurus	miRNA	miRBase	chr1:83546927-83546947 (-)	MIMAT0009944	FAM45A	-0.256
bta-miR-1224	2.67216	P	3.91462	P	0.42265	20511337	Bos taurus	miRNA	miRBase	chr1:83546927-83546947 (-)	MIMAT0009944	LOXHD1	-0.416
bta-miR-1224	2.67216	P	3.91462	P	0.42265	20511337	Bos taurus	miRNA	miRBase	chr1:83546927-83546947 (-)	MIMAT0009944	CT45A5	-0.524
bta-miR-1224	2.67216	P	3.91462	P	0.42265	20511337	Bos taurus	miRNA	miRBase	chr1:83546927-83546947 (-)	MIMAT0009944	AQP4	-0.341
bta-miR-1224	2.67216	P	3.91462	P	0.42265	20511337	Bos taurus	miRNA	miRBase	chr1:83546927-83546947 (-)	MIMAT0009944	DLST	-0.263
bta-miR-1224	2.67216	P	3.91462	P	0.42265	20511337	Bos taurus	miRNA	miRBase	chr1:83546927-83546947 (-)	MIMAT0009944	LMBR1	-0.273
bta-miR-1224	2.67216	P	3.91462	P	0.42265	20511337	Bos taurus	miRNA	miRBase	chr1:83546927-83546947 (-)	MIMAT0009944	ZSCAN9	-0.208
bta-miR-1224	2.67216	P	3.91462	P	0.42265	20511337	Bos taurus	miRNA	miRBase	chr1:83546927-83546947 (-)	MIMAT0009944	CDH16	-0.221
bta-miR-1224	2.67216	P	3.91462	P	0.42265	20511337	Bos taurus	miRNA	miRBase	chr1:83546927-83546947 (-)	MIMAT0009944	RPS4X	-0.516
bta-miR-1224	2.67216	P	3.91462	P	0.42265	20511337	Bos taurus	miRNA	miRBase	chr1:83546927-83546947 (-)	MIMAT0009944	PTPRA	-0.295
bta-miR-1224	2.67216	P	3.91462	P	0.42265	20511337	Bos taurus	miRNA	miRBase	chr1:83546927-83546947 (-)	MIMAT0009944	ARL5A	-0.287
bta-miR-1224	2.67216	P	3.91462	P	0.42265	20511337	Bos taurus	miRNA	miRBase	chr1:83546927-83546947 (-)	MIMAT0009944	RAMP1	-0.633
bta-miR-1224	2.67216	P	3.91462	P	0.42265	20511337	Bos taurus	miRNA	miRBase	chr1:83546927-83546947 (-)	MIMAT0009944	DTX4	-0.214
bta-miR-1224	2.67216	P	3.91462	P	0.42265	20511337	Bos taurus	miRNA	miRBase	chr1:83546927-83546947 (-)	MIMAT0009944	SMIM21	-0.239
bta-miR-1224	2.67216	P	3.91462	P	0.42265	20511337	Bos taurus	miRNA	miRBase	chr1:83546927-83546947 (-)	MIMAT0009944	FAM109B	-0.42
bta-miR-1224	2.67216	P	3.91462	P	0.42265	20511337	Bos taurus	miRNA	miRBase	chr1:83546927-83546947 (-)	MIMAT0009944	MEMO1	-0.278
bta-miR-1224	2.67216	P	3.91462	P	0.42265	20511337	Bos taurus	miRNA	miRBase	chr1:83546927-83546947 (-)	MIMAT0009944	CYP2C18	-0.207
bta-miR-1224	2.67216	P	3.91462	P	0.42265	20511337	Bos taurus	miRNA	miRBase	chr1:83546927-83546947 (-)	MIMAT0009944	SPTLC1	-0.41
bta-miR-1224	2.67216	P	3.91462	P	0.42265	20511337	Bos taurus	miRNA	miRBase	chr1:83546927-83546947 (-)	MIMAT0009944	EMG1	-0.238
bta-miR-1224	2.67216	P	3.91462	P	0.42265	20511337	Bos taurus	miRNA	miRBase	chr1:83546927-83546947 (-)	MIMAT0009944	SKIDA1	-0.292
bta-miR-1224	2.67216	P	3.91462	P	0.42265	20511337	Bos taurus	miRNA	miRBase	chr1:83546927-83546947 (-)	MIMAT0009944	SLC35E4	-0.489
bta-miR-1224	2.67216	P	3.91462	P	0.42265	20511337	Bos taurus	miRNA	miRBase	chr1:83546927-83546947 (-)	MIMAT0009944	RAB10	-0.206
bta-miR-1224	2.67216	P	3.91462	P	0.42265	20511337	Bos taurus	miRNA	miRBase	chr1:83546927-83546947 (-)	MIMAT0009944	FXYD6	-0.438
bta-miR-1224	2.67216	P	3.91462	P	0.42265	20511337	Bos taurus	miRNA	miRBase	chr1:83546927-83546947 (-)	MIMAT0009944	HIF3A	-0.201
bta-miR-1224	2.67216	P	3.91462	P	0.42265	20511337	Bos taurus	miRNA	miRBase	chr1:83546927-83546947 (-)	MIMAT0009944	CHIT1	-0.277
bta-miR-1224	2.67216	P	3.91462	P	0.42265	20511337	Bos taurus	miRNA	miRBase	chr1:83546927-83546947 (-)	MIMAT0009944	C3orf14	-0.243
bta-miR-1224	2.67216	P	3.91462	P	0.42265	20511337	Bos taurus	miRNA	miRBase	chr1:83546927-83546947 (-)	MIMAT0009944	CCDC181	-0.525
bta-miR-1224	2.67216	P	3.91462	P	0.42265	20511337	Bos taurus	miRNA	miRBase	chr1:83546927-83546947 (-)	MIMAT0009944	SUMO1	-0.37
bta-miR-1224	2.67216	P	3.91462	P	0.42265	20511337	Bos taurus	miRNA	miRBase	chr1:83546927-83546947 (-)	MIMAT0009944	HNRNPU	-0.269
bta-miR-1224	2.67216	P	3.91462	P	0.42265	20511337	Bos taurus	miRNA	miRBase	chr1:83546927-83546947 (-)	MIMAT0009944	SYN3	-0.378
bta-miR-1224	2.67216	P	3.91462	P	0.42265	20511337	Bos taurus	miRNA	miRBase	chr1:83546927-83546947 (-)	MIMAT0009944	KCNJ13	-0.401
bta-miR-1224	2.67216	P	3.91462	P	0.42265	20511337	Bos taurus	miRNA	miRBase	chr1:83546927-83546947 (-)	MIMAT0009944	C5orf22	-0.235
bta-miR-1224	2.67216	P	3.91462	P	0.42265	20511337	Bos taurus	miRNA	miRBase	chr1:83546927-83546947 (-)	MIMAT0009944	SPACA1	-0.248
bta-miR-1224	2.67216	P	3.91462	P	0.42265	20511337	Bos taurus	miRNA	miRBase	chr1:83546927-83546947 (-)	MIMAT0009944	ZNF709	-0.275
bta-miR-1224	2.67216	P	3.91462	P	0.42265	20511337	Bos taurus	miRNA	miRBase	chr1:83546927-83546947 (-)	MIMAT0009944	AKAP3	-0.45
bta-miR-1224	2.67216	P	3.91462	P	0.42265	20511337	Bos taurus	miRNA	miRBase	chr1:83546927-83546947 (-)	MIMAT0009944	KIAA0101	-0.383
bta-miR-1224	2.67216	P	3.91462	P	0.42265	20511337	Bos taurus	miRNA	miRBase	chr1:83546927-83546947 (-)	MIMAT0009944	C10orf82	-0.287
bta-miR-1224	2.67216	P	3.91462	P	0.42265	20511337	Bos taurus	miRNA	miRBase	chr1:83546927-83546947 (-)	MIMAT0009944	TTC7B	-0.215
bta-miR-1224	2.67216	P	3.91462	P	0.42265	20511337	Bos taurus	miRNA	miRBase	chr1:83546927-83546947 (-)	MIMAT0009944	CREB1	-0.275
bta-miR-1224	2.67216	P	3.91462	P	0.42265	20511337	Bos taurus	miRNA	miRBase	chr1:83546927-83546947 (-)	MIMAT0009944	SLC6A12	-0.218
bta-miR-1224	2.67216	P	3.91462	P	0.42265	20511337	Bos taurus	miRNA	miRBase	chr1:83546927-83546947 (-)	MIMAT0009944	KRTAP12-3	-0.409
bta-miR-1224	2.67216	P	3.91462	P	0.42265	20511337	Bos taurus	miRNA	miRBase	chr1:83546927-83546947 (-)	MIMAT0009944	CCBL1	-0.365
bta-miR-1224	2.67216	P	3.91462	P	0.42265	20511337	Bos taurus	miRNA	miRBase	chr1:83546927-83546947 (-)	MIMAT0009944	SMIM7	-0.298
bta-miR-1224	2.67216	P	3.91462	P	0.42265	20511337	Bos taurus	miRNA	miRBase	chr1:83546927-83546947 (-)	MIMAT0009944	NLE1	-0.242
bta-miR-1224	2.67216	P	3.91462	P	0.42265	20511337	Bos taurus	miRNA	miRBase	chr1:83546927-83546947 (-)	MIMAT0009944	CD40LG	-0.31
bta-miR-1224	2.67216	P	3.91462	P	0.42265	20511337	Bos taurus	miRNA	miRBase	chr1:83546927-83546947 (-)	MIMAT0009944	NGRN	-0.234
bta-miR-1224	2.67216	P	3.91462	P	0.42265	20511337	Bos taurus	miRNA	miRBase	chr1:83546927-83546947 (-)	MIMAT0009944	SLC35A5	-0.221
bta-miR-1224	2.67216	P	3.91462	P	0.42265	20511337	Bos taurus	miRNA	miRBase	chr1:83546927-83546947 (-)	MIMAT0009944	TRIM45	-0.227
bta-miR-1224	2.67216	P	3.91462	P	0.42265	20511337	Bos taurus	miRNA	miRBase	chr1:83546927-83546947 (-)	MIMAT0009944	C1orf159	-0.252
bta-miR-1224	2.67216	P	3.91462	P	0.42265	20511337	Bos taurus	miRNA	miRBase	chr1:83546927-83546947 (-)	MIMAT0009944	DNAJC5B	-0.446
bta-miR-1224	2.67216	P	3.91462	P	0.42265	20511337	Bos taurus	miRNA	miRBase	chr1:83546927-83546947 (-)	MIMAT0009944	AQP6	-0.567
bta-miR-1224	2.67216	P	3.91462	P	0.42265	20511337	Bos taurus	miRNA	miRBase	chr1:83546927-83546947 (-)	MIMAT0009944	EIF5AL1	-0.217
bta-miR-1224	2.67216	P	3.91462	P	0.42265	20511337	Bos taurus	miRNA	miRBase	chr1:83546927-83546947 (-)	MIMAT0009944	HRH2	-0.247
bta-miR-1224	2.67216	P	3.91462	P	0.42265	20511337	Bos taurus	miRNA	miRBase	chr1:83546927-83546947 (-)	MIMAT0009944	HAPLN4	-0.204
bta-miR-1224	2.67216	P	3.91462	P	0.42265	20511337	Bos taurus	miRNA	miRBase	chr1:83546927-83546947 (-)	MIMAT0009944	WDR77	-0.362
bta-miR-1224	2.67216	P	3.91462	P	0.42265	20511337	Bos taurus	miRNA	miRBase	chr1:83546927-83546947 (-)	MIMAT0009944	CNTNAP3	-0.233
bta-miR-1224	2.67216	P	3.91462	P	0.42265	20511337	Bos taurus	miRNA	miRBase	chr1:83546927-83546947 (-)	MIMAT0009944	RP11-295D22.1	-0.445
bta-miR-1224	2.67216	P	3.91462	P	0.42265	20511337	Bos taurus	miRNA	miRBase	chr1:83546927-83546947 (-)	MIMAT0009944	GSDMB	-0.294
bta-miR-1224	2.67216	P	3.91462	P	0.42265	20511337	Bos taurus	miRNA	miRBase	chr1:83546927-83546947 (-)	MIMAT0009944	CYP3A5	-0.249
bta-miR-1224	2.67216	P	3.91462	P	0.42265	20511337	Bos taurus	miRNA	miRBase	chr1:83546927-83546947 (-)	MIMAT0009944	C13orf45	-0.345
bta-miR-1224	2.67216	P	3.91462	P	0.42265	20511337	Bos taurus	miRNA	miRBase	chr1:83546927-83546947 (-)	MIMAT0009944	YEATS2	-0.204
bta-miR-1224	2.67216	P	3.91462	P	0.42265	20511337	Bos taurus	miRNA	miRBase	chr1:83546927-83546947 (-)	MIMAT0009944	CXCL17	-0.223
bta-miR-1224	2.67216	P	3.91462	P	0.42265	20511337	Bos taurus	miRNA	miRBase	chr1:83546927-83546947 (-)	MIMAT0009944	CYP2U1	-0.375
bta-miR-1224	2.67216	P	3.91462	P	0.42265	20511337	Bos taurus	miRNA	miRBase	chr1:83546927-83546947 (-)	MIMAT0009944	KRT17	-0.332
bta-miR-1224	2.67216	P	3.91462	P	0.42265	20511337	Bos taurus	miRNA	miRBase	chr1:83546927-83546947 (-)	MIMAT0009944	CEACAM19	-0.417
bta-miR-1224	2.67216	P	3.91462	P	0.42265	20511337	Bos taurus	miRNA	miRBase	chr1:83546927-83546947 (-)	MIMAT0009944	GPR89C	-0.238
bta-miR-1224	2.67216	P	3.91462	P	0.42265	20511337	Bos taurus	miRNA	miRBase	chr1:83546927-83546947 (-)	MIMAT0009944	CKS1B	-0.286
bta-miR-1224	2.67216	P	3.91462	P	0.42265	20511337	Bos taurus	miRNA	miRBase	chr1:83546927-83546947 (-)	MIMAT0009944	AC090186.1	-0.27
bta-miR-1224	2.67216	P	3.91462	P	0.42265	20511337	Bos taurus	miRNA	miRBase	chr1:83546927-83546947 (-)	MIMAT0009944	COPB1	-0.397
bta-miR-1224	2.67216	P	3.91462	P	0.42265	20511337	Bos taurus	miRNA	miRBase	chr1:83546927-83546947 (-)	MIMAT0009944	GCC1	-0.257
bta-miR-1224	2.67216	P	3.91462	P	0.42265	20511337	Bos taurus	miRNA	miRBase	chr1:83546927-83546947 (-)	MIMAT0009944	PAICS	-0.277
bta-miR-1224	2.67216	P	3.91462	P	0.42265	20511337	Bos taurus	miRNA	miRBase	chr1:83546927-83546947 (-)	MIMAT0009944	AC010441.1	-0.258
bta-miR-1224	2.67216	P	3.91462	P	0.42265	20511337	Bos taurus	miRNA	miRBase	chr1:83546927-83546947 (-)	MIMAT0009944	GPM6B	-0.22
bta-miR-1224	2.67216	P	3.91462	P	0.42265	20511337	Bos taurus	miRNA	miRBase	chr1:83546927-83546947 (-)	MIMAT0009944	SETD8	-0.228
bta-miR-1224	2.67216	P	3.91462	P	0.42265	20511337	Bos taurus	miRNA	miRBase	chr1:83546927-83546947 (-)	MIMAT0009944	FUOM	-0.2
bta-miR-1224	2.67216	P	3.91462	P	0.42265	20511337	Bos taurus	miRNA	miRBase	chr1:83546927-83546947 (-)	MIMAT0009944	GPR176	-0.216
bta-miR-1224	2.67216	P	3.91462	P	0.42265	20511337	Bos taurus	miRNA	miRBase	chr1:83546927-83546947 (-)	MIMAT0009944	MOK	-0.202
bta-miR-1224	2.67216	P	3.91462	P	0.42265	20511337	Bos taurus	miRNA	miRBase	chr1:83546927-83546947 (-)	MIMAT0009944	WWTR1	-0.252
bta-miR-1224	2.67216	P	3.91462	P	0.42265	20511337	Bos taurus	miRNA	miRBase	chr1:83546927-83546947 (-)	MIMAT0009944	PIP5KL1	-0.215
bta-miR-1224	2.67216	P	3.91462	P	0.42265	20511337	Bos taurus	miRNA	miRBase	chr1:83546927-83546947 (-)	MIMAT0009944	GALP	-0.542
bta-miR-1224	2.67216	P	3.91462	P	0.42265	20511337	Bos taurus	miRNA	miRBase	chr1:83546927-83546947 (-)	MIMAT0009944	FBXO31	-0.289
bta-miR-1224	2.67216	P	3.91462	P	0.42265	20511337	Bos taurus	miRNA	miRBase	chr1:83546927-83546947 (-)	MIMAT0009944	RAP1A	-0.39
bta-miR-1224	2.67216	P	3.91462	P	0.42265	20511337	Bos taurus	miRNA	miRBase	chr1:83546927-83546947 (-)	MIMAT0009944	BCL10	-0.209
bta-miR-125a	1.52375	P	6.87153	P	0.024556	20504806	Bos taurus	miRNA	miRBase	chr18:58015549-58015571 (+)	MIMAT0003538	BRSK1	-0.204
bta-miR-125a	1.52375	P	6.87153	P	0.024556	20504806	Bos taurus	miRNA	miRBase	chr18:58015549-58015571 (+)	MIMAT0003538	ZNF260	-0.403
bta-miR-125a	1.52375	P	6.87153	P	0.024556	20504806	Bos taurus	miRNA	miRBase	chr18:58015549-58015571 (+)	MIMAT0003538	FAM169B	-0.449
bta-miR-125a	1.52375	P	6.87153	P	0.024556	20504806	Bos taurus	miRNA	miRBase	chr18:58015549-58015571 (+)	MIMAT0003538	MEIS2	-0.261
bta-miR-125a	1.52375	P	6.87153	P	0.024556	20504806	Bos taurus	miRNA	miRBase	chr18:58015549-58015571 (+)	MIMAT0003538	RTP1	-0.201
bta-miR-125a	1.52375	P	6.87153	P	0.024556	20504806	Bos taurus	miRNA	miRBase	chr18:58015549-58015571 (+)	MIMAT0003538	B3GNT3	-0.23
bta-miR-125a	1.52375	P	6.87153	P	0.024556	20504806	Bos taurus	miRNA	miRBase	chr18:58015549-58015571 (+)	MIMAT0003538	KIAA1841	-0.488
bta-miR-125a	1.52375	P	6.87153	P	0.024556	20504806	Bos taurus	miRNA	miRBase	chr18:58015549-58015571 (+)	MIMAT0003538	EVA1A	-0.588
bta-miR-125a	1.52375	P	6.87153	P	0.024556	20504806	Bos taurus	miRNA	miRBase	chr18:58015549-58015571 (+)	MIMAT0003538	SLITRK6	-0.464
bta-miR-125a	1.52375	P	6.87153	P	0.024556	20504806	Bos taurus	miRNA	miRBase	chr18:58015549-58015571 (+)	MIMAT0003538	USP45	-0.367
bta-miR-125a	1.52375	P	6.87153	P	0.024556	20504806	Bos taurus	miRNA	miRBase	chr18:58015549-58015571 (+)	MIMAT0003538	P2RY11	-0.217
bta-miR-125a	1.52375	P	6.87153	P	0.024556	20504806	Bos taurus	miRNA	miRBase	chr18:58015549-58015571 (+)	MIMAT0003538	LRRC10B	-0.451
bta-miR-125a	1.52375	P	6.87153	P	0.024556	20504806	Bos taurus	miRNA	miRBase	chr18:58015549-58015571 (+)	MIMAT0003538	TINF2	-0.214
bta-miR-125a	1.52375	P	6.87153	P	0.024556	20504806	Bos taurus	miRNA	miRBase	chr18:58015549-58015571 (+)	MIMAT0003538	FAM213A	-0.656
bta-miR-125a	1.52375	P	6.87153	P	0.024556	20504806	Bos taurus	miRNA	miRBase	chr18:58015549-58015571 (+)	MIMAT0003538	NUDCD2	-0.318
bta-miR-125a	1.52375	P	6.87153	P	0.024556	20504806	Bos taurus	miRNA	miRBase	chr18:58015549-58015571 (+)	MIMAT0003538	FAM134A	-0.455
bta-miR-125a	1.52375	P	6.87153	P	0.024556	20504806	Bos taurus	miRNA	miRBase	chr18:58015549-58015571 (+)	MIMAT0003538	RAPGEFL1	-0.388
bta-miR-125a	1.52375	P	6.87153	P	0.024556	20504806	Bos taurus	miRNA	miRBase	chr18:58015549-58015571 (+)	MIMAT0003538	TMED5	-0.334
bta-miR-125a	1.52375	P	6.87153	P	0.024556	20504806	Bos taurus	miRNA	miRBase	chr18:58015549-58015571 (+)	MIMAT0003538	ALDH7A1	-0.216
bta-miR-125a	1.52375	P	6.87153	P	0.024556	20504806	Bos taurus	miRNA	miRBase	chr18:58015549-58015571 (+)	MIMAT0003538	MAX	-0.286
bta-miR-125a	1.52375	P	6.87153	P	0.024556	20504806	Bos taurus	miRNA	miRBase	chr18:58015549-58015571 (+)	MIMAT0003538	GGA2	-0.544
bta-miR-125a	1.52375	P	6.87153	P	0.024556	20504806	Bos taurus	miRNA	miRBase	chr18:58015549-58015571 (+)	MIMAT0003538	AGXT2	-0.201
bta-miR-125a	1.52375	P	6.87153	P	0.024556	20504806	Bos taurus	miRNA	miRBase	chr18:58015549-58015571 (+)	MIMAT0003538	LTB4R2	-0.423
bta-miR-125a	1.52375	P	6.87153	P	0.024556	20504806	Bos taurus	miRNA	miRBase	chr18:58015549-58015571 (+)	MIMAT0003538	KCNJ10	-0.259
bta-miR-125a	1.52375	P	6.87153	P	0.024556	20504806	Bos taurus	miRNA	miRBase	chr18:58015549-58015571 (+)	MIMAT0003538	PARP11	-0.249
bta-miR-125a	1.52375	P	6.87153	P	0.024556	20504806	Bos taurus	miRNA	miRBase	chr18:58015549-58015571 (+)	MIMAT0003538	DUS1L	-0.58
bta-miR-125a	1.52375	P	6.87153	P	0.024556	20504806	Bos taurus	miRNA	miRBase	chr18:58015549-58015571 (+)	MIMAT0003538	ZFAND5	-0.333
bta-miR-125a	1.52375	P	6.87153	P	0.024556	20504806	Bos taurus	miRNA	miRBase	chr18:58015549-58015571 (+)	MIMAT0003538	TPRG1	-0.258
bta-miR-125a	1.52375	P	6.87153	P	0.024556	20504806	Bos taurus	miRNA	miRBase	chr18:58015549-58015571 (+)	MIMAT0003538	GMIP	-0.333
bta-miR-125a	1.52375	P	6.87153	P	0.024556	20504806	Bos taurus	miRNA	miRBase	chr18:58015549-58015571 (+)	MIMAT0003538	LYPD5	-0.226
bta-miR-125a	1.52375	P	6.87153	P	0.024556	20504806	Bos taurus	miRNA	miRBase	chr18:58015549-58015571 (+)	MIMAT0003538	CACNG2	-0.319
bta-miR-125a	1.52375	P	6.87153	P	0.024556	20504806	Bos taurus	miRNA	miRBase	chr18:58015549-58015571 (+)	MIMAT0003538	TOMM6	-0.201
bta-miR-125a	1.52375	P	6.87153	P	0.024556	20504806	Bos taurus	miRNA	miRBase	chr18:58015549-58015571 (+)	MIMAT0003538	NINL	-0.403
bta-miR-125a	1.52375	P	6.87153	P	0.024556	20504806	Bos taurus	miRNA	miRBase	chr18:58015549-58015571 (+)	MIMAT0003538	PRPF38A	-0.439
bta-miR-125a	1.52375	P	6.87153	P	0.024556	20504806	Bos taurus	miRNA	miRBase	chr18:58015549-58015571 (+)	MIMAT0003538	AGGF1	-0.272
bta-miR-125a	1.52375	P	6.87153	P	0.024556	20504806	Bos taurus	miRNA	miRBase	chr18:58015549-58015571 (+)	MIMAT0003538	PARP2	-0.455
bta-miR-125a	1.52375	P	6.87153	P	0.024556	20504806	Bos taurus	miRNA	miRBase	chr18:58015549-58015571 (+)	MIMAT0003538	LRRC37A3	-0.341
bta-miR-125a	1.52375	P	6.87153	P	0.024556	20504806	Bos taurus	miRNA	miRBase	chr18:58015549-58015571 (+)	MIMAT0003538	RP11-363G10.2	-0.232
bta-miR-125a	1.52375	P	6.87153	P	0.024556	20504806	Bos taurus	miRNA	miRBase	chr18:58015549-58015571 (+)	MIMAT0003538	ABHD3	-0.448
bta-miR-125a	1.52375	P	6.87153	P	0.024556	20504806	Bos taurus	miRNA	miRBase	chr18:58015549-58015571 (+)	MIMAT0003538	DYRK2	-0.462
bta-miR-125a	1.52375	P	6.87153	P	0.024556	20504806	Bos taurus	miRNA	miRBase	chr18:58015549-58015571 (+)	MIMAT0003538	MXRA7	-0.2
bta-miR-125a	1.52375	P	6.87153	P	0.024556	20504806	Bos taurus	miRNA	miRBase	chr18:58015549-58015571 (+)	MIMAT0003538	SLC17A7	-0.349
bta-miR-125a	1.52375	P	6.87153	P	0.024556	20504806	Bos taurus	miRNA	miRBase	chr18:58015549-58015571 (+)	MIMAT0003538	CFHR4	-0.436
bta-miR-125a	1.52375	P	6.87153	P	0.024556	20504806	Bos taurus	miRNA	miRBase	chr18:58015549-58015571 (+)	MIMAT0003538	RREB1	-0.231
bta-miR-125a	1.52375	P	6.87153	P	0.024556	20504806	Bos taurus	miRNA	miRBase	chr18:58015549-58015571 (+)	MIMAT0003538	UFM1	-0.26
bta-miR-125a	1.52375	P	6.87153	P	0.024556	20504806	Bos taurus	miRNA	miRBase	chr18:58015549-58015571 (+)	MIMAT0003538	LPIN2	-0.241
bta-miR-125a	1.52375	P	6.87153	P	0.024556	20504806	Bos taurus	miRNA	miRBase	chr18:58015549-58015571 (+)	MIMAT0003538	NR1H4	-0.269
bta-miR-125a	1.52375	P	6.87153	P	0.024556	20504806	Bos taurus	miRNA	miRBase	chr18:58015549-58015571 (+)	MIMAT0003538	RGS7BP	-0.422
bta-miR-125a	1.52375	P	6.87153	P	0.024556	20504806	Bos taurus	miRNA	miRBase	chr18:58015549-58015571 (+)	MIMAT0003538	ACVR1C	-0.43
bta-miR-125a	1.52375	P	6.87153	P	0.024556	20504806	Bos taurus	miRNA	miRBase	chr18:58015549-58015571 (+)	MIMAT0003538	UBE2J1	-0.332
bta-miR-125a	1.52375	P	6.87153	P	0.024556	20504806	Bos taurus	miRNA	miRBase	chr18:58015549-58015571 (+)	MIMAT0003538	SMAD2	-0.262
bta-miR-125a	1.52375	P	6.87153	P	0.024556	20504806	Bos taurus	miRNA	miRBase	chr18:58015549-58015571 (+)	MIMAT0003538	CCL3	-0.231
bta-miR-125a	1.52375	P	6.87153	P	0.024556	20504806	Bos taurus	miRNA	miRBase	chr18:58015549-58015571 (+)	MIMAT0003538	CD34	-0.225
bta-miR-125a	1.52375	P	6.87153	P	0.024556	20504806	Bos taurus	miRNA	miRBase	chr18:58015549-58015571 (+)	MIMAT0003538	ASB13	-0.685
bta-miR-125a	1.52375	P	6.87153	P	0.024556	20504806	Bos taurus	miRNA	miRBase	chr18:58015549-58015571 (+)	MIMAT0003538	CERKL	-0.337
bta-miR-125a	1.52375	P	6.87153	P	0.024556	20504806	Bos taurus	miRNA	miRBase	chr18:58015549-58015571 (+)	MIMAT0003538	TRAF6	-0.353
bta-miR-125a	1.52375	P	6.87153	P	0.024556	20504806	Bos taurus	miRNA	miRBase	chr18:58015549-58015571 (+)	MIMAT0003538	ETV3L	-0.217
bta-miR-125a	1.52375	P	6.87153	P	0.024556	20504806	Bos taurus	miRNA	miRBase	chr18:58015549-58015571 (+)	MIMAT0003538	DIS3L2	-0.522
bta-miR-125a	1.52375	P	6.87153	P	0.024556	20504806	Bos taurus	miRNA	miRBase	chr18:58015549-58015571 (+)	MIMAT0003538	LAMA4	-0.206
bta-miR-125a	1.52375	P	6.87153	P	0.024556	20504806	Bos taurus	miRNA	miRBase	chr18:58015549-58015571 (+)	MIMAT0003538	RYBP	-0.539
bta-miR-125a	1.52375	P	6.87153	P	0.024556	20504806	Bos taurus	miRNA	miRBase	chr18:58015549-58015571 (+)	MIMAT0003538	HMCN2	-0.205
bta-miR-125a	1.52375	P	6.87153	P	0.024556	20504806	Bos taurus	miRNA	miRBase	chr18:58015549-58015571 (+)	MIMAT0003538	ZKSCAN5	-0.298
bta-miR-125a	1.52375	P	6.87153	P	0.024556	20504806	Bos taurus	miRNA	miRBase	chr18:58015549-58015571 (+)	MIMAT0003538	NOL12	-0.244
bta-miR-125a	1.52375	P	6.87153	P	0.024556	20504806	Bos taurus	miRNA	miRBase	chr18:58015549-58015571 (+)	MIMAT0003538	TRIM71	-0.566
bta-miR-125a	1.52375	P	6.87153	P	0.024556	20504806	Bos taurus	miRNA	miRBase	chr18:58015549-58015571 (+)	MIMAT0003538	CUTA	-0.384
bta-miR-125a	1.52375	P	6.87153	P	0.024556	20504806	Bos taurus	miRNA	miRBase	chr18:58015549-58015571 (+)	MIMAT0003538	ERN2	-0.392
bta-miR-125a	1.52375	P	6.87153	P	0.024556	20504806	Bos taurus	miRNA	miRBase	chr18:58015549-58015571 (+)	MIMAT0003538	RP11-766F14.2	-0.274
bta-miR-125a	1.52375	P	6.87153	P	0.024556	20504806	Bos taurus	miRNA	miRBase	chr18:58015549-58015571 (+)	MIMAT0003538	PDGFD	-0.217
bta-miR-125a	1.52375	P	6.87153	P	0.024556	20504806	Bos taurus	miRNA	miRBase	chr18:58015549-58015571 (+)	MIMAT0003538	OMP	-0.226
bta-miR-125a	1.52375	P	6.87153	P	0.024556	20504806	Bos taurus	miRNA	miRBase	chr18:58015549-58015571 (+)	MIMAT0003538	HMGCR	-0.225
bta-miR-125a	1.52375	P	6.87153	P	0.024556	20504806	Bos taurus	miRNA	miRBase	chr18:58015549-58015571 (+)	MIMAT0003538	BAP1	-0.374
bta-miR-125a	1.52375	P	6.87153	P	0.024556	20504806	Bos taurus	miRNA	miRBase	chr18:58015549-58015571 (+)	MIMAT0003538	F8	-0.258
bta-miR-125a	1.52375	P	6.87153	P	0.024556	20504806	Bos taurus	miRNA	miRBase	chr18:58015549-58015571 (+)	MIMAT0003538	COPZ1	-0.294
bta-miR-125a	1.52375	P	6.87153	P	0.024556	20504806	Bos taurus	miRNA	miRBase	chr18:58015549-58015571 (+)	MIMAT0003538	PPAT	-0.49
bta-miR-125a	1.52375	P	6.87153	P	0.024556	20504806	Bos taurus	miRNA	miRBase	chr18:58015549-58015571 (+)	MIMAT0003538	PPP1R37	-0.276
bta-miR-125a	1.52375	P	6.87153	P	0.024556	20504806	Bos taurus	miRNA	miRBase	chr18:58015549-58015571 (+)	MIMAT0003538	TMEM57	-0.209
bta-miR-125a	1.52375	P	6.87153	P	0.024556	20504806	Bos taurus	miRNA	miRBase	chr18:58015549-58015571 (+)	MIMAT0003538	AC005003.1	-0.201
bta-miR-125a	1.52375	P	6.87153	P	0.024556	20504806	Bos taurus	miRNA	miRBase	chr18:58015549-58015571 (+)	MIMAT0003538	TAPBP	-0.332
bta-miR-125a	1.52375	P	6.87153	P	0.024556	20504806	Bos taurus	miRNA	miRBase	chr18:58015549-58015571 (+)	MIMAT0003538	PTGES3L	-0.342
bta-miR-125a	1.52375	P	6.87153	P	0.024556	20504806	Bos taurus	miRNA	miRBase	chr18:58015549-58015571 (+)	MIMAT0003538	PCTP	-0.839
bta-miR-125a	1.52375	P	6.87153	P	0.024556	20504806	Bos taurus	miRNA	miRBase	chr18:58015549-58015571 (+)	MIMAT0003538	NTPCR	-0.418
bta-miR-125a	1.52375	P	6.87153	P	0.024556	20504806	Bos taurus	miRNA	miRBase	chr18:58015549-58015571 (+)	MIMAT0003538	PKIA	-0.477
bta-miR-125a	1.52375	P	6.87153	P	0.024556	20504806	Bos taurus	miRNA	miRBase	chr18:58015549-58015571 (+)	MIMAT0003538	DGCR6L	-0.337
bta-miR-125a	1.52375	P	6.87153	P	0.024556	20504806	Bos taurus	miRNA	miRBase	chr18:58015549-58015571 (+)	MIMAT0003538	OLR1	-0.32
bta-miR-125a	1.52375	P	6.87153	P	0.024556	20504806	Bos taurus	miRNA	miRBase	chr18:58015549-58015571 (+)	MIMAT0003538	MAT1A	-0.33
bta-miR-125a	1.52375	P	6.87153	P	0.024556	20504806	Bos taurus	miRNA	miRBase	chr18:58015549-58015571 (+)	MIMAT0003538	ADPRH	-0.668
bta-miR-125a	1.52375	P	6.87153	P	0.024556	20504806	Bos taurus	miRNA	miRBase	chr18:58015549-58015571 (+)	MIMAT0003538	KLHL31	-0.262
bta-miR-125a	1.52375	P	6.87153	P	0.024556	20504806	Bos taurus	miRNA	miRBase	chr18:58015549-58015571 (+)	MIMAT0003538	SMUG1	-0.204
bta-miR-125a	1.52375	P	6.87153	P	0.024556	20504806	Bos taurus	miRNA	miRBase	chr18:58015549-58015571 (+)	MIMAT0003538	FAM64A	-0.408
bta-miR-125a	1.52375	P	6.87153	P	0.024556	20504806	Bos taurus	miRNA	miRBase	chr18:58015549-58015571 (+)	MIMAT0003538	KCNH7	-0.325
bta-miR-125a	1.52375	P	6.87153	P	0.024556	20504806	Bos taurus	miRNA	miRBase	chr18:58015549-58015571 (+)	MIMAT0003538	USP44	-0.263
bta-miR-125a	1.52375	P	6.87153	P	0.024556	20504806	Bos taurus	miRNA	miRBase	chr18:58015549-58015571 (+)	MIMAT0003538	SHCBP1	-0.211
bta-miR-125a	1.52375	P	6.87153	P	0.024556	20504806	Bos taurus	miRNA	miRBase	chr18:58015549-58015571 (+)	MIMAT0003538	HAPLN1	-0.278
bta-miR-125a	1.52375	P	6.87153	P	0.024556	20504806	Bos taurus	miRNA	miRBase	chr18:58015549-58015571 (+)	MIMAT0003538	WDR70	-0.395
bta-miR-125a	1.52375	P	6.87153	P	0.024556	20504806	Bos taurus	miRNA	miRBase	chr18:58015549-58015571 (+)	MIMAT0003538	SGIP1	-0.201
bta-miR-125a	1.52375	P	6.87153	P	0.024556	20504806	Bos taurus	miRNA	miRBase	chr18:58015549-58015571 (+)	MIMAT0003538	C5orf22	-0.258
bta-miR-125a	1.52375	P	6.87153	P	0.024556	20504806	Bos taurus	miRNA	miRBase	chr18:58015549-58015571 (+)	MIMAT0003538	AMIGO2	-0.551
bta-miR-125a	1.52375	P	6.87153	P	0.024556	20504806	Bos taurus	miRNA	miRBase	chr18:58015549-58015571 (+)	MIMAT0003538	CMC1	-0.824
bta-miR-125a	1.52375	P	6.87153	P	0.024556	20504806	Bos taurus	miRNA	miRBase	chr18:58015549-58015571 (+)	MIMAT0003538	ABI2	-0.207
bta-miR-125a	1.52375	P	6.87153	P	0.024556	20504806	Bos taurus	miRNA	miRBase	chr18:58015549-58015571 (+)	MIMAT0003538	LTB4R2	-0.431
bta-miR-125a	1.52375	P	6.87153	P	0.024556	20504806	Bos taurus	miRNA	miRBase	chr18:58015549-58015571 (+)	MIMAT0003538	SCO1	-0.463
bta-miR-125a	1.52375	P	6.87153	P	0.024556	20504806	Bos taurus	miRNA	miRBase	chr18:58015549-58015571 (+)	MIMAT0003538	RPL7L1	-0.305
bta-miR-125a	1.52375	P	6.87153	P	0.024556	20504806	Bos taurus	miRNA	miRBase	chr18:58015549-58015571 (+)	MIMAT0003538	BCCIP	-0.325
bta-miR-125a	1.52375	P	6.87153	P	0.024556	20504806	Bos taurus	miRNA	miRBase	chr18:58015549-58015571 (+)	MIMAT0003538	SLC22A9	-0.243
bta-miR-125a	1.52375	P	6.87153	P	0.024556	20504806	Bos taurus	miRNA	miRBase	chr18:58015549-58015571 (+)	MIMAT0003538	C12orf66	-0.239
bta-miR-125a	1.52375	P	6.87153	P	0.024556	20504806	Bos taurus	miRNA	miRBase	chr18:58015549-58015571 (+)	MIMAT0003538	DCAF4L2	-0.303
bta-miR-125a	1.52375	P	6.87153	P	0.024556	20504806	Bos taurus	miRNA	miRBase	chr18:58015549-58015571 (+)	MIMAT0003538	RPL17-C18orf32	-0.207
bta-miR-125a	1.52375	P	6.87153	P	0.024556	20504806	Bos taurus	miRNA	miRBase	chr18:58015549-58015571 (+)	MIMAT0003538	ANAPC16	-1.138
bta-miR-125a	1.52375	P	6.87153	P	0.024556	20504806	Bos taurus	miRNA	miRBase	chr18:58015549-58015571 (+)	MIMAT0003538	NECAB1	-0.222
bta-miR-125a	1.52375	P	6.87153	P	0.024556	20504806	Bos taurus	miRNA	miRBase	chr18:58015549-58015571 (+)	MIMAT0003538	BCAT1	-0.289
bta-miR-125a	1.52375	P	6.87153	P	0.024556	20504806	Bos taurus	miRNA	miRBase	chr18:58015549-58015571 (+)	MIMAT0003538	SLC16A6	-0.287
bta-miR-125a	1.52375	P	6.87153	P	0.024556	20504806	Bos taurus	miRNA	miRBase	chr18:58015549-58015571 (+)	MIMAT0003538	ZNF134	-0.269
bta-miR-125a	1.52375	P	6.87153	P	0.024556	20504806	Bos taurus	miRNA	miRBase	chr18:58015549-58015571 (+)	MIMAT0003538	UBASH3B	-0.47
bta-miR-125a	1.52375	P	6.87153	P	0.024556	20504806	Bos taurus	miRNA	miRBase	chr18:58015549-58015571 (+)	MIMAT0003538	SRRM3	-0.227
bta-miR-125a	1.52375	P	6.87153	P	0.024556	20504806	Bos taurus	miRNA	miRBase	chr18:58015549-58015571 (+)	MIMAT0003538	QTRTD1	-0.242
bta-miR-125a	1.52375	P	6.87153	P	0.024556	20504806	Bos taurus	miRNA	miRBase	chr18:58015549-58015571 (+)	MIMAT0003538	ALG3	-0.212
bta-miR-125a	1.52375	P	6.87153	P	0.024556	20504806	Bos taurus	miRNA	miRBase	chr18:58015549-58015571 (+)	MIMAT0003538	ACHE	-0.61
bta-miR-125a	1.52375	P	6.87153	P	0.024556	20504806	Bos taurus	miRNA	miRBase	chr18:58015549-58015571 (+)	MIMAT0003538	SLC8B1	-0.361
bta-miR-125a	1.52375	P	6.87153	P	0.024556	20504806	Bos taurus	miRNA	miRBase	chr18:58015549-58015571 (+)	MIMAT0003538	DUSP3	-0.781
bta-miR-125a	1.52375	P	6.87153	P	0.024556	20504806	Bos taurus	miRNA	miRBase	chr18:58015549-58015571 (+)	MIMAT0003538	IL12RB2	-0.251
bta-miR-125a	1.52375	P	6.87153	P	0.024556	20504806	Bos taurus	miRNA	miRBase	chr18:58015549-58015571 (+)	MIMAT0003538	GALNT5	-0.528
bta-miR-125a	1.52375	P	6.87153	P	0.024556	20504806	Bos taurus	miRNA	miRBase	chr18:58015549-58015571 (+)	MIMAT0003538	PGPEP1	-0.217
bta-miR-125a	1.52375	P	6.87153	P	0.024556	20504806	Bos taurus	miRNA	miRBase	chr18:58015549-58015571 (+)	MIMAT0003538	FAM210B	-0.379
bta-miR-125a	1.52375	P	6.87153	P	0.024556	20504806	Bos taurus	miRNA	miRBase	chr18:58015549-58015571 (+)	MIMAT0003538	LIPA	-0.478
bta-miR-125a	1.52375	P	6.87153	P	0.024556	20504806	Bos taurus	miRNA	miRBase	chr18:58015549-58015571 (+)	MIMAT0003538	BDH1	-0.389
bta-miR-125a	1.52375	P	6.87153	P	0.024556	20504806	Bos taurus	miRNA	miRBase	chr18:58015549-58015571 (+)	MIMAT0003538	C10orf54	-0.336
bta-miR-125a	1.52375	P	6.87153	P	0.024556	20504806	Bos taurus	miRNA	miRBase	chr18:58015549-58015571 (+)	MIMAT0003538	ZCCHC8	-0.238
bta-miR-125a	1.52375	P	6.87153	P	0.024556	20504806	Bos taurus	miRNA	miRBase	chr18:58015549-58015571 (+)	MIMAT0003538	CRB2	-0.359
bta-miR-125a	1.52375	P	6.87153	P	0.024556	20504806	Bos taurus	miRNA	miRBase	chr18:58015549-58015571 (+)	MIMAT0003538	KCNH1	-0.328
bta-miR-125a	1.52375	P	6.87153	P	0.024556	20504806	Bos taurus	miRNA	miRBase	chr18:58015549-58015571 (+)	MIMAT0003538	BRD7	-0.293
bta-miR-125a	1.52375	P	6.87153	P	0.024556	20504806	Bos taurus	miRNA	miRBase	chr18:58015549-58015571 (+)	MIMAT0003538	ELOVL1	-0.332
bta-miR-125a	1.52375	P	6.87153	P	0.024556	20504806	Bos taurus	miRNA	miRBase	chr18:58015549-58015571 (+)	MIMAT0003538	FADD	-0.438
bta-miR-125a	1.52375	P	6.87153	P	0.024556	20504806	Bos taurus	miRNA	miRBase	chr18:58015549-58015571 (+)	MIMAT0003538	PCSK7	-0.651
bta-miR-125a	1.52375	P	6.87153	P	0.024556	20504806	Bos taurus	miRNA	miRBase	chr18:58015549-58015571 (+)	MIMAT0003538	CCR7	-0.267
bta-miR-125a	1.52375	P	6.87153	P	0.024556	20504806	Bos taurus	miRNA	miRBase	chr18:58015549-58015571 (+)	MIMAT0003538	ABCC5	-0.375
bta-miR-125a	1.52375	P	6.87153	P	0.024556	20504806	Bos taurus	miRNA	miRBase	chr18:58015549-58015571 (+)	MIMAT0003538	METTL2B	-0.247
bta-miR-125a	1.52375	P	6.87153	P	0.024556	20504806	Bos taurus	miRNA	miRBase	chr18:58015549-58015571 (+)	MIMAT0003538	CD84	-0.219
bta-miR-125a	1.52375	P	6.87153	P	0.024556	20504806	Bos taurus	miRNA	miRBase	chr18:58015549-58015571 (+)	MIMAT0003538	SMIM5	-0.222
bta-miR-125a	1.52375	P	6.87153	P	0.024556	20504806	Bos taurus	miRNA	miRBase	chr18:58015549-58015571 (+)	MIMAT0003538	CDKN2AIPNL	-0.21
bta-miR-125a	1.52375	P	6.87153	P	0.024556	20504806	Bos taurus	miRNA	miRBase	chr18:58015549-58015571 (+)	MIMAT0003538	PHOX2B	-0.407
bta-miR-125a	1.52375	P	6.87153	P	0.024556	20504806	Bos taurus	miRNA	miRBase	chr18:58015549-58015571 (+)	MIMAT0003538	RP11-17M16.1	-0.27
bta-miR-125a	1.52375	P	6.87153	P	0.024556	20504806	Bos taurus	miRNA	miRBase	chr18:58015549-58015571 (+)	MIMAT0003538	PELI3	-0.229
bta-miR-125a	1.52375	P	6.87153	P	0.024556	20504806	Bos taurus	miRNA	miRBase	chr18:58015549-58015571 (+)	MIMAT0003538	ASPHD1	-0.481
bta-miR-125a	1.52375	P	6.87153	P	0.024556	20504806	Bos taurus	miRNA	miRBase	chr18:58015549-58015571 (+)	MIMAT0003538	ECE1	-0.234
bta-miR-125a	1.52375	P	6.87153	P	0.024556	20504806	Bos taurus	miRNA	miRBase	chr18:58015549-58015571 (+)	MIMAT0003538	KIAA1598	-0.299
bta-miR-125a	1.52375	P	6.87153	P	0.024556	20504806	Bos taurus	miRNA	miRBase	chr18:58015549-58015571 (+)	MIMAT0003538	PDE11A	-0.2
bta-miR-125a	1.52375	P	6.87153	P	0.024556	20504806	Bos taurus	miRNA	miRBase	chr18:58015549-58015571 (+)	MIMAT0003538	COX20	-0.343
bta-miR-125a	1.52375	P	6.87153	P	0.024556	20504806	Bos taurus	miRNA	miRBase	chr18:58015549-58015571 (+)	MIMAT0003538	ZNF843	-1.026
bta-miR-125a	1.52375	P	6.87153	P	0.024556	20504806	Bos taurus	miRNA	miRBase	chr18:58015549-58015571 (+)	MIMAT0003538	AADACL3	-0.458
bta-miR-125a	1.52375	P	6.87153	P	0.024556	20504806	Bos taurus	miRNA	miRBase	chr18:58015549-58015571 (+)	MIMAT0003538	LECT2	-0.269
bta-miR-125a	1.52375	P	6.87153	P	0.024556	20504806	Bos taurus	miRNA	miRBase	chr18:58015549-58015571 (+)	MIMAT0003538	CCR2	-0.311
bta-miR-125a	1.52375	P	6.87153	P	0.024556	20504806	Bos taurus	miRNA	miRBase	chr18:58015549-58015571 (+)	MIMAT0003538	PSMG1	-0.237
bta-miR-125a	1.52375	P	6.87153	P	0.024556	20504806	Bos taurus	miRNA	miRBase	chr18:58015549-58015571 (+)	MIMAT0003538	MYO9A	-0.245
bta-miR-125a	1.52375	P	6.87153	P	0.024556	20504806	Bos taurus	miRNA	miRBase	chr18:58015549-58015571 (+)	MIMAT0003538	GBX2	-0.216
bta-miR-125a	1.52375	P	6.87153	P	0.024556	20504806	Bos taurus	miRNA	miRBase	chr18:58015549-58015571 (+)	MIMAT0003538	FABP4	-0.411
bta-miR-125a	1.52375	P	6.87153	P	0.024556	20504806	Bos taurus	miRNA	miRBase	chr18:58015549-58015571 (+)	MIMAT0003538	CHCHD7	-0.373
bta-miR-125a	1.52375	P	6.87153	P	0.024556	20504806	Bos taurus	miRNA	miRBase	chr18:58015549-58015571 (+)	MIMAT0003538	TTC38	-0.227
bta-miR-125a	1.52375	P	6.87153	P	0.024556	20504806	Bos taurus	miRNA	miRBase	chr18:58015549-58015571 (+)	MIMAT0003538	SLC16A7	-0.233
bta-miR-125a	1.52375	P	6.87153	P	0.024556	20504806	Bos taurus	miRNA	miRBase	chr18:58015549-58015571 (+)	MIMAT0003538	TMEM41A	-0.416
bta-miR-125a	1.52375	P	6.87153	P	0.024556	20504806	Bos taurus	miRNA	miRBase	chr18:58015549-58015571 (+)	MIMAT0003538	STARD3NL	-0.253
bta-miR-125a	1.52375	P	6.87153	P	0.024556	20504806	Bos taurus	miRNA	miRBase	chr18:58015549-58015571 (+)	MIMAT0003538	C12orf79	-0.304
bta-miR-125a	1.52375	P	6.87153	P	0.024556	20504806	Bos taurus	miRNA	miRBase	chr18:58015549-58015571 (+)	MIMAT0003538	ASXL2	-0.301
bta-miR-125a	1.52375	P	6.87153	P	0.024556	20504806	Bos taurus	miRNA	miRBase	chr18:58015549-58015571 (+)	MIMAT0003538	ZBTB37	-0.268
bta-miR-125a	1.52375	P	6.87153	P	0.024556	20504806	Bos taurus	miRNA	miRBase	chr18:58015549-58015571 (+)	MIMAT0003538	ADAMTS14	-0.565
bta-miR-125a	1.52375	P	6.87153	P	0.024556	20504806	Bos taurus	miRNA	miRBase	chr18:58015549-58015571 (+)	MIMAT0003538	LST1	-0.211
bta-miR-125a	1.52375	P	6.87153	P	0.024556	20504806	Bos taurus	miRNA	miRBase	chr18:58015549-58015571 (+)	MIMAT0003538	IGF2BP1	-0.601
bta-miR-125a	1.52375	P	6.87153	P	0.024556	20504806	Bos taurus	miRNA	miRBase	chr18:58015549-58015571 (+)	MIMAT0003538	ULK3	-0.29
bta-miR-125a	1.52375	P	6.87153	P	0.024556	20504806	Bos taurus	miRNA	miRBase	chr18:58015549-58015571 (+)	MIMAT0003538	WDR75	-0.475
bta-miR-125a	1.52375	P	6.87153	P	0.024556	20504806	Bos taurus	miRNA	miRBase	chr18:58015549-58015571 (+)	MIMAT0003538	PTRH2	-0.553
bta-miR-125a	1.52375	P	6.87153	P	0.024556	20504806	Bos taurus	miRNA	miRBase	chr18:58015549-58015571 (+)	MIMAT0003538	SNAP25	-0.223
bta-miR-125a	1.52375	P	6.87153	P	0.024556	20504806	Bos taurus	miRNA	miRBase	chr18:58015549-58015571 (+)	MIMAT0003538	PCDH1	-0.287
bta-miR-125a	1.52375	P	6.87153	P	0.024556	20504806	Bos taurus	miRNA	miRBase	chr18:58015549-58015571 (+)	MIMAT0003538	LRRC32	-0.335
bta-miR-125a	1.52375	P	6.87153	P	0.024556	20504806	Bos taurus	miRNA	miRBase	chr18:58015549-58015571 (+)	MIMAT0003538	SORD	-0.206
bta-miR-125a	1.52375	P	6.87153	P	0.024556	20504806	Bos taurus	miRNA	miRBase	chr18:58015549-58015571 (+)	MIMAT0003538	CTD-2370N5.3	-0.285
bta-miR-125a	1.52375	P	6.87153	P	0.024556	20504806	Bos taurus	miRNA	miRBase	chr18:58015549-58015571 (+)	MIMAT0003538	AP003733.1	-0.215
bta-miR-125a	1.52375	P	6.87153	P	0.024556	20504806	Bos taurus	miRNA	miRBase	chr18:58015549-58015571 (+)	MIMAT0003538	LPHN2	-0.352
bta-miR-125a	1.52375	P	6.87153	P	0.024556	20504806	Bos taurus	miRNA	miRBase	chr18:58015549-58015571 (+)	MIMAT0003538	PSMA4	-0.354
bta-miR-125a	1.52375	P	6.87153	P	0.024556	20504806	Bos taurus	miRNA	miRBase	chr18:58015549-58015571 (+)	MIMAT0003538	RASL10B	-0.31
bta-miR-125a	1.52375	P	6.87153	P	0.024556	20504806	Bos taurus	miRNA	miRBase	chr18:58015549-58015571 (+)	MIMAT0003538	SMIM10	-0.227
bta-miR-125a	1.52375	P	6.87153	P	0.024556	20504806	Bos taurus	miRNA	miRBase	chr18:58015549-58015571 (+)	MIMAT0003538	RBM20	-0.319
bta-miR-125a	1.52375	P	6.87153	P	0.024556	20504806	Bos taurus	miRNA	miRBase	chr18:58015549-58015571 (+)	MIMAT0003538	SULT4A1	-0.314
bta-miR-125a	1.52375	P	6.87153	P	0.024556	20504806	Bos taurus	miRNA	miRBase	chr18:58015549-58015571 (+)	MIMAT0003538	LETMD1	-0.203
bta-miR-125a	1.52375	P	6.87153	P	0.024556	20504806	Bos taurus	miRNA	miRBase	chr18:58015549-58015571 (+)	MIMAT0003538	ATP8B4	-0.293
bta-miR-125a	1.52375	P	6.87153	P	0.024556	20504806	Bos taurus	miRNA	miRBase	chr18:58015549-58015571 (+)	MIMAT0003538	SNX18	-0.231
bta-miR-125a	1.52375	P	6.87153	P	0.024556	20504806	Bos taurus	miRNA	miRBase	chr18:58015549-58015571 (+)	MIMAT0003538	CYB5D1	-0.418
bta-miR-125a	1.52375	P	6.87153	P	0.024556	20504806	Bos taurus	miRNA	miRBase	chr18:58015549-58015571 (+)	MIMAT0003538	SLC35G1	-0.37
bta-miR-125a	1.52375	P	6.87153	P	0.024556	20504806	Bos taurus	miRNA	miRBase	chr18:58015549-58015571 (+)	MIMAT0003538	FABP3	-0.478
bta-miR-125a	1.52375	P	6.87153	P	0.024556	20504806	Bos taurus	miRNA	miRBase	chr18:58015549-58015571 (+)	MIMAT0003538	ST6GAL1	-0.489
bta-miR-125a	1.52375	P	6.87153	P	0.024556	20504806	Bos taurus	miRNA	miRBase	chr18:58015549-58015571 (+)	MIMAT0003538	PRKCB	-0.241
bta-miR-125a	1.52375	P	6.87153	P	0.024556	20504806	Bos taurus	miRNA	miRBase	chr18:58015549-58015571 (+)	MIMAT0003538	CACNG8	-0.446
bta-miR-125a	1.52375	P	6.87153	P	0.024556	20504806	Bos taurus	miRNA	miRBase	chr18:58015549-58015571 (+)	MIMAT0003538	IL18BP	-0.223
bta-miR-125a	1.52375	P	6.87153	P	0.024556	20504806	Bos taurus	miRNA	miRBase	chr18:58015549-58015571 (+)	MIMAT0003538	ZSCAN16	-0.223
bta-miR-125a	1.52375	P	6.87153	P	0.024556	20504806	Bos taurus	miRNA	miRBase	chr18:58015549-58015571 (+)	MIMAT0003538	TTC7A	-0.367
bta-miR-125a	1.52375	P	6.87153	P	0.024556	20504806	Bos taurus	miRNA	miRBase	chr18:58015549-58015571 (+)	MIMAT0003538	C6orf223	-0.229
bta-miR-125a	1.52375	P	6.87153	P	0.024556	20504806	Bos taurus	miRNA	miRBase	chr18:58015549-58015571 (+)	MIMAT0003538	NXNL2	-0.581
bta-miR-125a	1.52375	P	6.87153	P	0.024556	20504806	Bos taurus	miRNA	miRBase	chr18:58015549-58015571 (+)	MIMAT0003538	EYS	-0.257
bta-miR-125a	1.52375	P	6.87153	P	0.024556	20504806	Bos taurus	miRNA	miRBase	chr18:58015549-58015571 (+)	MIMAT0003538	WDR64	-0.232
bta-miR-125a	1.52375	P	6.87153	P	0.024556	20504806	Bos taurus	miRNA	miRBase	chr18:58015549-58015571 (+)	MIMAT0003538	C1orf220	-0.454
bta-miR-125a	1.52375	P	6.87153	P	0.024556	20504806	Bos taurus	miRNA	miRBase	chr18:58015549-58015571 (+)	MIMAT0003538	MSI1	-0.462
bta-miR-125a	1.52375	P	6.87153	P	0.024556	20504806	Bos taurus	miRNA	miRBase	chr18:58015549-58015571 (+)	MIMAT0003538	LFNG	-0.642
bta-miR-125a	1.52375	P	6.87153	P	0.024556	20504806	Bos taurus	miRNA	miRBase	chr18:58015549-58015571 (+)	MIMAT0003538	LRRC8B	-0.215
bta-miR-125a	1.52375	P	6.87153	P	0.024556	20504806	Bos taurus	miRNA	miRBase	chr18:58015549-58015571 (+)	MIMAT0003538	IAPP	-0.278
bta-miR-125a	1.52375	P	6.87153	P	0.024556	20504806	Bos taurus	miRNA	miRBase	chr18:58015549-58015571 (+)	MIMAT0003538	COMP	-0.511
bta-miR-125a	1.52375	P	6.87153	P	0.024556	20504806	Bos taurus	miRNA	miRBase	chr18:58015549-58015571 (+)	MIMAT0003538	TGOLN2	-0.361
bta-miR-125a	1.52375	P	6.87153	P	0.024556	20504806	Bos taurus	miRNA	miRBase	chr18:58015549-58015571 (+)	MIMAT0003538	PKP4	-0.293
bta-miR-125a	1.52375	P	6.87153	P	0.024556	20504806	Bos taurus	miRNA	miRBase	chr18:58015549-58015571 (+)	MIMAT0003538	ATL2	-0.289
bta-miR-125a	1.52375	P	6.87153	P	0.024556	20504806	Bos taurus	miRNA	miRBase	chr18:58015549-58015571 (+)	MIMAT0003538	ZNF624	-0.424
bta-miR-125a	1.52375	P	6.87153	P	0.024556	20504806	Bos taurus	miRNA	miRBase	chr18:58015549-58015571 (+)	MIMAT0003538	SAV1	-0.369
bta-miR-125a	1.52375	P	6.87153	P	0.024556	20504806	Bos taurus	miRNA	miRBase	chr18:58015549-58015571 (+)	MIMAT0003538	TLE3	-0.28
bta-miR-125a	1.52375	P	6.87153	P	0.024556	20504806	Bos taurus	miRNA	miRBase	chr18:58015549-58015571 (+)	MIMAT0003538	IRAK1BP1	-0.364
bta-miR-125a	1.52375	P	6.87153	P	0.024556	20504806	Bos taurus	miRNA	miRBase	chr18:58015549-58015571 (+)	MIMAT0003538	TMEM52B	-0.269
bta-miR-125a	1.52375	P	6.87153	P	0.024556	20504806	Bos taurus	miRNA	miRBase	chr18:58015549-58015571 (+)	MIMAT0003538	CCRL2	-0.283
bta-miR-125a	1.52375	P	6.87153	P	0.024556	20504806	Bos taurus	miRNA	miRBase	chr18:58015549-58015571 (+)	MIMAT0003538	GIMAP4	-0.206
bta-miR-125a	1.52375	P	6.87153	P	0.024556	20504806	Bos taurus	miRNA	miRBase	chr18:58015549-58015571 (+)	MIMAT0003538	NLRC3	-0.314
bta-miR-125a	1.52375	P	6.87153	P	0.024556	20504806	Bos taurus	miRNA	miRBase	chr18:58015549-58015571 (+)	MIMAT0003538	LHX9	-0.391
bta-miR-125a	1.52375	P	6.87153	P	0.024556	20504806	Bos taurus	miRNA	miRBase	chr18:58015549-58015571 (+)	MIMAT0003538	CAMSAP3	-0.222
bta-miR-125a	1.52375	P	6.87153	P	0.024556	20504806	Bos taurus	miRNA	miRBase	chr18:58015549-58015571 (+)	MIMAT0003538	COL5A2	-0.245
bta-miR-125a	1.52375	P	6.87153	P	0.024556	20504806	Bos taurus	miRNA	miRBase	chr18:58015549-58015571 (+)	MIMAT0003538	FHL5	-0.2
bta-miR-125a	1.52375	P	6.87153	P	0.024556	20504806	Bos taurus	miRNA	miRBase	chr18:58015549-58015571 (+)	MIMAT0003538	ALG6	-0.489
bta-miR-125a	1.52375	P	6.87153	P	0.024556	20504806	Bos taurus	miRNA	miRBase	chr18:58015549-58015571 (+)	MIMAT0003538	TEX38	-0.584
bta-miR-125a	1.52375	P	6.87153	P	0.024556	20504806	Bos taurus	miRNA	miRBase	chr18:58015549-58015571 (+)	MIMAT0003538	CYS1	-0.281
bta-miR-125a	1.52375	P	6.87153	P	0.024556	20504806	Bos taurus	miRNA	miRBase	chr18:58015549-58015571 (+)	MIMAT0003538	CELA3A	-0.34
bta-miR-125a	1.52375	P	6.87153	P	0.024556	20504806	Bos taurus	miRNA	miRBase	chr18:58015549-58015571 (+)	MIMAT0003538	PRRC1	-0.335
bta-miR-125a	1.52375	P	6.87153	P	0.024556	20504806	Bos taurus	miRNA	miRBase	chr18:58015549-58015571 (+)	MIMAT0003538	ATXN1L	-0.223
bta-miR-125a	1.52375	P	6.87153	P	0.024556	20504806	Bos taurus	miRNA	miRBase	chr18:58015549-58015571 (+)	MIMAT0003538	PRKRIP1	-0.269
bta-miR-125a	1.52375	P	6.87153	P	0.024556	20504806	Bos taurus	miRNA	miRBase	chr18:58015549-58015571 (+)	MIMAT0003538	CD164L2	-0.328
bta-miR-125a	1.52375	P	6.87153	P	0.024556	20504806	Bos taurus	miRNA	miRBase	chr18:58015549-58015571 (+)	MIMAT0003538	GPC4	-0.325
bta-miR-125a	1.52375	P	6.87153	P	0.024556	20504806	Bos taurus	miRNA	miRBase	chr18:58015549-58015571 (+)	MIMAT0003538	ZMAT4	-0.221
bta-miR-125a	1.52375	P	6.87153	P	0.024556	20504806	Bos taurus	miRNA	miRBase	chr18:58015549-58015571 (+)	MIMAT0003538	SSTR3	-0.37
bta-miR-125a	1.52375	P	6.87153	P	0.024556	20504806	Bos taurus	miRNA	miRBase	chr18:58015549-58015571 (+)	MIMAT0003538	DAZAP2	-0.309
bta-miR-125a	1.52375	P	6.87153	P	0.024556	20504806	Bos taurus	miRNA	miRBase	chr18:58015549-58015571 (+)	MIMAT0003538	CAPN14	-0.249
bta-miR-125a	1.52375	P	6.87153	P	0.024556	20504806	Bos taurus	miRNA	miRBase	chr18:58015549-58015571 (+)	MIMAT0003538	FAM213B	-0.286
bta-miR-125a	1.52375	P	6.87153	P	0.024556	20504806	Bos taurus	miRNA	miRBase	chr18:58015549-58015571 (+)	MIMAT0003538	CD58	-0.206
bta-miR-125a	1.52375	P	6.87153	P	0.024556	20504806	Bos taurus	miRNA	miRBase	chr18:58015549-58015571 (+)	MIMAT0003538	ORAI2	-0.252
bta-miR-125a	1.52375	P	6.87153	P	0.024556	20504806	Bos taurus	miRNA	miRBase	chr18:58015549-58015571 (+)	MIMAT0003538	FOXD2	-0.433
bta-miR-125a	1.52375	P	6.87153	P	0.024556	20504806	Bos taurus	miRNA	miRBase	chr18:58015549-58015571 (+)	MIMAT0003538	SLC39A9	-0.535
bta-miR-125a	1.52375	P	6.87153	P	0.024556	20504806	Bos taurus	miRNA	miRBase	chr18:58015549-58015571 (+)	MIMAT0003538	TMEM52	-0.27
bta-miR-125a	1.52375	P	6.87153	P	0.024556	20504806	Bos taurus	miRNA	miRBase	chr18:58015549-58015571 (+)	MIMAT0003538	TNFSF4	-0.643
bta-miR-125a	1.52375	P	6.87153	P	0.024556	20504806	Bos taurus	miRNA	miRBase	chr18:58015549-58015571 (+)	MIMAT0003538	NAA10	-0.258
bta-miR-125a	1.52375	P	6.87153	P	0.024556	20504806	Bos taurus	miRNA	miRBase	chr18:58015549-58015571 (+)	MIMAT0003538	GLP1R	-0.223
bta-miR-125a	1.52375	P	6.87153	P	0.024556	20504806	Bos taurus	miRNA	miRBase	chr18:58015549-58015571 (+)	MIMAT0003538	NEFH	-0.224
bta-miR-125a	1.52375	P	6.87153	P	0.024556	20504806	Bos taurus	miRNA	miRBase	chr18:58015549-58015571 (+)	MIMAT0003538	MAP3K1	-0.22
bta-miR-125a	1.52375	P	6.87153	P	0.024556	20504806	Bos taurus	miRNA	miRBase	chr18:58015549-58015571 (+)	MIMAT0003538	GLRX3	-0.366
bta-miR-125a	1.52375	P	6.87153	P	0.024556	20504806	Bos taurus	miRNA	miRBase	chr18:58015549-58015571 (+)	MIMAT0003538	CDC42EP1	-0.288
bta-miR-125a	1.52375	P	6.87153	P	0.024556	20504806	Bos taurus	miRNA	miRBase	chr18:58015549-58015571 (+)	MIMAT0003538	RNASEL	-0.285
bta-miR-125a	1.52375	P	6.87153	P	0.024556	20504806	Bos taurus	miRNA	miRBase	chr18:58015549-58015571 (+)	MIMAT0003538	ZNF304	-0.265
bta-miR-125a	1.52375	P	6.87153	P	0.024556	20504806	Bos taurus	miRNA	miRBase	chr18:58015549-58015571 (+)	MIMAT0003538	HHAT	-0.221
bta-miR-125a	1.52375	P	6.87153	P	0.024556	20504806	Bos taurus	miRNA	miRBase	chr18:58015549-58015571 (+)	MIMAT0003538	CAPZA2	-0.357
bta-miR-125a	1.52375	P	6.87153	P	0.024556	20504806	Bos taurus	miRNA	miRBase	chr18:58015549-58015571 (+)	MIMAT0003538	POU5F1B	-0.746
bta-miR-125a	1.52375	P	6.87153	P	0.024556	20504806	Bos taurus	miRNA	miRBase	chr18:58015549-58015571 (+)	MIMAT0003538	PGM2	-0.357
bta-miR-125a	1.52375	P	6.87153	P	0.024556	20504806	Bos taurus	miRNA	miRBase	chr18:58015549-58015571 (+)	MIMAT0003538	CSRNP3	-0.213
bta-miR-125a	1.52375	P	6.87153	P	0.024556	20504806	Bos taurus	miRNA	miRBase	chr18:58015549-58015571 (+)	MIMAT0003538	TBC1D12	-0.365
bta-miR-125a	1.52375	P	6.87153	P	0.024556	20504806	Bos taurus	miRNA	miRBase	chr18:58015549-58015571 (+)	MIMAT0003538	KIAA1644	-0.376
bta-miR-125a	1.52375	P	6.87153	P	0.024556	20504806	Bos taurus	miRNA	miRBase	chr18:58015549-58015571 (+)	MIMAT0003538	KCNS1	-0.212
bta-miR-125a	1.52375	P	6.87153	P	0.024556	20504806	Bos taurus	miRNA	miRBase	chr18:58015549-58015571 (+)	MIMAT0003538	TMEM194A	-0.202
bta-miR-125a	1.52375	P	6.87153	P	0.024556	20504806	Bos taurus	miRNA	miRBase	chr18:58015549-58015571 (+)	MIMAT0003538	OSGIN2	-0.34
bta-miR-125a	1.52375	P	6.87153	P	0.024556	20504806	Bos taurus	miRNA	miRBase	chr18:58015549-58015571 (+)	MIMAT0003538	EVC	-0.382
bta-miR-125a	1.52375	P	6.87153	P	0.024556	20504806	Bos taurus	miRNA	miRBase	chr18:58015549-58015571 (+)	MIMAT0003538	TMLHE	-0.434
bta-miR-125a	1.52375	P	6.87153	P	0.024556	20504806	Bos taurus	miRNA	miRBase	chr18:58015549-58015571 (+)	MIMAT0003538	MRGPRF	-0.526
bta-miR-125a	1.52375	P	6.87153	P	0.024556	20504806	Bos taurus	miRNA	miRBase	chr18:58015549-58015571 (+)	MIMAT0003538	C9orf114	-0.3
bta-miR-125a	1.52375	P	6.87153	P	0.024556	20504806	Bos taurus	miRNA	miRBase	chr18:58015549-58015571 (+)	MIMAT0003538	ITGA7	-0.459
bta-miR-125a	1.52375	P	6.87153	P	0.024556	20504806	Bos taurus	miRNA	miRBase	chr18:58015549-58015571 (+)	MIMAT0003538	TMBIM6	-0.34
bta-miR-125a	1.52375	P	6.87153	P	0.024556	20504806	Bos taurus	miRNA	miRBase	chr18:58015549-58015571 (+)	MIMAT0003538	ESRRG	-0.251
bta-miR-125a	1.52375	P	6.87153	P	0.024556	20504806	Bos taurus	miRNA	miRBase	chr18:58015549-58015571 (+)	MIMAT0003538	WDR31	-0.205
bta-miR-125a	1.52375	P	6.87153	P	0.024556	20504806	Bos taurus	miRNA	miRBase	chr18:58015549-58015571 (+)	MIMAT0003538	TMEM38B	-0.303
bta-miR-125a	1.52375	P	6.87153	P	0.024556	20504806	Bos taurus	miRNA	miRBase	chr18:58015549-58015571 (+)	MIMAT0003538	SBNO1	-0.542
bta-miR-125a	1.52375	P	6.87153	P	0.024556	20504806	Bos taurus	miRNA	miRBase	chr18:58015549-58015571 (+)	MIMAT0003538	CCL3L1	-0.222
bta-miR-125a	1.52375	P	6.87153	P	0.024556	20504806	Bos taurus	miRNA	miRBase	chr18:58015549-58015571 (+)	MIMAT0003538	ZFP30	-0.259
bta-miR-125a	1.52375	P	6.87153	P	0.024556	20504806	Bos taurus	miRNA	miRBase	chr18:58015549-58015571 (+)	MIMAT0003538	TET2	-0.574
bta-miR-125a	1.52375	P	6.87153	P	0.024556	20504806	Bos taurus	miRNA	miRBase	chr18:58015549-58015571 (+)	MIMAT0003538	COMMD2	-0.24
bta-miR-125a	1.52375	P	6.87153	P	0.024556	20504806	Bos taurus	miRNA	miRBase	chr18:58015549-58015571 (+)	MIMAT0003538	GNA15	-0.375
bta-miR-125a	1.52375	P	6.87153	P	0.024556	20504806	Bos taurus	miRNA	miRBase	chr18:58015549-58015571 (+)	MIMAT0003538	NR1H2	-0.235
bta-miR-125a	1.52375	P	6.87153	P	0.024556	20504806	Bos taurus	miRNA	miRBase	chr18:58015549-58015571 (+)	MIMAT0003538	PPDPF	-0.283
bta-miR-125a	1.52375	P	6.87153	P	0.024556	20504806	Bos taurus	miRNA	miRBase	chr18:58015549-58015571 (+)	MIMAT0003538	GPR55	-0.247
bta-miR-125a	1.52375	P	6.87153	P	0.024556	20504806	Bos taurus	miRNA	miRBase	chr18:58015549-58015571 (+)	MIMAT0003538	PROB1	-0.27
bta-miR-125a	1.52375	P	6.87153	P	0.024556	20504806	Bos taurus	miRNA	miRBase	chr18:58015549-58015571 (+)	MIMAT0003538	IL16	-0.287
bta-miR-125a	1.52375	P	6.87153	P	0.024556	20504806	Bos taurus	miRNA	miRBase	chr18:58015549-58015571 (+)	MIMAT0003538	PPT1	-0.365
bta-miR-125a	1.52375	P	6.87153	P	0.024556	20504806	Bos taurus	miRNA	miRBase	chr18:58015549-58015571 (+)	MIMAT0003538	GRID1	-0.216
bta-miR-125a	1.52375	P	6.87153	P	0.024556	20504806	Bos taurus	miRNA	miRBase	chr18:58015549-58015571 (+)	MIMAT0003538	TNFSF8	-0.29
bta-miR-125a	1.52375	P	6.87153	P	0.024556	20504806	Bos taurus	miRNA	miRBase	chr18:58015549-58015571 (+)	MIMAT0003538	C18orf56	-0.693
bta-miR-125a	1.52375	P	6.87153	P	0.024556	20504806	Bos taurus	miRNA	miRBase	chr18:58015549-58015571 (+)	MIMAT0003538	ARL15	-0.5
bta-miR-125a	1.52375	P	6.87153	P	0.024556	20504806	Bos taurus	miRNA	miRBase	chr18:58015549-58015571 (+)	MIMAT0003538	NUDT3	-0.359
bta-miR-125a	1.52375	P	6.87153	P	0.024556	20504806	Bos taurus	miRNA	miRBase	chr18:58015549-58015571 (+)	MIMAT0003538	MYC	-0.232
bta-miR-125a	1.52375	P	6.87153	P	0.024556	20504806	Bos taurus	miRNA	miRBase	chr18:58015549-58015571 (+)	MIMAT0003538	HINT1	-0.296
bta-miR-125a	1.52375	P	6.87153	P	0.024556	20504806	Bos taurus	miRNA	miRBase	chr18:58015549-58015571 (+)	MIMAT0003538	KIAA0141	-0.343
bta-miR-125a	1.52375	P	6.87153	P	0.024556	20504806	Bos taurus	miRNA	miRBase	chr18:58015549-58015571 (+)	MIMAT0003538	C9orf170	-0.62
bta-miR-125a	1.52375	P	6.87153	P	0.024556	20504806	Bos taurus	miRNA	miRBase	chr18:58015549-58015571 (+)	MIMAT0003538	MB	-0.658
bta-miR-125a	1.52375	P	6.87153	P	0.024556	20504806	Bos taurus	miRNA	miRBase	chr18:58015549-58015571 (+)	MIMAT0003538	LIN28A	-0.53
bta-miR-125a	1.52375	P	6.87153	P	0.024556	20504806	Bos taurus	miRNA	miRBase	chr18:58015549-58015571 (+)	MIMAT0003538	OLFML2A	-0.636
bta-miR-125a	1.52375	P	6.87153	P	0.024556	20504806	Bos taurus	miRNA	miRBase	chr18:58015549-58015571 (+)	MIMAT0003538	CDX2	-0.28
bta-miR-125a	1.52375	P	6.87153	P	0.024556	20504806	Bos taurus	miRNA	miRBase	chr18:58015549-58015571 (+)	MIMAT0003538	RFXANK	-0.796
bta-miR-125a	1.52375	P	6.87153	P	0.024556	20504806	Bos taurus	miRNA	miRBase	chr18:58015549-58015571 (+)	MIMAT0003538	HOGA1	-0.271
bta-miR-125a	1.52375	P	6.87153	P	0.024556	20504806	Bos taurus	miRNA	miRBase	chr18:58015549-58015571 (+)	MIMAT0003538	ST3GAL6	-0.467
bta-miR-125a	1.52375	P	6.87153	P	0.024556	20504806	Bos taurus	miRNA	miRBase	chr18:58015549-58015571 (+)	MIMAT0003538	SLX4IP	-0.39
bta-miR-125a	1.52375	P	6.87153	P	0.024556	20504806	Bos taurus	miRNA	miRBase	chr18:58015549-58015571 (+)	MIMAT0003538	KDM5B	-0.551
bta-miR-125a	1.52375	P	6.87153	P	0.024556	20504806	Bos taurus	miRNA	miRBase	chr18:58015549-58015571 (+)	MIMAT0003538	LILRA2	-0.279
bta-miR-125a	1.52375	P	6.87153	P	0.024556	20504806	Bos taurus	miRNA	miRBase	chr18:58015549-58015571 (+)	MIMAT0003538	PHF20	-0.223
bta-miR-125a	1.52375	P	6.87153	P	0.024556	20504806	Bos taurus	miRNA	miRBase	chr18:58015549-58015571 (+)	MIMAT0003538	SRMS	-0.287
bta-miR-125a	1.52375	P	6.87153	P	0.024556	20504806	Bos taurus	miRNA	miRBase	chr18:58015549-58015571 (+)	MIMAT0003538	ADCK2	-0.26
bta-miR-125a	1.52375	P	6.87153	P	0.024556	20504806	Bos taurus	miRNA	miRBase	chr18:58015549-58015571 (+)	MIMAT0003538	RAD50	-0.273
bta-miR-125a	1.52375	P	6.87153	P	0.024556	20504806	Bos taurus	miRNA	miRBase	chr18:58015549-58015571 (+)	MIMAT0003538	ITGB2	-0.288
bta-miR-125a	1.52375	P	6.87153	P	0.024556	20504806	Bos taurus	miRNA	miRBase	chr18:58015549-58015571 (+)	MIMAT0003538	ARCN1	-0.236
bta-miR-125a	1.52375	P	6.87153	P	0.024556	20504806	Bos taurus	miRNA	miRBase	chr18:58015549-58015571 (+)	MIMAT0003538	VAPA	-0.334
bta-miR-125a	1.52375	P	6.87153	P	0.024556	20504806	Bos taurus	miRNA	miRBase	chr18:58015549-58015571 (+)	MIMAT0003538	DUSP6	-0.237
bta-miR-125a	1.52375	P	6.87153	P	0.024556	20504806	Bos taurus	miRNA	miRBase	chr18:58015549-58015571 (+)	MIMAT0003538	FOXL1	-0.249
bta-miR-125a	1.52375	P	6.87153	P	0.024556	20504806	Bos taurus	miRNA	miRBase	chr18:58015549-58015571 (+)	MIMAT0003538	CENPI	-0.207
bta-miR-125a	1.52375	P	6.87153	P	0.024556	20504806	Bos taurus	miRNA	miRBase	chr18:58015549-58015571 (+)	MIMAT0003538	ASCL2	-0.393
bta-miR-125a	1.52375	P	6.87153	P	0.024556	20504806	Bos taurus	miRNA	miRBase	chr18:58015549-58015571 (+)	MIMAT0003538	ALG14	-0.297
bta-miR-125a	1.52375	P	6.87153	P	0.024556	20504806	Bos taurus	miRNA	miRBase	chr18:58015549-58015571 (+)	MIMAT0003538	SH3TC2	-1.039
bta-miR-125a	1.52375	P	6.87153	P	0.024556	20504806	Bos taurus	miRNA	miRBase	chr18:58015549-58015571 (+)	MIMAT0003538	TXNRD1	-0.245
bta-miR-125a	1.52375	P	6.87153	P	0.024556	20504806	Bos taurus	miRNA	miRBase	chr18:58015549-58015571 (+)	MIMAT0003538	GPATCH2	-0.344
bta-miR-125a	1.52375	P	6.87153	P	0.024556	20504806	Bos taurus	miRNA	miRBase	chr18:58015549-58015571 (+)	MIMAT0003538	DNALI1	-0.208
bta-miR-125a	1.52375	P	6.87153	P	0.024556	20504806	Bos taurus	miRNA	miRBase	chr18:58015549-58015571 (+)	MIMAT0003538	PRDM11	-0.203
bta-miR-125a	1.52375	P	6.87153	P	0.024556	20504806	Bos taurus	miRNA	miRBase	chr18:58015549-58015571 (+)	MIMAT0003538	MANF	-0.414
bta-miR-125a	1.52375	P	6.87153	P	0.024556	20504806	Bos taurus	miRNA	miRBase	chr18:58015549-58015571 (+)	MIMAT0003538	HSF2BP	-0.524
bta-miR-125a	1.52375	P	6.87153	P	0.024556	20504806	Bos taurus	miRNA	miRBase	chr18:58015549-58015571 (+)	MIMAT0003538	TLX2	-0.223
bta-miR-125a	1.52375	P	6.87153	P	0.024556	20504806	Bos taurus	miRNA	miRBase	chr18:58015549-58015571 (+)	MIMAT0003538	TSPAN12	-0.271
bta-miR-125a	1.52375	P	6.87153	P	0.024556	20504806	Bos taurus	miRNA	miRBase	chr18:58015549-58015571 (+)	MIMAT0003538	TSNARE1	-0.578
bta-miR-125a	1.52375	P	6.87153	P	0.024556	20504806	Bos taurus	miRNA	miRBase	chr18:58015549-58015571 (+)	MIMAT0003538	COIL	-0.202
bta-miR-125a	1.52375	P	6.87153	P	0.024556	20504806	Bos taurus	miRNA	miRBase	chr18:58015549-58015571 (+)	MIMAT0003538	REEP3	-0.289
bta-miR-125a	1.52375	P	6.87153	P	0.024556	20504806	Bos taurus	miRNA	miRBase	chr18:58015549-58015571 (+)	MIMAT0003538	FBXO45	-0.338
bta-miR-125a	1.52375	P	6.87153	P	0.024556	20504806	Bos taurus	miRNA	miRBase	chr18:58015549-58015571 (+)	MIMAT0003538	SLC24A5	-0.364
bta-miR-125a	1.52375	P	6.87153	P	0.024556	20504806	Bos taurus	miRNA	miRBase	chr18:58015549-58015571 (+)	MIMAT0003538	ZSCAN29	-0.501
bta-miR-125a	1.52375	P	6.87153	P	0.024556	20504806	Bos taurus	miRNA	miRBase	chr18:58015549-58015571 (+)	MIMAT0003538	SLC7A6	-0.349
bta-miR-125a	1.52375	P	6.87153	P	0.024556	20504806	Bos taurus	miRNA	miRBase	chr18:58015549-58015571 (+)	MIMAT0003538	RCHY1	-0.249
bta-miR-125a	1.52375	P	6.87153	P	0.024556	20504806	Bos taurus	miRNA	miRBase	chr18:58015549-58015571 (+)	MIMAT0003538	FAM129B	-0.235
bta-miR-125a	1.52375	P	6.87153	P	0.024556	20504806	Bos taurus	miRNA	miRBase	chr18:58015549-58015571 (+)	MIMAT0003538	LBH	-0.489
bta-miR-125a	1.52375	P	6.87153	P	0.024556	20504806	Bos taurus	miRNA	miRBase	chr18:58015549-58015571 (+)	MIMAT0003538	PHF16	-0.372
bta-miR-125a	1.52375	P	6.87153	P	0.024556	20504806	Bos taurus	miRNA	miRBase	chr18:58015549-58015571 (+)	MIMAT0003538	AC022431.2	-0.322
bta-miR-125a	1.52375	P	6.87153	P	0.024556	20504806	Bos taurus	miRNA	miRBase	chr18:58015549-58015571 (+)	MIMAT0003538	AKAP1	-0.328
bta-miR-125a	1.52375	P	6.87153	P	0.024556	20504806	Bos taurus	miRNA	miRBase	chr18:58015549-58015571 (+)	MIMAT0003538	MRPL13	-0.286
bta-miR-125a	1.52375	P	6.87153	P	0.024556	20504806	Bos taurus	miRNA	miRBase	chr18:58015549-58015571 (+)	MIMAT0003538	DUSP7	-0.221
bta-miR-125a	1.52375	P	6.87153	P	0.024556	20504806	Bos taurus	miRNA	miRBase	chr18:58015549-58015571 (+)	MIMAT0003538	MYT1	-0.395
bta-miR-125a	1.52375	P	6.87153	P	0.024556	20504806	Bos taurus	miRNA	miRBase	chr18:58015549-58015571 (+)	MIMAT0003538	PPP4R4	-0.38
bta-miR-125a	1.52375	P	6.87153	P	0.024556	20504806	Bos taurus	miRNA	miRBase	chr18:58015549-58015571 (+)	MIMAT0003538	KLHL24	-0.299
bta-miR-125a	1.52375	P	6.87153	P	0.024556	20504806	Bos taurus	miRNA	miRBase	chr18:58015549-58015571 (+)	MIMAT0003538	C19orf38	-0.659
bta-miR-125a	1.52375	P	6.87153	P	0.024556	20504806	Bos taurus	miRNA	miRBase	chr18:58015549-58015571 (+)	MIMAT0003538	PAQR3	-0.239
bta-miR-125a	1.52375	P	6.87153	P	0.024556	20504806	Bos taurus	miRNA	miRBase	chr18:58015549-58015571 (+)	MIMAT0003538	WDR26	-0.219
bta-miR-125a	1.52375	P	6.87153	P	0.024556	20504806	Bos taurus	miRNA	miRBase	chr18:58015549-58015571 (+)	MIMAT0003538	USP38	-0.252
bta-miR-125a	1.52375	P	6.87153	P	0.024556	20504806	Bos taurus	miRNA	miRBase	chr18:58015549-58015571 (+)	MIMAT0003538	ARL6IP4	-0.375
bta-miR-125a	1.52375	P	6.87153	P	0.024556	20504806	Bos taurus	miRNA	miRBase	chr18:58015549-58015571 (+)	MIMAT0003538	BTN3A1	-0.5
bta-miR-125a	1.52375	P	6.87153	P	0.024556	20504806	Bos taurus	miRNA	miRBase	chr18:58015549-58015571 (+)	MIMAT0003538	GM2A	-0.557
bta-miR-125a	1.52375	P	6.87153	P	0.024556	20504806	Bos taurus	miRNA	miRBase	chr18:58015549-58015571 (+)	MIMAT0003538	SDHC	-0.217
bta-miR-125a	1.52375	P	6.87153	P	0.024556	20504806	Bos taurus	miRNA	miRBase	chr18:58015549-58015571 (+)	MIMAT0003538	ZNRF3	-0.38
bta-miR-125a	1.52375	P	6.87153	P	0.024556	20504806	Bos taurus	miRNA	miRBase	chr18:58015549-58015571 (+)	MIMAT0003538	TYSND1	-0.276
bta-miR-125a	1.52375	P	6.87153	P	0.024556	20504806	Bos taurus	miRNA	miRBase	chr18:58015549-58015571 (+)	MIMAT0003538	ASB4	-0.319
bta-miR-125a	1.52375	P	6.87153	P	0.024556	20504806	Bos taurus	miRNA	miRBase	chr18:58015549-58015571 (+)	MIMAT0003538	SIGLEC5	-0.217
bta-miR-125a	1.52375	P	6.87153	P	0.024556	20504806	Bos taurus	miRNA	miRBase	chr18:58015549-58015571 (+)	MIMAT0003538	CD81	-0.843
bta-miR-125a	1.52375	P	6.87153	P	0.024556	20504806	Bos taurus	miRNA	miRBase	chr18:58015549-58015571 (+)	MIMAT0003538	FAM92B	-0.205
bta-miR-125a	1.52375	P	6.87153	P	0.024556	20504806	Bos taurus	miRNA	miRBase	chr18:58015549-58015571 (+)	MIMAT0003538	MACC1	-0.309
bta-miR-125a	1.52375	P	6.87153	P	0.024556	20504806	Bos taurus	miRNA	miRBase	chr18:58015549-58015571 (+)	MIMAT0003538	ZNF565	-0.234
bta-miR-125a	1.52375	P	6.87153	P	0.024556	20504806	Bos taurus	miRNA	miRBase	chr18:58015549-58015571 (+)	MIMAT0003538	EHHADH	-0.383
bta-miR-125a	1.52375	P	6.87153	P	0.024556	20504806	Bos taurus	miRNA	miRBase	chr18:58015549-58015571 (+)	MIMAT0003538	DAAM1	-0.279
bta-miR-125a	1.52375	P	6.87153	P	0.024556	20504806	Bos taurus	miRNA	miRBase	chr18:58015549-58015571 (+)	MIMAT0003538	PPAN-P2RY11	-0.229
bta-miR-125a	1.52375	P	6.87153	P	0.024556	20504806	Bos taurus	miRNA	miRBase	chr18:58015549-58015571 (+)	MIMAT0003538	ANKRD44	-0.243
bta-miR-125a	1.52375	P	6.87153	P	0.024556	20504806	Bos taurus	miRNA	miRBase	chr18:58015549-58015571 (+)	MIMAT0003538	IFITM5	-0.44
bta-miR-125a	1.52375	P	6.87153	P	0.024556	20504806	Bos taurus	miRNA	miRBase	chr18:58015549-58015571 (+)	MIMAT0003538	KLF2	-0.278
bta-miR-125a	1.52375	P	6.87153	P	0.024556	20504806	Bos taurus	miRNA	miRBase	chr18:58015549-58015571 (+)	MIMAT0003538	TAS2R4	-0.233
bta-miR-125a	1.52375	P	6.87153	P	0.024556	20504806	Bos taurus	miRNA	miRBase	chr18:58015549-58015571 (+)	MIMAT0003538	NEU1	-0.681
bta-miR-125a	1.52375	P	6.87153	P	0.024556	20504806	Bos taurus	miRNA	miRBase	chr18:58015549-58015571 (+)	MIMAT0003538	PSMB9	-0.233
bta-miR-125a	1.52375	P	6.87153	P	0.024556	20504806	Bos taurus	miRNA	miRBase	chr18:58015549-58015571 (+)	MIMAT0003538	ALG5	-0.324
bta-miR-125a	1.52375	P	6.87153	P	0.024556	20504806	Bos taurus	miRNA	miRBase	chr18:58015549-58015571 (+)	MIMAT0003538	ATP5S	-0.242
bta-miR-125a	1.52375	P	6.87153	P	0.024556	20504806	Bos taurus	miRNA	miRBase	chr18:58015549-58015571 (+)	MIMAT0003538	PXDN	-0.294
bta-miR-125a	1.52375	P	6.87153	P	0.024556	20504806	Bos taurus	miRNA	miRBase	chr18:58015549-58015571 (+)	MIMAT0003538	IDH3G	-0.297
bta-miR-125a	1.52375	P	6.87153	P	0.024556	20504806	Bos taurus	miRNA	miRBase	chr18:58015549-58015571 (+)	MIMAT0003538	CAMK4	-0.261
bta-miR-125a	1.52375	P	6.87153	P	0.024556	20504806	Bos taurus	miRNA	miRBase	chr18:58015549-58015571 (+)	MIMAT0003538	TMC2	-0.286
bta-miR-125a	1.52375	P	6.87153	P	0.024556	20504806	Bos taurus	miRNA	miRBase	chr18:58015549-58015571 (+)	MIMAT0003538	GCK	-0.218
bta-miR-125a	1.52375	P	6.87153	P	0.024556	20504806	Bos taurus	miRNA	miRBase	chr18:58015549-58015571 (+)	MIMAT0003538	GPR31	-0.271
bta-miR-125a	1.52375	P	6.87153	P	0.024556	20504806	Bos taurus	miRNA	miRBase	chr18:58015549-58015571 (+)	MIMAT0003538	FAH	-0.217
bta-miR-125a	1.52375	P	6.87153	P	0.024556	20504806	Bos taurus	miRNA	miRBase	chr18:58015549-58015571 (+)	MIMAT0003538	SCIMP	-0.303
bta-miR-125a	1.52375	P	6.87153	P	0.024556	20504806	Bos taurus	miRNA	miRBase	chr18:58015549-58015571 (+)	MIMAT0003538	ZNF652	-0.275
bta-miR-125a	1.52375	P	6.87153	P	0.024556	20504806	Bos taurus	miRNA	miRBase	chr18:58015549-58015571 (+)	MIMAT0003538	EMID1	-0.359
bta-miR-125a	1.52375	P	6.87153	P	0.024556	20504806	Bos taurus	miRNA	miRBase	chr18:58015549-58015571 (+)	MIMAT0003538	VPS36	-0.357
bta-miR-125a	1.52375	P	6.87153	P	0.024556	20504806	Bos taurus	miRNA	miRBase	chr18:58015549-58015571 (+)	MIMAT0003538	CDCA5	-0.341
bta-miR-125a	1.52375	P	6.87153	P	0.024556	20504806	Bos taurus	miRNA	miRBase	chr18:58015549-58015571 (+)	MIMAT0003538	FAM134C	-0.261
bta-miR-125a	1.52375	P	6.87153	P	0.024556	20504806	Bos taurus	miRNA	miRBase	chr18:58015549-58015571 (+)	MIMAT0003538	ATP5G1	-0.305
bta-miR-125a	1.52375	P	6.87153	P	0.024556	20504806	Bos taurus	miRNA	miRBase	chr18:58015549-58015571 (+)	MIMAT0003538	GRB10	-0.43
bta-miR-125a	1.52375	P	6.87153	P	0.024556	20504806	Bos taurus	miRNA	miRBase	chr18:58015549-58015571 (+)	MIMAT0003538	AFMID	-0.225
bta-miR-125a	1.52375	P	6.87153	P	0.024556	20504806	Bos taurus	miRNA	miRBase	chr18:58015549-58015571 (+)	MIMAT0003538	C5orf64	-0.27
bta-miR-125a	1.52375	P	6.87153	P	0.024556	20504806	Bos taurus	miRNA	miRBase	chr18:58015549-58015571 (+)	MIMAT0003538	PPP5C	-0.345
bta-miR-125a	1.52375	P	6.87153	P	0.024556	20504806	Bos taurus	miRNA	miRBase	chr18:58015549-58015571 (+)	MIMAT0003538	ETV3	-0.359
bta-miR-125a	1.52375	P	6.87153	P	0.024556	20504806	Bos taurus	miRNA	miRBase	chr18:58015549-58015571 (+)	MIMAT0003538	LRFN2	-0.343
bta-miR-125a	1.52375	P	6.87153	P	0.024556	20504806	Bos taurus	miRNA	miRBase	chr18:58015549-58015571 (+)	MIMAT0003538	TMEM79	-0.2
bta-miR-125a	1.52375	P	6.87153	P	0.024556	20504806	Bos taurus	miRNA	miRBase	chr18:58015549-58015571 (+)	MIMAT0003538	ACBD7	-0.217
bta-miR-125a	1.52375	P	6.87153	P	0.024556	20504806	Bos taurus	miRNA	miRBase	chr18:58015549-58015571 (+)	MIMAT0003538	PPP2R2B	-0.334
bta-miR-125a	1.52375	P	6.87153	P	0.024556	20504806	Bos taurus	miRNA	miRBase	chr18:58015549-58015571 (+)	MIMAT0003538	KIAA1211L	-0.319
bta-miR-125a	1.52375	P	6.87153	P	0.024556	20504806	Bos taurus	miRNA	miRBase	chr18:58015549-58015571 (+)	MIMAT0003538	ECE2	-0.291
bta-miR-125a	1.52375	P	6.87153	P	0.024556	20504806	Bos taurus	miRNA	miRBase	chr18:58015549-58015571 (+)	MIMAT0003538	UCK2	-0.838
bta-miR-125a	1.52375	P	6.87153	P	0.024556	20504806	Bos taurus	miRNA	miRBase	chr18:58015549-58015571 (+)	MIMAT0003538	GLDN	-0.326
bta-miR-125a	1.52375	P	6.87153	P	0.024556	20504806	Bos taurus	miRNA	miRBase	chr18:58015549-58015571 (+)	MIMAT0003538	NXF1	-0.286
bta-miR-125a	1.52375	P	6.87153	P	0.024556	20504806	Bos taurus	miRNA	miRBase	chr18:58015549-58015571 (+)	MIMAT0003538	PET100	-0.369
bta-miR-125a	1.52375	P	6.87153	P	0.024556	20504806	Bos taurus	miRNA	miRBase	chr18:58015549-58015571 (+)	MIMAT0003538	POU6F1	-0.399
bta-miR-125a	1.52375	P	6.87153	P	0.024556	20504806	Bos taurus	miRNA	miRBase	chr18:58015549-58015571 (+)	MIMAT0003538	CAPZA1	-0.279
bta-miR-125a	1.52375	P	6.87153	P	0.024556	20504806	Bos taurus	miRNA	miRBase	chr18:58015549-58015571 (+)	MIMAT0003538	RP11-210M15.2	-0.219
bta-miR-125a	1.52375	P	6.87153	P	0.024556	20504806	Bos taurus	miRNA	miRBase	chr18:58015549-58015571 (+)	MIMAT0003538	KHNYN	-0.531
bta-miR-125a	1.52375	P	6.87153	P	0.024556	20504806	Bos taurus	miRNA	miRBase	chr18:58015549-58015571 (+)	MIMAT0003538	C1RL	-0.514
bta-miR-125a	1.52375	P	6.87153	P	0.024556	20504806	Bos taurus	miRNA	miRBase	chr18:58015549-58015571 (+)	MIMAT0003538	ETV6	-0.277
bta-miR-125a	1.52375	P	6.87153	P	0.024556	20504806	Bos taurus	miRNA	miRBase	chr18:58015549-58015571 (+)	MIMAT0003538	TMEM164	-0.265
bta-miR-125a	1.52375	P	6.87153	P	0.024556	20504806	Bos taurus	miRNA	miRBase	chr18:58015549-58015571 (+)	MIMAT0003538	TMEM50A	-0.651
bta-miR-125a	1.52375	P	6.87153	P	0.024556	20504806	Bos taurus	miRNA	miRBase	chr18:58015549-58015571 (+)	MIMAT0003538	ZRANB3	-0.407
bta-miR-125a	1.52375	P	6.87153	P	0.024556	20504806	Bos taurus	miRNA	miRBase	chr18:58015549-58015571 (+)	MIMAT0003538	OCIAD2	-0.248
bta-miR-125a	1.52375	P	6.87153	P	0.024556	20504806	Bos taurus	miRNA	miRBase	chr18:58015549-58015571 (+)	MIMAT0003538	SHARPIN	-0.515
bta-miR-125a	1.52375	P	6.87153	P	0.024556	20504806	Bos taurus	miRNA	miRBase	chr18:58015549-58015571 (+)	MIMAT0003538	MURC	-0.275
bta-miR-125a	1.52375	P	6.87153	P	0.024556	20504806	Bos taurus	miRNA	miRBase	chr18:58015549-58015571 (+)	MIMAT0003538	EPO	-0.251
bta-miR-125a	1.52375	P	6.87153	P	0.024556	20504806	Bos taurus	miRNA	miRBase	chr18:58015549-58015571 (+)	MIMAT0003538	INPP5K	-0.351
bta-miR-125a	1.52375	P	6.87153	P	0.024556	20504806	Bos taurus	miRNA	miRBase	chr18:58015549-58015571 (+)	MIMAT0003538	TMEM91	-0.315
bta-miR-125a	1.52375	P	6.87153	P	0.024556	20504806	Bos taurus	miRNA	miRBase	chr18:58015549-58015571 (+)	MIMAT0003538	SNX21	-0.209
bta-miR-125a	1.52375	P	6.87153	P	0.024556	20504806	Bos taurus	miRNA	miRBase	chr18:58015549-58015571 (+)	MIMAT0003538	KCNB1	-0.446
bta-miR-125a	1.52375	P	6.87153	P	0.024556	20504806	Bos taurus	miRNA	miRBase	chr18:58015549-58015571 (+)	MIMAT0003538	HFE	-0.483
bta-miR-125a	1.52375	P	6.87153	P	0.024556	20504806	Bos taurus	miRNA	miRBase	chr18:58015549-58015571 (+)	MIMAT0003538	IL10RB	-0.428
bta-miR-125a	1.52375	P	6.87153	P	0.024556	20504806	Bos taurus	miRNA	miRBase	chr18:58015549-58015571 (+)	MIMAT0003538	PI4K2B	-0.322
bta-miR-125a	1.52375	P	6.87153	P	0.024556	20504806	Bos taurus	miRNA	miRBase	chr18:58015549-58015571 (+)	MIMAT0003538	BLZF1	-0.407
bta-miR-125a	1.52375	P	6.87153	P	0.024556	20504806	Bos taurus	miRNA	miRBase	chr18:58015549-58015571 (+)	MIMAT0003538	B3GAT2	-0.326
bta-miR-125a	1.52375	P	6.87153	P	0.024556	20504806	Bos taurus	miRNA	miRBase	chr18:58015549-58015571 (+)	MIMAT0003538	RHBDD1	-0.295
bta-miR-125a	1.52375	P	6.87153	P	0.024556	20504806	Bos taurus	miRNA	miRBase	chr18:58015549-58015571 (+)	MIMAT0003538	BLMH	-0.214
bta-miR-125a	1.52375	P	6.87153	P	0.024556	20504806	Bos taurus	miRNA	miRBase	chr18:58015549-58015571 (+)	MIMAT0003538	FUNDC2	-0.207
bta-miR-125a	1.52375	P	6.87153	P	0.024556	20504806	Bos taurus	miRNA	miRBase	chr18:58015549-58015571 (+)	MIMAT0003538	ZNF283	-0.211
bta-miR-125a	1.52375	P	6.87153	P	0.024556	20504806	Bos taurus	miRNA	miRBase	chr18:58015549-58015571 (+)	MIMAT0003538	SLC37A2	-0.271
bta-miR-125a	1.52375	P	6.87153	P	0.024556	20504806	Bos taurus	miRNA	miRBase	chr18:58015549-58015571 (+)	MIMAT0003538	MFSD9	-0.478
bta-miR-125a	1.52375	P	6.87153	P	0.024556	20504806	Bos taurus	miRNA	miRBase	chr18:58015549-58015571 (+)	MIMAT0003538	ZNF154	-0.236
bta-miR-125a	1.52375	P	6.87153	P	0.024556	20504806	Bos taurus	miRNA	miRBase	chr18:58015549-58015571 (+)	MIMAT0003538	FAM71A	-0.486
bta-miR-125a	1.52375	P	6.87153	P	0.024556	20504806	Bos taurus	miRNA	miRBase	chr18:58015549-58015571 (+)	MIMAT0003538	UBXN2A	-0.438
bta-miR-125a	1.52375	P	6.87153	P	0.024556	20504806	Bos taurus	miRNA	miRBase	chr18:58015549-58015571 (+)	MIMAT0003538	ZNF622	-0.273
bta-miR-125a	1.52375	P	6.87153	P	0.024556	20504806	Bos taurus	miRNA	miRBase	chr18:58015549-58015571 (+)	MIMAT0003538	IST1	-0.44
bta-miR-125a	1.52375	P	6.87153	P	0.024556	20504806	Bos taurus	miRNA	miRBase	chr18:58015549-58015571 (+)	MIMAT0003538	LURAP1L	-0.315
bta-miR-125a	1.52375	P	6.87153	P	0.024556	20504806	Bos taurus	miRNA	miRBase	chr18:58015549-58015571 (+)	MIMAT0003538	S100A7A	-0.309
bta-miR-125a	1.52375	P	6.87153	P	0.024556	20504806	Bos taurus	miRNA	miRBase	chr18:58015549-58015571 (+)	MIMAT0003538	MISP	-0.267
bta-miR-125a	1.52375	P	6.87153	P	0.024556	20504806	Bos taurus	miRNA	miRBase	chr18:58015549-58015571 (+)	MIMAT0003538	TNFAIP3	-0.256
bta-miR-125a	1.52375	P	6.87153	P	0.024556	20504806	Bos taurus	miRNA	miRBase	chr18:58015549-58015571 (+)	MIMAT0003538	LILRA6	-0.47
bta-miR-125a	1.52375	P	6.87153	P	0.024556	20504806	Bos taurus	miRNA	miRBase	chr18:58015549-58015571 (+)	MIMAT0003538	ICAM1	-0.35
bta-miR-125a	1.52375	P	6.87153	P	0.024556	20504806	Bos taurus	miRNA	miRBase	chr18:58015549-58015571 (+)	MIMAT0003538	MEF2BNB	-0.218
bta-miR-125a	1.52375	P	6.87153	P	0.024556	20504806	Bos taurus	miRNA	miRBase	chr18:58015549-58015571 (+)	MIMAT0003538	TTC30B	-0.477
bta-miR-125a	1.52375	P	6.87153	P	0.024556	20504806	Bos taurus	miRNA	miRBase	chr18:58015549-58015571 (+)	MIMAT0003538	GRIN2A	-0.252
bta-miR-125a	1.52375	P	6.87153	P	0.024556	20504806	Bos taurus	miRNA	miRBase	chr18:58015549-58015571 (+)	MIMAT0003538	ZNF446	-0.227
bta-miR-125a	1.52375	P	6.87153	P	0.024556	20504806	Bos taurus	miRNA	miRBase	chr18:58015549-58015571 (+)	MIMAT0003538	TAF9B	-0.415
bta-miR-125a	1.52375	P	6.87153	P	0.024556	20504806	Bos taurus	miRNA	miRBase	chr18:58015549-58015571 (+)	MIMAT0003538	FAM124B	-0.214
bta-miR-125a	1.52375	P	6.87153	P	0.024556	20504806	Bos taurus	miRNA	miRBase	chr18:58015549-58015571 (+)	MIMAT0003538	LAIR1	-0.207
bta-miR-125a	1.52375	P	6.87153	P	0.024556	20504806	Bos taurus	miRNA	miRBase	chr18:58015549-58015571 (+)	MIMAT0003538	LIN28B	-0.544
bta-miR-125a	1.52375	P	6.87153	P	0.024556	20504806	Bos taurus	miRNA	miRBase	chr18:58015549-58015571 (+)	MIMAT0003538	KDM2B	-0.366
bta-miR-125a	1.52375	P	6.87153	P	0.024556	20504806	Bos taurus	miRNA	miRBase	chr18:58015549-58015571 (+)	MIMAT0003538	HDDC3	-0.372
bta-miR-125a	1.52375	P	6.87153	P	0.024556	20504806	Bos taurus	miRNA	miRBase	chr18:58015549-58015571 (+)	MIMAT0003538	CCDC142	-0.281
bta-miR-125a	1.52375	P	6.87153	P	0.024556	20504806	Bos taurus	miRNA	miRBase	chr18:58015549-58015571 (+)	MIMAT0003538	REP15	-0.225
bta-miR-125a	1.52375	P	6.87153	P	0.024556	20504806	Bos taurus	miRNA	miRBase	chr18:58015549-58015571 (+)	MIMAT0003538	CISD2	-0.212
bta-miR-125a	1.52375	P	6.87153	P	0.024556	20504806	Bos taurus	miRNA	miRBase	chr18:58015549-58015571 (+)	MIMAT0003538	CCL3L3	-0.232
bta-miR-125a	1.52375	P	6.87153	P	0.024556	20504806	Bos taurus	miRNA	miRBase	chr18:58015549-58015571 (+)	MIMAT0003538	KBTBD4	-0.229
bta-miR-125a	1.52375	P	6.87153	P	0.024556	20504806	Bos taurus	miRNA	miRBase	chr18:58015549-58015571 (+)	MIMAT0003538	NIN	-0.234
bta-miR-125a	1.52375	P	6.87153	P	0.024556	20504806	Bos taurus	miRNA	miRBase	chr18:58015549-58015571 (+)	MIMAT0003538	PAK3	-0.246
bta-miR-125a	1.52375	P	6.87153	P	0.024556	20504806	Bos taurus	miRNA	miRBase	chr18:58015549-58015571 (+)	MIMAT0003538	TUSC1	-0.498
bta-miR-125a	1.52375	P	6.87153	P	0.024556	20504806	Bos taurus	miRNA	miRBase	chr18:58015549-58015571 (+)	MIMAT0003538	KCNG4	-0.238
bta-miR-125a	1.52375	P	6.87153	P	0.024556	20504806	Bos taurus	miRNA	miRBase	chr18:58015549-58015571 (+)	MIMAT0003538	SERP1	-0.2
bta-miR-125a	1.52375	P	6.87153	P	0.024556	20504806	Bos taurus	miRNA	miRBase	chr18:58015549-58015571 (+)	MIMAT0003538	PGRMC2	-0.204
bta-miR-125a	1.52375	P	6.87153	P	0.024556	20504806	Bos taurus	miRNA	miRBase	chr18:58015549-58015571 (+)	MIMAT0003538	ZNF417	-0.354
bta-miR-125a	1.52375	P	6.87153	P	0.024556	20504806	Bos taurus	miRNA	miRBase	chr18:58015549-58015571 (+)	MIMAT0003538	THBS4	-0.355
bta-miR-125a	1.52375	P	6.87153	P	0.024556	20504806	Bos taurus	miRNA	miRBase	chr18:58015549-58015571 (+)	MIMAT0003538	PAQR4	-0.204
bta-miR-125a	1.52375	P	6.87153	P	0.024556	20504806	Bos taurus	miRNA	miRBase	chr18:58015549-58015571 (+)	MIMAT0003538	THEMIS2	-0.454
bta-miR-125a	1.52375	P	6.87153	P	0.024556	20504806	Bos taurus	miRNA	miRBase	chr18:58015549-58015571 (+)	MIMAT0003538	FAM229B	-0.311
bta-miR-125a	1.52375	P	6.87153	P	0.024556	20504806	Bos taurus	miRNA	miRBase	chr18:58015549-58015571 (+)	MIMAT0003538	C10orf88	-0.269
bta-miR-125a	1.52375	P	6.87153	P	0.024556	20504806	Bos taurus	miRNA	miRBase	chr18:58015549-58015571 (+)	MIMAT0003538	DSTN	-0.237
bta-miR-125a	1.52375	P	6.87153	P	0.024556	20504806	Bos taurus	miRNA	miRBase	chr18:58015549-58015571 (+)	MIMAT0003538	CTH	-0.223
bta-miR-125a	1.52375	P	6.87153	P	0.024556	20504806	Bos taurus	miRNA	miRBase	chr18:58015549-58015571 (+)	MIMAT0003538	KCTD2	-0.301
bta-miR-125a	1.52375	P	6.87153	P	0.024556	20504806	Bos taurus	miRNA	miRBase	chr18:58015549-58015571 (+)	MIMAT0003538	RASAL2	-0.384
bta-miR-125a	1.52375	P	6.87153	P	0.024556	20504806	Bos taurus	miRNA	miRBase	chr18:58015549-58015571 (+)	MIMAT0003538	MAG	-0.215
bta-miR-125a	1.52375	P	6.87153	P	0.024556	20504806	Bos taurus	miRNA	miRBase	chr18:58015549-58015571 (+)	MIMAT0003538	NAA40	-0.262
bta-miR-125a	1.52375	P	6.87153	P	0.024556	20504806	Bos taurus	miRNA	miRBase	chr18:58015549-58015571 (+)	MIMAT0003538	CREB1	-0.309
bta-miR-125a	1.52375	P	6.87153	P	0.024556	20504806	Bos taurus	miRNA	miRBase	chr18:58015549-58015571 (+)	MIMAT0003538	MBD1	-0.353
bta-miR-125a	1.52375	P	6.87153	P	0.024556	20504806	Bos taurus	miRNA	miRBase	chr18:58015549-58015571 (+)	MIMAT0003538	MRPL17	-0.263
bta-miR-125a	1.52375	P	6.87153	P	0.024556	20504806	Bos taurus	miRNA	miRBase	chr18:58015549-58015571 (+)	MIMAT0003538	GSS	-0.295
bta-miR-125a	1.52375	P	6.87153	P	0.024556	20504806	Bos taurus	miRNA	miRBase	chr18:58015549-58015571 (+)	MIMAT0003538	PIP5KL1	-0.217
bta-miR-125a	1.52375	P	6.87153	P	0.024556	20504806	Bos taurus	miRNA	miRBase	chr18:58015549-58015571 (+)	MIMAT0003538	ZNF57	-0.47
bta-miR-125a	1.52375	P	6.87153	P	0.024556	20504806	Bos taurus	miRNA	miRBase	chr18:58015549-58015571 (+)	MIMAT0003538	XPO4	-0.262
bta-miR-125a	1.52375	P	6.87153	P	0.024556	20504806	Bos taurus	miRNA	miRBase	chr18:58015549-58015571 (+)	MIMAT0003538	HNRNPUL2	-0.282
bta-miR-125a	1.52375	P	6.87153	P	0.024556	20504806	Bos taurus	miRNA	miRBase	chr18:58015549-58015571 (+)	MIMAT0003538	GPI	-0.225
bta-miR-125a	1.52375	P	6.87153	P	0.024556	20504806	Bos taurus	miRNA	miRBase	chr18:58015549-58015571 (+)	MIMAT0003538	GRK5	-0.291
bta-miR-125a	1.52375	P	6.87153	P	0.024556	20504806	Bos taurus	miRNA	miRBase	chr18:58015549-58015571 (+)	MIMAT0003538	VWC2	-0.218
bta-miR-125a	1.52375	P	6.87153	P	0.024556	20504806	Bos taurus	miRNA	miRBase	chr18:58015549-58015571 (+)	MIMAT0003538	RASGRF1	-0.308
bta-miR-125a	1.52375	P	6.87153	P	0.024556	20504806	Bos taurus	miRNA	miRBase	chr18:58015549-58015571 (+)	MIMAT0003538	AP001579.1	-0.674
bta-miR-125a	1.52375	P	6.87153	P	0.024556	20504806	Bos taurus	miRNA	miRBase	chr18:58015549-58015571 (+)	MIMAT0003538	C17orf59	-0.281
bta-miR-125a	1.52375	P	6.87153	P	0.024556	20504806	Bos taurus	miRNA	miRBase	chr18:58015549-58015571 (+)	MIMAT0003538	SCRT2	-0.367
bta-miR-125a	1.52375	P	6.87153	P	0.024556	20504806	Bos taurus	miRNA	miRBase	chr18:58015549-58015571 (+)	MIMAT0003538	HOXB6	-0.264
bta-miR-125a	1.52375	P	6.87153	P	0.024556	20504806	Bos taurus	miRNA	miRBase	chr18:58015549-58015571 (+)	MIMAT0003538	CCBE1	-0.24
bta-miR-125a	1.52375	P	6.87153	P	0.024556	20504806	Bos taurus	miRNA	miRBase	chr18:58015549-58015571 (+)	MIMAT0003538	MRPS23	-0.347
bta-miR-125a	1.52375	P	6.87153	P	0.024556	20504806	Bos taurus	miRNA	miRBase	chr18:58015549-58015571 (+)	MIMAT0003538	EBF4	-0.481
bta-miR-125a	1.52375	P	6.87153	P	0.024556	20504806	Bos taurus	miRNA	miRBase	chr18:58015549-58015571 (+)	MIMAT0003538	TSPAN31	-0.4
bta-miR-125a	1.52375	P	6.87153	P	0.024556	20504806	Bos taurus	miRNA	miRBase	chr18:58015549-58015571 (+)	MIMAT0003538	PIGG	-0.286
bta-miR-125a	1.52375	P	6.87153	P	0.024556	20504806	Bos taurus	miRNA	miRBase	chr18:58015549-58015571 (+)	MIMAT0003538	AHSA2	-0.251
bta-miR-125a	1.52375	P	6.87153	P	0.024556	20504806	Bos taurus	miRNA	miRBase	chr18:58015549-58015571 (+)	MIMAT0003538	TMEM2	-0.462
bta-miR-125a	1.52375	P	6.87153	P	0.024556	20504806	Bos taurus	miRNA	miRBase	chr18:58015549-58015571 (+)	MIMAT0003538	SLC35E3	-0.398
bta-miR-125a	1.52375	P	6.87153	P	0.024556	20504806	Bos taurus	miRNA	miRBase	chr18:58015549-58015571 (+)	MIMAT0003538	PRSS27	-0.244
bta-miR-125a	1.52375	P	6.87153	P	0.024556	20504806	Bos taurus	miRNA	miRBase	chr18:58015549-58015571 (+)	MIMAT0003538	LACC1	-0.255
bta-miR-125a	1.52375	P	6.87153	P	0.024556	20504806	Bos taurus	miRNA	miRBase	chr18:58015549-58015571 (+)	MIMAT0003538	METTL20	-0.513
bta-miR-125a	1.52375	P	6.87153	P	0.024556	20504806	Bos taurus	miRNA	miRBase	chr18:58015549-58015571 (+)	MIMAT0003538	C18orf32	-0.327
bta-miR-125a	1.52375	P	6.87153	P	0.024556	20504806	Bos taurus	miRNA	miRBase	chr18:58015549-58015571 (+)	MIMAT0003538	DOK1	-0.772
bta-miR-125a	1.52375	P	6.87153	P	0.024556	20504806	Bos taurus	miRNA	miRBase	chr18:58015549-58015571 (+)	MIMAT0003538	FAM120AOS	-0.257
bta-miR-125a	1.52375	P	6.87153	P	0.024556	20504806	Bos taurus	miRNA	miRBase	chr18:58015549-58015571 (+)	MIMAT0003538	NCKAP5L	-0.225
bta-miR-125a	1.52375	P	6.87153	P	0.024556	20504806	Bos taurus	miRNA	miRBase	chr18:58015549-58015571 (+)	MIMAT0003538	TRAPPC6B	-0.444
bta-miR-125a	1.52375	P	6.87153	P	0.024556	20504806	Bos taurus	miRNA	miRBase	chr18:58015549-58015571 (+)	MIMAT0003538	SLC38A9	-0.481
bta-miR-125a	1.52375	P	6.87153	P	0.024556	20504806	Bos taurus	miRNA	miRBase	chr18:58015549-58015571 (+)	MIMAT0003538	DDRGK1	-0.219
bta-miR-125a	1.52375	P	6.87153	P	0.024556	20504806	Bos taurus	miRNA	miRBase	chr18:58015549-58015571 (+)	MIMAT0003538	SESTD1	-0.241
bta-miR-125a	1.52375	P	6.87153	P	0.024556	20504806	Bos taurus	miRNA	miRBase	chr18:58015549-58015571 (+)	MIMAT0003538	MTHFR	-0.274
bta-miR-125a	1.52375	P	6.87153	P	0.024556	20504806	Bos taurus	miRNA	miRBase	chr18:58015549-58015571 (+)	MIMAT0003538	TMEM141	-0.268
bta-miR-125a	1.52375	P	6.87153	P	0.024556	20504806	Bos taurus	miRNA	miRBase	chr18:58015549-58015571 (+)	MIMAT0003538	CENPP	-0.234
bta-miR-125a	1.52375	P	6.87153	P	0.024556	20504806	Bos taurus	miRNA	miRBase	chr18:58015549-58015571 (+)	MIMAT0003538	MTRF1L	-0.282
bta-miR-125a	1.52375	P	6.87153	P	0.024556	20504806	Bos taurus	miRNA	miRBase	chr18:58015549-58015571 (+)	MIMAT0003538	ZNF570	-0.353
bta-miR-125a	1.52375	P	6.87153	P	0.024556	20504806	Bos taurus	miRNA	miRBase	chr18:58015549-58015571 (+)	MIMAT0003538	NUCB1	-0.329
bta-miR-125a	1.52375	P	6.87153	P	0.024556	20504806	Bos taurus	miRNA	miRBase	chr18:58015549-58015571 (+)	MIMAT0003538	GUCY1A3	-0.214
bta-miR-125a	1.52375	P	6.87153	P	0.024556	20504806	Bos taurus	miRNA	miRBase	chr18:58015549-58015571 (+)	MIMAT0003538	P2RY2	-0.419
bta-miR-125a	1.52375	P	6.87153	P	0.024556	20504806	Bos taurus	miRNA	miRBase	chr18:58015549-58015571 (+)	MIMAT0003538	LSM10	-0.367
bta-miR-125a	1.52375	P	6.87153	P	0.024556	20504806	Bos taurus	miRNA	miRBase	chr18:58015549-58015571 (+)	MIMAT0003538	RND2	-0.209
bta-miR-125a	1.52375	P	6.87153	P	0.024556	20504806	Bos taurus	miRNA	miRBase	chr18:58015549-58015571 (+)	MIMAT0003538	IER5	-0.281
bta-miR-125a	1.52375	P	6.87153	P	0.024556	20504806	Bos taurus	miRNA	miRBase	chr18:58015549-58015571 (+)	MIMAT0003538	ELOVL6	-0.372
bta-miR-125a	1.52375	P	6.87153	P	0.024556	20504806	Bos taurus	miRNA	miRBase	chr18:58015549-58015571 (+)	MIMAT0003538	ELMSAN1	-0.228
bta-miR-125a	1.52375	P	6.87153	P	0.024556	20504806	Bos taurus	miRNA	miRBase	chr18:58015549-58015571 (+)	MIMAT0003538	C8orf87	-0.592
bta-miR-125a	1.52375	P	6.87153	P	0.024556	20504806	Bos taurus	miRNA	miRBase	chr18:58015549-58015571 (+)	MIMAT0003538	RAP1A	-0.521
bta-miR-125a	1.52375	P	6.87153	P	0.024556	20504806	Bos taurus	miRNA	miRBase	chr18:58015549-58015571 (+)	MIMAT0003538	ERCC2	-0.276
bta-miR-125a	1.52375	P	6.87153	P	0.024556	20504806	Bos taurus	miRNA	miRBase	chr18:58015549-58015571 (+)	MIMAT0003538	TMEM168	-0.49
bta-miR-125a	1.52375	P	6.87153	P	0.024556	20504806	Bos taurus	miRNA	miRBase	chr18:58015549-58015571 (+)	MIMAT0003538	MAPK12	-0.503
bta-miR-125a	1.52375	P	6.87153	P	0.024556	20504806	Bos taurus	miRNA	miRBase	chr18:58015549-58015571 (+)	MIMAT0003538	CHCHD3	-0.548
bta-miR-125a	1.52375	P	6.87153	P	0.024556	20504806	Bos taurus	miRNA	miRBase	chr18:58015549-58015571 (+)	MIMAT0003538	CALHM1	-0.287
bta-miR-125a	1.52375	P	6.87153	P	0.024556	20504806	Bos taurus	miRNA	miRBase	chr18:58015549-58015571 (+)	MIMAT0003538	SLC4A10	-0.29
bta-miR-125a	1.52375	P	6.87153	P	0.024556	20504806	Bos taurus	miRNA	miRBase	chr18:58015549-58015571 (+)	MIMAT0003538	PABPC4L	-0.416
bta-miR-125a	1.52375	P	6.87153	P	0.024556	20504806	Bos taurus	miRNA	miRBase	chr18:58015549-58015571 (+)	MIMAT0003538	PRSS35	-0.352
bta-miR-125a	1.52375	P	6.87153	P	0.024556	20504806	Bos taurus	miRNA	miRBase	chr18:58015549-58015571 (+)	MIMAT0003538	GDF11	-0.235
bta-miR-125a	1.52375	P	6.87153	P	0.024556	20504806	Bos taurus	miRNA	miRBase	chr18:58015549-58015571 (+)	MIMAT0003538	RAB43	-0.245
bta-miR-125a	1.52375	P	6.87153	P	0.024556	20504806	Bos taurus	miRNA	miRBase	chr18:58015549-58015571 (+)	MIMAT0003538	PLEKHH3	-0.202
bta-miR-125a	1.52375	P	6.87153	P	0.024556	20504806	Bos taurus	miRNA	miRBase	chr18:58015549-58015571 (+)	MIMAT0003538	BCAS1	-0.365
bta-miR-125a	1.52375	P	6.87153	P	0.024556	20504806	Bos taurus	miRNA	miRBase	chr18:58015549-58015571 (+)	MIMAT0003538	ABCG8	-0.236
bta-miR-125a	1.52375	P	6.87153	P	0.024556	20504806	Bos taurus	miRNA	miRBase	chr18:58015549-58015571 (+)	MIMAT0003538	KCNE4	-0.278
bta-miR-125a	1.52375	P	6.87153	P	0.024556	20504806	Bos taurus	miRNA	miRBase	chr18:58015549-58015571 (+)	MIMAT0003538	CTDSP2	-0.275
bta-miR-125a	1.52375	P	6.87153	P	0.024556	20504806	Bos taurus	miRNA	miRBase	chr18:58015549-58015571 (+)	MIMAT0003538	TMTC2	-0.247
bta-miR-125a	1.52375	P	6.87153	P	0.024556	20504806	Bos taurus	miRNA	miRBase	chr18:58015549-58015571 (+)	MIMAT0003538	PSTPIP1	-0.334
bta-miR-125a	1.52375	P	6.87153	P	0.024556	20504806	Bos taurus	miRNA	miRBase	chr18:58015549-58015571 (+)	MIMAT0003538	ABHD15	-0.249
bta-miR-125a	1.52375	P	6.87153	P	0.024556	20504806	Bos taurus	miRNA	miRBase	chr18:58015549-58015571 (+)	MIMAT0003538	GCNT1	-0.934
bta-miR-125a	1.52375	P	6.87153	P	0.024556	20504806	Bos taurus	miRNA	miRBase	chr18:58015549-58015571 (+)	MIMAT0003538	LYVE1	-0.223
bta-miR-125a	1.52375	P	6.87153	P	0.024556	20504806	Bos taurus	miRNA	miRBase	chr18:58015549-58015571 (+)	MIMAT0003538	APC	-0.278
bta-miR-125a	1.52375	P	6.87153	P	0.024556	20504806	Bos taurus	miRNA	miRBase	chr18:58015549-58015571 (+)	MIMAT0003538	PPP1CA	-0.324
bta-miR-125a	1.52375	P	6.87153	P	0.024556	20504806	Bos taurus	miRNA	miRBase	chr18:58015549-58015571 (+)	MIMAT0003538	CRISPLD2	-0.466
bta-miR-125a	1.52375	P	6.87153	P	0.024556	20504806	Bos taurus	miRNA	miRBase	chr18:58015549-58015571 (+)	MIMAT0003538	MAMDC2	-0.356
bta-miR-125a	1.52375	P	6.87153	P	0.024556	20504806	Bos taurus	miRNA	miRBase	chr18:58015549-58015571 (+)	MIMAT0003538	KLHL23	-0.2
bta-miR-125a	1.52375	P	6.87153	P	0.024556	20504806	Bos taurus	miRNA	miRBase	chr18:58015549-58015571 (+)	MIMAT0003538	KRT24	-0.244
bta-miR-125a	1.52375	P	6.87153	P	0.024556	20504806	Bos taurus	miRNA	miRBase	chr18:58015549-58015571 (+)	MIMAT0003538	ZNF473	-0.276
bta-miR-125a	1.52375	P	6.87153	P	0.024556	20504806	Bos taurus	miRNA	miRBase	chr18:58015549-58015571 (+)	MIMAT0003538	RPL12	-0.407
bta-miR-125a	1.52375	P	6.87153	P	0.024556	20504806	Bos taurus	miRNA	miRBase	chr18:58015549-58015571 (+)	MIMAT0003538	TMEM116	-0.26
bta-miR-125a	1.52375	P	6.87153	P	0.024556	20504806	Bos taurus	miRNA	miRBase	chr18:58015549-58015571 (+)	MIMAT0003538	CRKL	-0.206
bta-miR-125a	1.52375	P	6.87153	P	0.024556	20504806	Bos taurus	miRNA	miRBase	chr18:58015549-58015571 (+)	MIMAT0003538	HEXIM1	-0.223
bta-miR-125a	1.52375	P	6.87153	P	0.024556	20504806	Bos taurus	miRNA	miRBase	chr18:58015549-58015571 (+)	MIMAT0003538	APOC4	-0.352
bta-miR-125a	1.52375	P	6.87153	P	0.024556	20504806	Bos taurus	miRNA	miRBase	chr18:58015549-58015571 (+)	MIMAT0003538	SERINC5	-0.215
bta-miR-125a	1.52375	P	6.87153	P	0.024556	20504806	Bos taurus	miRNA	miRBase	chr18:58015549-58015571 (+)	MIMAT0003538	RBM14	-0.247
bta-miR-125a	1.52375	P	6.87153	P	0.024556	20504806	Bos taurus	miRNA	miRBase	chr18:58015549-58015571 (+)	MIMAT0003538	USP37	-0.257
bta-miR-125a	1.52375	P	6.87153	P	0.024556	20504806	Bos taurus	miRNA	miRBase	chr18:58015549-58015571 (+)	MIMAT0003538	RPS24	-0.305
bta-miR-125a	1.52375	P	6.87153	P	0.024556	20504806	Bos taurus	miRNA	miRBase	chr18:58015549-58015571 (+)	MIMAT0003538	SEMA4D	-0.537
bta-miR-125a	1.52375	P	6.87153	P	0.024556	20504806	Bos taurus	miRNA	miRBase	chr18:58015549-58015571 (+)	MIMAT0003538	TCP11X1	-0.238
bta-miR-125a	1.52375	P	6.87153	P	0.024556	20504806	Bos taurus	miRNA	miRBase	chr18:58015549-58015571 (+)	MIMAT0003538	SLC3A1	-0.307
bta-miR-125a	1.52375	P	6.87153	P	0.024556	20504806	Bos taurus	miRNA	miRBase	chr18:58015549-58015571 (+)	MIMAT0003538	FAM122B	-0.22
bta-miR-125a	1.52375	P	6.87153	P	0.024556	20504806	Bos taurus	miRNA	miRBase	chr18:58015549-58015571 (+)	MIMAT0003538	WBSCR27	-0.252
bta-miR-125a	1.52375	P	6.87153	P	0.024556	20504806	Bos taurus	miRNA	miRBase	chr18:58015549-58015571 (+)	MIMAT0003538	ELOVL4	-0.293
bta-miR-125a	1.52375	P	6.87153	P	0.024556	20504806	Bos taurus	miRNA	miRBase	chr18:58015549-58015571 (+)	MIMAT0003538	BSDC1	-0.55
bta-miR-125a	1.52375	P	6.87153	P	0.024556	20504806	Bos taurus	miRNA	miRBase	chr18:58015549-58015571 (+)	MIMAT0003538	TNFRSF10D	-0.344
bta-miR-125a	1.52375	P	6.87153	P	0.024556	20504806	Bos taurus	miRNA	miRBase	chr18:58015549-58015571 (+)	MIMAT0003538	PIWIL4	-0.213
bta-miR-125a	1.52375	P	6.87153	P	0.024556	20504806	Bos taurus	miRNA	miRBase	chr18:58015549-58015571 (+)	MIMAT0003538	IRF4	-0.623
bta-miR-125a	1.52375	P	6.87153	P	0.024556	20504806	Bos taurus	miRNA	miRBase	chr18:58015549-58015571 (+)	MIMAT0003538	ZFP62	-0.917
bta-miR-125a	1.52375	P	6.87153	P	0.024556	20504806	Bos taurus	miRNA	miRBase	chr18:58015549-58015571 (+)	MIMAT0003538	ABCF1	-0.264
bta-miR-125a	1.52375	P	6.87153	P	0.024556	20504806	Bos taurus	miRNA	miRBase	chr18:58015549-58015571 (+)	MIMAT0003538	OMA1	-0.398
bta-miR-125a	1.52375	P	6.87153	P	0.024556	20504806	Bos taurus	miRNA	miRBase	chr18:58015549-58015571 (+)	MIMAT0003538	ZNF641	-0.386
bta-miR-125a	1.52375	P	6.87153	P	0.024556	20504806	Bos taurus	miRNA	miRBase	chr18:58015549-58015571 (+)	MIMAT0003538	TMEM114	-0.448
bta-miR-125a	1.52375	P	6.87153	P	0.024556	20504806	Bos taurus	miRNA	miRBase	chr18:58015549-58015571 (+)	MIMAT0003538	BCL2L12	-0.262
bta-miR-125a	1.52375	P	6.87153	P	0.024556	20504806	Bos taurus	miRNA	miRBase	chr18:58015549-58015571 (+)	MIMAT0003538	CD8A	-0.456
bta-miR-125a	1.52375	P	6.87153	P	0.024556	20504806	Bos taurus	miRNA	miRBase	chr18:58015549-58015571 (+)	MIMAT0003538	NDRG3	-0.31
bta-miR-125a	1.52375	P	6.87153	P	0.024556	20504806	Bos taurus	miRNA	miRBase	chr18:58015549-58015571 (+)	MIMAT0003538	ZBTB9	-0.497
bta-miR-125a	1.52375	P	6.87153	P	0.024556	20504806	Bos taurus	miRNA	miRBase	chr18:58015549-58015571 (+)	MIMAT0003538	ZNF713	-0.307
bta-miR-125a	1.52375	P	6.87153	P	0.024556	20504806	Bos taurus	miRNA	miRBase	chr18:58015549-58015571 (+)	MIMAT0003538	GLTP	-0.275
bta-miR-125a	1.52375	P	6.87153	P	0.024556	20504806	Bos taurus	miRNA	miRBase	chr18:58015549-58015571 (+)	MIMAT0003538	PSMB5	-0.681
bta-miR-125a	1.52375	P	6.87153	P	0.024556	20504806	Bos taurus	miRNA	miRBase	chr18:58015549-58015571 (+)	MIMAT0003538	NEK2	-0.252
bta-miR-125a	1.52375	P	6.87153	P	0.024556	20504806	Bos taurus	miRNA	miRBase	chr18:58015549-58015571 (+)	MIMAT0003538	RP11-195F19.5	-0.229
bta-miR-125a	1.52375	P	6.87153	P	0.024556	20504806	Bos taurus	miRNA	miRBase	chr18:58015549-58015571 (+)	MIMAT0003538	FAM109A	-0.249
bta-miR-125a	1.52375	P	6.87153	P	0.024556	20504806	Bos taurus	miRNA	miRBase	chr18:58015549-58015571 (+)	MIMAT0003538	MLF2	-0.265
bta-miR-125a	1.52375	P	6.87153	P	0.024556	20504806	Bos taurus	miRNA	miRBase	chr18:58015549-58015571 (+)	MIMAT0003538	TPPP	-0.265
bta-miR-125a	1.52375	P	6.87153	P	0.024556	20504806	Bos taurus	miRNA	miRBase	chr18:58015549-58015571 (+)	MIMAT0003538	VRK3	-0.39
bta-miR-125a	1.52375	P	6.87153	P	0.024556	20504806	Bos taurus	miRNA	miRBase	chr18:58015549-58015571 (+)	MIMAT0003538	PTGS2	-0.316
bta-miR-125a	1.52375	P	6.87153	P	0.024556	20504806	Bos taurus	miRNA	miRBase	chr18:58015549-58015571 (+)	MIMAT0003538	AQPEP	-0.209
bta-miR-125a	1.52375	P	6.87153	P	0.024556	20504806	Bos taurus	miRNA	miRBase	chr18:58015549-58015571 (+)	MIMAT0003538	GPC6	-0.337
bta-miR-125a	1.52375	P	6.87153	P	0.024556	20504806	Bos taurus	miRNA	miRBase	chr18:58015549-58015571 (+)	MIMAT0003538	THAP8	-0.219
bta-miR-125a	1.52375	P	6.87153	P	0.024556	20504806	Bos taurus	miRNA	miRBase	chr18:58015549-58015571 (+)	MIMAT0003538	CDH18	-0.206
bta-miR-125a	1.52375	P	6.87153	P	0.024556	20504806	Bos taurus	miRNA	miRBase	chr18:58015549-58015571 (+)	MIMAT0003538	SPATS2	-0.265
bta-miR-125a	1.52375	P	6.87153	P	0.024556	20504806	Bos taurus	miRNA	miRBase	chr18:58015549-58015571 (+)	MIMAT0003538	HRASLS5	-0.437
bta-miR-125a	1.52375	P	6.87153	P	0.024556	20504806	Bos taurus	miRNA	miRBase	chr18:58015549-58015571 (+)	MIMAT0003538	ZNF556	-0.556
bta-miR-125a	1.52375	P	6.87153	P	0.024556	20504806	Bos taurus	miRNA	miRBase	chr18:58015549-58015571 (+)	MIMAT0003538	BMPR2	-0.345
bta-miR-125a	1.52375	P	6.87153	P	0.024556	20504806	Bos taurus	miRNA	miRBase	chr18:58015549-58015571 (+)	MIMAT0003538	CTXN2	-0.383
bta-miR-125a	1.52375	P	6.87153	P	0.024556	20504806	Bos taurus	miRNA	miRBase	chr18:58015549-58015571 (+)	MIMAT0003538	MTUS1	-0.267
bta-miR-125a	1.52375	P	6.87153	P	0.024556	20504806	Bos taurus	miRNA	miRBase	chr18:58015549-58015571 (+)	MIMAT0003538	BCL2L2	-0.351
bta-miR-125a	1.52375	P	6.87153	P	0.024556	20504806	Bos taurus	miRNA	miRBase	chr18:58015549-58015571 (+)	MIMAT0003538	PSG6	-0.24
bta-miR-125a	1.52375	P	6.87153	P	0.024556	20504806	Bos taurus	miRNA	miRBase	chr18:58015549-58015571 (+)	MIMAT0003538	POLR1A	-0.238
bta-miR-125a	1.52375	P	6.87153	P	0.024556	20504806	Bos taurus	miRNA	miRBase	chr18:58015549-58015571 (+)	MIMAT0003538	RUFY3	-0.475
bta-miR-125a	1.52375	P	6.87153	P	0.024556	20504806	Bos taurus	miRNA	miRBase	chr18:58015549-58015571 (+)	MIMAT0003538	RP11-934B9.3	-0.537
bta-miR-125a	1.52375	P	6.87153	P	0.024556	20504806	Bos taurus	miRNA	miRBase	chr18:58015549-58015571 (+)	MIMAT0003538	FLVCR1	-0.348
bta-miR-125a	1.52375	P	6.87153	P	0.024556	20504806	Bos taurus	miRNA	miRBase	chr18:58015549-58015571 (+)	MIMAT0003538	MBOAT2	-0.573
bta-miR-125a	1.52375	P	6.87153	P	0.024556	20504806	Bos taurus	miRNA	miRBase	chr18:58015549-58015571 (+)	MIMAT0003538	SPHAR	-0.216
bta-miR-125a	1.52375	P	6.87153	P	0.024556	20504806	Bos taurus	miRNA	miRBase	chr18:58015549-58015571 (+)	MIMAT0003538	IL17RE	-0.268
bta-miR-125b	1.11337	P	6.38823	P	0.025829	20504807	Bos taurus	miRNA	miRBase	chr1:19881398-19881419 (-) /// chr15:33298867-33298888 (-)	MIMAT0003539	RASSF3	-0.416
bta-miR-125b	1.11337	P	6.38823	P	0.025829	20504807	Bos taurus	miRNA	miRBase	chr1:19881398-19881419 (-) /// chr15:33298867-33298888 (-)	MIMAT0003539	TRAM1	-0.274
bta-miR-125b	1.11337	P	6.38823	P	0.025829	20504807	Bos taurus	miRNA	miRBase	chr1:19881398-19881419 (-) /// chr15:33298867-33298888 (-)	MIMAT0003539	ARMC7	-0.24
bta-miR-125b	1.11337	P	6.38823	P	0.025829	20504807	Bos taurus	miRNA	miRBase	chr1:19881398-19881419 (-) /// chr15:33298867-33298888 (-)	MIMAT0003539	ANKRD9	-0.432
bta-miR-125b	1.11337	P	6.38823	P	0.025829	20504807	Bos taurus	miRNA	miRBase	chr1:19881398-19881419 (-) /// chr15:33298867-33298888 (-)	MIMAT0003539	PARM1	-0.458
bta-miR-125b	1.11337	P	6.38823	P	0.025829	20504807	Bos taurus	miRNA	miRBase	chr1:19881398-19881419 (-) /// chr15:33298867-33298888 (-)	MIMAT0003539	ZNF764	-0.373
bta-miR-125b	1.11337	P	6.38823	P	0.025829	20504807	Bos taurus	miRNA	miRBase	chr1:19881398-19881419 (-) /// chr15:33298867-33298888 (-)	MIMAT0003539	STC1	-0.214
bta-miR-125b	1.11337	P	6.38823	P	0.025829	20504807	Bos taurus	miRNA	miRBase	chr1:19881398-19881419 (-) /// chr15:33298867-33298888 (-)	MIMAT0003539	MAP2K7	-0.386
bta-miR-125b	1.11337	P	6.38823	P	0.025829	20504807	Bos taurus	miRNA	miRBase	chr1:19881398-19881419 (-) /// chr15:33298867-33298888 (-)	MIMAT0003539	TMEM136	-0.338
bta-miR-125b	1.11337	P	6.38823	P	0.025829	20504807	Bos taurus	miRNA	miRBase	chr1:19881398-19881419 (-) /// chr15:33298867-33298888 (-)	MIMAT0003539	ERAP1	-0.217
bta-miR-125b	1.11337	P	6.38823	P	0.025829	20504807	Bos taurus	miRNA	miRBase	chr1:19881398-19881419 (-) /// chr15:33298867-33298888 (-)	MIMAT0003539	DUSP2	-0.7
bta-miR-125b	1.11337	P	6.38823	P	0.025829	20504807	Bos taurus	miRNA	miRBase	chr1:19881398-19881419 (-) /// chr15:33298867-33298888 (-)	MIMAT0003539	MTMR3	-0.247
bta-miR-125b	1.11337	P	6.38823	P	0.025829	20504807	Bos taurus	miRNA	miRBase	chr1:19881398-19881419 (-) /// chr15:33298867-33298888 (-)	MIMAT0003539	C5orf63	-0.204
bta-miR-125b	1.11337	P	6.38823	P	0.025829	20504807	Bos taurus	miRNA	miRBase	chr1:19881398-19881419 (-) /// chr15:33298867-33298888 (-)	MIMAT0003539	ABL2	-0.217
bta-miR-125b	1.11337	P	6.38823	P	0.025829	20504807	Bos taurus	miRNA	miRBase	chr1:19881398-19881419 (-) /// chr15:33298867-33298888 (-)	MIMAT0003539	PSMB8	-0.566
bta-miR-125b	1.11337	P	6.38823	P	0.025829	20504807	Bos taurus	miRNA	miRBase	chr1:19881398-19881419 (-) /// chr15:33298867-33298888 (-)	MIMAT0003539	SPOCD1	-0.229
bta-miR-125b	1.11337	P	6.38823	P	0.025829	20504807	Bos taurus	miRNA	miRBase	chr1:19881398-19881419 (-) /// chr15:33298867-33298888 (-)	MIMAT0003539	ARL4D	-0.406
bta-miR-125b	1.11337	P	6.38823	P	0.025829	20504807	Bos taurus	miRNA	miRBase	chr1:19881398-19881419 (-) /// chr15:33298867-33298888 (-)	MIMAT0003539	AC002451.1	-0.969
bta-miR-125b	1.11337	P	6.38823	P	0.025829	20504807	Bos taurus	miRNA	miRBase	chr1:19881398-19881419 (-) /// chr15:33298867-33298888 (-)	MIMAT0003539	ZFYVE1	-0.45
bta-miR-125b	1.11337	P	6.38823	P	0.025829	20504807	Bos taurus	miRNA	miRBase	chr1:19881398-19881419 (-) /// chr15:33298867-33298888 (-)	MIMAT0003539	PPIL1	-0.221
bta-miR-125b	1.11337	P	6.38823	P	0.025829	20504807	Bos taurus	miRNA	miRBase	chr1:19881398-19881419 (-) /// chr15:33298867-33298888 (-)	MIMAT0003539	PRDM1	-0.383
bta-miR-125b	1.11337	P	6.38823	P	0.025829	20504807	Bos taurus	miRNA	miRBase	chr1:19881398-19881419 (-) /// chr15:33298867-33298888 (-)	MIMAT0003539	EDEM1	-0.4
bta-miR-125b	1.11337	P	6.38823	P	0.025829	20504807	Bos taurus	miRNA	miRBase	chr1:19881398-19881419 (-) /// chr15:33298867-33298888 (-)	MIMAT0003539	KCTD21	-0.384
bta-miR-125b	1.11337	P	6.38823	P	0.025829	20504807	Bos taurus	miRNA	miRBase	chr1:19881398-19881419 (-) /// chr15:33298867-33298888 (-)	MIMAT0003539	RTN4RL1	-0.366
bta-miR-125b	1.11337	P	6.38823	P	0.025829	20504807	Bos taurus	miRNA	miRBase	chr1:19881398-19881419 (-) /// chr15:33298867-33298888 (-)	MIMAT0003539	FBXO48	-0.231
bta-miR-125b	1.11337	P	6.38823	P	0.025829	20504807	Bos taurus	miRNA	miRBase	chr1:19881398-19881419 (-) /// chr15:33298867-33298888 (-)	MIMAT0003539	ATP5G2	-0.387
bta-miR-125b	1.11337	P	6.38823	P	0.025829	20504807	Bos taurus	miRNA	miRBase	chr1:19881398-19881419 (-) /// chr15:33298867-33298888 (-)	MIMAT0003539	NIPA1	-0.333
bta-miR-125b	1.11337	P	6.38823	P	0.025829	20504807	Bos taurus	miRNA	miRBase	chr1:19881398-19881419 (-) /// chr15:33298867-33298888 (-)	MIMAT0003539	AC074091.13	-0.304
bta-miR-125b	1.11337	P	6.38823	P	0.025829	20504807	Bos taurus	miRNA	miRBase	chr1:19881398-19881419 (-) /// chr15:33298867-33298888 (-)	MIMAT0003539	C10orf113	-0.247
bta-miR-125b	1.11337	P	6.38823	P	0.025829	20504807	Bos taurus	miRNA	miRBase	chr1:19881398-19881419 (-) /// chr15:33298867-33298888 (-)	MIMAT0003539	CDC42SE1	-0.852
bta-miR-125b	1.11337	P	6.38823	P	0.025829	20504807	Bos taurus	miRNA	miRBase	chr1:19881398-19881419 (-) /// chr15:33298867-33298888 (-)	MIMAT0003539	GLYATL1	-0.291
bta-miR-125b	1.11337	P	6.38823	P	0.025829	20504807	Bos taurus	miRNA	miRBase	chr1:19881398-19881419 (-) /// chr15:33298867-33298888 (-)	MIMAT0003539	CYB561D1	-0.586
bta-miR-125b	1.11337	P	6.38823	P	0.025829	20504807	Bos taurus	miRNA	miRBase	chr1:19881398-19881419 (-) /// chr15:33298867-33298888 (-)	MIMAT0003539	CEP104	-0.254
bta-miR-125b	1.11337	P	6.38823	P	0.025829	20504807	Bos taurus	miRNA	miRBase	chr1:19881398-19881419 (-) /// chr15:33298867-33298888 (-)	MIMAT0003539	COX6C	-0.305
bta-miR-125b	1.11337	P	6.38823	P	0.025829	20504807	Bos taurus	miRNA	miRBase	chr1:19881398-19881419 (-) /// chr15:33298867-33298888 (-)	MIMAT0003539	PDZD11	-0.579
bta-miR-125b	1.11337	P	6.38823	P	0.025829	20504807	Bos taurus	miRNA	miRBase	chr1:19881398-19881419 (-) /// chr15:33298867-33298888 (-)	MIMAT0003539	KCNK16	-0.525
bta-miR-125b	1.11337	P	6.38823	P	0.025829	20504807	Bos taurus	miRNA	miRBase	chr1:19881398-19881419 (-) /// chr15:33298867-33298888 (-)	MIMAT0003539	COL11A2	-0.217
bta-miR-125b	1.11337	P	6.38823	P	0.025829	20504807	Bos taurus	miRNA	miRBase	chr1:19881398-19881419 (-) /// chr15:33298867-33298888 (-)	MIMAT0003539	UBR7	-0.283
bta-miR-125b	1.11337	P	6.38823	P	0.025829	20504807	Bos taurus	miRNA	miRBase	chr1:19881398-19881419 (-) /// chr15:33298867-33298888 (-)	MIMAT0003539	RASA2	-0.247
bta-miR-125b	1.11337	P	6.38823	P	0.025829	20504807	Bos taurus	miRNA	miRBase	chr1:19881398-19881419 (-) /// chr15:33298867-33298888 (-)	MIMAT0003539	ARSI	-0.35
bta-miR-125b	1.11337	P	6.38823	P	0.025829	20504807	Bos taurus	miRNA	miRBase	chr1:19881398-19881419 (-) /// chr15:33298867-33298888 (-)	MIMAT0003539	DEFB125	-0.304
bta-miR-125b	1.11337	P	6.38823	P	0.025829	20504807	Bos taurus	miRNA	miRBase	chr1:19881398-19881419 (-) /// chr15:33298867-33298888 (-)	MIMAT0003539	FAM53C	-0.418
bta-miR-125b	1.11337	P	6.38823	P	0.025829	20504807	Bos taurus	miRNA	miRBase	chr1:19881398-19881419 (-) /// chr15:33298867-33298888 (-)	MIMAT0003539	RNPEPL1	-0.919
bta-miR-125b	1.11337	P	6.38823	P	0.025829	20504807	Bos taurus	miRNA	miRBase	chr1:19881398-19881419 (-) /// chr15:33298867-33298888 (-)	MIMAT0003539	LSMEM1	-0.207
bta-miR-125b	1.11337	P	6.38823	P	0.025829	20504807	Bos taurus	miRNA	miRBase	chr1:19881398-19881419 (-) /// chr15:33298867-33298888 (-)	MIMAT0003539	LIFR	-0.254
bta-miR-125b	1.11337	P	6.38823	P	0.025829	20504807	Bos taurus	miRNA	miRBase	chr1:19881398-19881419 (-) /// chr15:33298867-33298888 (-)	MIMAT0003539	HUS1	-0.546
bta-miR-125b	1.11337	P	6.38823	P	0.025829	20504807	Bos taurus	miRNA	miRBase	chr1:19881398-19881419 (-) /// chr15:33298867-33298888 (-)	MIMAT0003539	GJC1	-0.669
bta-miR-125b	1.11337	P	6.38823	P	0.025829	20504807	Bos taurus	miRNA	miRBase	chr1:19881398-19881419 (-) /// chr15:33298867-33298888 (-)	MIMAT0003539	PTH1R	-0.261
bta-miR-125b	1.11337	P	6.38823	P	0.025829	20504807	Bos taurus	miRNA	miRBase	chr1:19881398-19881419 (-) /// chr15:33298867-33298888 (-)	MIMAT0003539	MEGF8	-0.281
bta-miR-125b	1.11337	P	6.38823	P	0.025829	20504807	Bos taurus	miRNA	miRBase	chr1:19881398-19881419 (-) /// chr15:33298867-33298888 (-)	MIMAT0003539	ACOT13	-0.516
bta-miR-125b	1.11337	P	6.38823	P	0.025829	20504807	Bos taurus	miRNA	miRBase	chr1:19881398-19881419 (-) /// chr15:33298867-33298888 (-)	MIMAT0003539	CNKSR3	-0.256
bta-miR-125b	1.11337	P	6.38823	P	0.025829	20504807	Bos taurus	miRNA	miRBase	chr1:19881398-19881419 (-) /// chr15:33298867-33298888 (-)	MIMAT0003539	SMG5	-0.209
bta-miR-125b	1.11337	P	6.38823	P	0.025829	20504807	Bos taurus	miRNA	miRBase	chr1:19881398-19881419 (-) /// chr15:33298867-33298888 (-)	MIMAT0003539	ACER2	-0.313
bta-miR-125b	1.11337	P	6.38823	P	0.025829	20504807	Bos taurus	miRNA	miRBase	chr1:19881398-19881419 (-) /// chr15:33298867-33298888 (-)	MIMAT0003539	PDK3	-0.308
bta-miR-125b	1.11337	P	6.38823	P	0.025829	20504807	Bos taurus	miRNA	miRBase	chr1:19881398-19881419 (-) /// chr15:33298867-33298888 (-)	MIMAT0003539	MDH1B	-0.396
bta-miR-125b	1.11337	P	6.38823	P	0.025829	20504807	Bos taurus	miRNA	miRBase	chr1:19881398-19881419 (-) /// chr15:33298867-33298888 (-)	MIMAT0003539	C11orf52	-0.576
bta-miR-125b	1.11337	P	6.38823	P	0.025829	20504807	Bos taurus	miRNA	miRBase	chr1:19881398-19881419 (-) /// chr15:33298867-33298888 (-)	MIMAT0003539	GDPD5	-0.319
bta-miR-125b	1.11337	P	6.38823	P	0.025829	20504807	Bos taurus	miRNA	miRBase	chr1:19881398-19881419 (-) /// chr15:33298867-33298888 (-)	MIMAT0003539	SLC35A4	-0.486
bta-miR-125b	1.11337	P	6.38823	P	0.025829	20504807	Bos taurus	miRNA	miRBase	chr1:19881398-19881419 (-) /// chr15:33298867-33298888 (-)	MIMAT0003539	SIRT6	-0.263
bta-miR-125b	1.11337	P	6.38823	P	0.025829	20504807	Bos taurus	miRNA	miRBase	chr1:19881398-19881419 (-) /// chr15:33298867-33298888 (-)	MIMAT0003539	UNC13A	-0.266
bta-miR-125b	1.11337	P	6.38823	P	0.025829	20504807	Bos taurus	miRNA	miRBase	chr1:19881398-19881419 (-) /// chr15:33298867-33298888 (-)	MIMAT0003539	IFT122	-0.424
bta-miR-125b	1.11337	P	6.38823	P	0.025829	20504807	Bos taurus	miRNA	miRBase	chr1:19881398-19881419 (-) /// chr15:33298867-33298888 (-)	MIMAT0003539	TMEM151A	-0.222
bta-miR-125b	1.11337	P	6.38823	P	0.025829	20504807	Bos taurus	miRNA	miRBase	chr1:19881398-19881419 (-) /// chr15:33298867-33298888 (-)	MIMAT0003539	ENPEP	-0.529
bta-miR-125b	1.11337	P	6.38823	P	0.025829	20504807	Bos taurus	miRNA	miRBase	chr1:19881398-19881419 (-) /// chr15:33298867-33298888 (-)	MIMAT0003539	TOMM22	-0.212
bta-miR-125b	1.11337	P	6.38823	P	0.025829	20504807	Bos taurus	miRNA	miRBase	chr1:19881398-19881419 (-) /// chr15:33298867-33298888 (-)	MIMAT0003539	KPNA6	-0.335
bta-miR-125b	1.11337	P	6.38823	P	0.025829	20504807	Bos taurus	miRNA	miRBase	chr1:19881398-19881419 (-) /// chr15:33298867-33298888 (-)	MIMAT0003539	NHLRC3	-0.226
bta-miR-125b	1.11337	P	6.38823	P	0.025829	20504807	Bos taurus	miRNA	miRBase	chr1:19881398-19881419 (-) /// chr15:33298867-33298888 (-)	MIMAT0003539	GNL1	-0.2
bta-miR-125b	1.11337	P	6.38823	P	0.025829	20504807	Bos taurus	miRNA	miRBase	chr1:19881398-19881419 (-) /// chr15:33298867-33298888 (-)	MIMAT0003539	CD300E	-0.763
bta-miR-125b	1.11337	P	6.38823	P	0.025829	20504807	Bos taurus	miRNA	miRBase	chr1:19881398-19881419 (-) /// chr15:33298867-33298888 (-)	MIMAT0003539	DCAF11	-0.285
bta-miR-125b	1.11337	P	6.38823	P	0.025829	20504807	Bos taurus	miRNA	miRBase	chr1:19881398-19881419 (-) /// chr15:33298867-33298888 (-)	MIMAT0003539	TJAP1	-0.33
bta-miR-125b	1.11337	P	6.38823	P	0.025829	20504807	Bos taurus	miRNA	miRBase	chr1:19881398-19881419 (-) /// chr15:33298867-33298888 (-)	MIMAT0003539	KRT71	-0.425
bta-miR-125b	1.11337	P	6.38823	P	0.025829	20504807	Bos taurus	miRNA	miRBase	chr1:19881398-19881419 (-) /// chr15:33298867-33298888 (-)	MIMAT0003539	HOMEZ	-0.354
bta-miR-125b	1.11337	P	6.38823	P	0.025829	20504807	Bos taurus	miRNA	miRBase	chr1:19881398-19881419 (-) /// chr15:33298867-33298888 (-)	MIMAT0003539	MECP2	-0.212
bta-miR-125b	1.11337	P	6.38823	P	0.025829	20504807	Bos taurus	miRNA	miRBase	chr1:19881398-19881419 (-) /// chr15:33298867-33298888 (-)	MIMAT0003539	UBL4B	-0.389
bta-miR-125b	1.11337	P	6.38823	P	0.025829	20504807	Bos taurus	miRNA	miRBase	chr1:19881398-19881419 (-) /// chr15:33298867-33298888 (-)	MIMAT0003539	AC005609.1	-0.234
bta-miR-125b	1.11337	P	6.38823	P	0.025829	20504807	Bos taurus	miRNA	miRBase	chr1:19881398-19881419 (-) /// chr15:33298867-33298888 (-)	MIMAT0003539	EIF4EBP1	-0.78
bta-miR-125b	1.11337	P	6.38823	P	0.025829	20504807	Bos taurus	miRNA	miRBase	chr1:19881398-19881419 (-) /// chr15:33298867-33298888 (-)	MIMAT0003539	APTX	-0.244
bta-miR-125b	1.11337	P	6.38823	P	0.025829	20504807	Bos taurus	miRNA	miRBase	chr1:19881398-19881419 (-) /// chr15:33298867-33298888 (-)	MIMAT0003539	MAPRE2	-0.377
bta-miR-125b	1.11337	P	6.38823	P	0.025829	20504807	Bos taurus	miRNA	miRBase	chr1:19881398-19881419 (-) /// chr15:33298867-33298888 (-)	MIMAT0003539	VOPP1	-0.223
bta-miR-125b	1.11337	P	6.38823	P	0.025829	20504807	Bos taurus	miRNA	miRBase	chr1:19881398-19881419 (-) /// chr15:33298867-33298888 (-)	MIMAT0003539	SSNA1	-0.212
bta-miR-125b	1.11337	P	6.38823	P	0.025829	20504807	Bos taurus	miRNA	miRBase	chr1:19881398-19881419 (-) /// chr15:33298867-33298888 (-)	MIMAT0003539	KCNS3	-0.474
bta-miR-125b	1.11337	P	6.38823	P	0.025829	20504807	Bos taurus	miRNA	miRBase	chr1:19881398-19881419 (-) /// chr15:33298867-33298888 (-)	MIMAT0003539	WDR25	-0.458
bta-miR-125b	1.11337	P	6.38823	P	0.025829	20504807	Bos taurus	miRNA	miRBase	chr1:19881398-19881419 (-) /// chr15:33298867-33298888 (-)	MIMAT0003539	TSTA3	-0.215
bta-miR-125b	1.11337	P	6.38823	P	0.025829	20504807	Bos taurus	miRNA	miRBase	chr1:19881398-19881419 (-) /// chr15:33298867-33298888 (-)	MIMAT0003539	SCLY	-0.221
bta-miR-125b	1.11337	P	6.38823	P	0.025829	20504807	Bos taurus	miRNA	miRBase	chr1:19881398-19881419 (-) /// chr15:33298867-33298888 (-)	MIMAT0003539	PCSK9	-0.227
bta-miR-125b	1.11337	P	6.38823	P	0.025829	20504807	Bos taurus	miRNA	miRBase	chr1:19881398-19881419 (-) /// chr15:33298867-33298888 (-)	MIMAT0003539	FAM131B	-0.37
bta-miR-125b	1.11337	P	6.38823	P	0.025829	20504807	Bos taurus	miRNA	miRBase	chr1:19881398-19881419 (-) /// chr15:33298867-33298888 (-)	MIMAT0003539	FGFR2	-0.23
bta-miR-125b	1.11337	P	6.38823	P	0.025829	20504807	Bos taurus	miRNA	miRBase	chr1:19881398-19881419 (-) /// chr15:33298867-33298888 (-)	MIMAT0003539	SPRN	-0.218
bta-miR-125b	1.11337	P	6.38823	P	0.025829	20504807	Bos taurus	miRNA	miRBase	chr1:19881398-19881419 (-) /// chr15:33298867-33298888 (-)	MIMAT0003539	MS4A1	-0.422
bta-miR-125b	1.11337	P	6.38823	P	0.025829	20504807	Bos taurus	miRNA	miRBase	chr1:19881398-19881419 (-) /// chr15:33298867-33298888 (-)	MIMAT0003539	CMTM7	-0.494
bta-miR-125b	1.11337	P	6.38823	P	0.025829	20504807	Bos taurus	miRNA	miRBase	chr1:19881398-19881419 (-) /// chr15:33298867-33298888 (-)	MIMAT0003539	TUFM	-0.22
bta-miR-125b	1.11337	P	6.38823	P	0.025829	20504807	Bos taurus	miRNA	miRBase	chr1:19881398-19881419 (-) /// chr15:33298867-33298888 (-)	MIMAT0003539	CAMSAP1	-0.25
bta-miR-125b	1.11337	P	6.38823	P	0.025829	20504807	Bos taurus	miRNA	miRBase	chr1:19881398-19881419 (-) /// chr15:33298867-33298888 (-)	MIMAT0003539	TMEM56	-0.212
bta-miR-125b	1.11337	P	6.38823	P	0.025829	20504807	Bos taurus	miRNA	miRBase	chr1:19881398-19881419 (-) /// chr15:33298867-33298888 (-)	MIMAT0003539	ALPK3	-0.235
bta-miR-125b	1.11337	P	6.38823	P	0.025829	20504807	Bos taurus	miRNA	miRBase	chr1:19881398-19881419 (-) /// chr15:33298867-33298888 (-)	MIMAT0003539	C2orf91	-0.695
bta-miR-125b	1.11337	P	6.38823	P	0.025829	20504807	Bos taurus	miRNA	miRBase	chr1:19881398-19881419 (-) /// chr15:33298867-33298888 (-)	MIMAT0003539	HIST1H2BJ	-0.358
bta-miR-125b	1.11337	P	6.38823	P	0.025829	20504807	Bos taurus	miRNA	miRBase	chr1:19881398-19881419 (-) /// chr15:33298867-33298888 (-)	MIMAT0003539	SUSD3	-0.239
bta-miR-125b	1.11337	P	6.38823	P	0.025829	20504807	Bos taurus	miRNA	miRBase	chr1:19881398-19881419 (-) /// chr15:33298867-33298888 (-)	MIMAT0003539	MYO19	-0.555
bta-miR-125b	1.11337	P	6.38823	P	0.025829	20504807	Bos taurus	miRNA	miRBase	chr1:19881398-19881419 (-) /// chr15:33298867-33298888 (-)	MIMAT0003539	PATZ1	-0.254
bta-miR-125b	1.11337	P	6.38823	P	0.025829	20504807	Bos taurus	miRNA	miRBase	chr1:19881398-19881419 (-) /// chr15:33298867-33298888 (-)	MIMAT0003539	MATK	-0.248
bta-miR-125b	1.11337	P	6.38823	P	0.025829	20504807	Bos taurus	miRNA	miRBase	chr1:19881398-19881419 (-) /// chr15:33298867-33298888 (-)	MIMAT0003539	CYTH1	-0.312
bta-miR-125b	1.11337	P	6.38823	P	0.025829	20504807	Bos taurus	miRNA	miRBase	chr1:19881398-19881419 (-) /// chr15:33298867-33298888 (-)	MIMAT0003539	ARID3A	-1.04
bta-miR-125b	1.11337	P	6.38823	P	0.025829	20504807	Bos taurus	miRNA	miRBase	chr1:19881398-19881419 (-) /// chr15:33298867-33298888 (-)	MIMAT0003539	CISD1	-0.206
bta-miR-125b	1.11337	P	6.38823	P	0.025829	20504807	Bos taurus	miRNA	miRBase	chr1:19881398-19881419 (-) /// chr15:33298867-33298888 (-)	MIMAT0003539	BAG3	-0.248
bta-miR-125b	1.11337	P	6.38823	P	0.025829	20504807	Bos taurus	miRNA	miRBase	chr1:19881398-19881419 (-) /// chr15:33298867-33298888 (-)	MIMAT0003539	DKFZP434O1614	-0.451
bta-miR-125b	1.11337	P	6.38823	P	0.025829	20504807	Bos taurus	miRNA	miRBase	chr1:19881398-19881419 (-) /// chr15:33298867-33298888 (-)	MIMAT0003539	TMEM121	-0.465
bta-miR-125b	1.11337	P	6.38823	P	0.025829	20504807	Bos taurus	miRNA	miRBase	chr1:19881398-19881419 (-) /// chr15:33298867-33298888 (-)	MIMAT0003539	KCTD11	-0.269
bta-miR-125b	1.11337	P	6.38823	P	0.025829	20504807	Bos taurus	miRNA	miRBase	chr1:19881398-19881419 (-) /// chr15:33298867-33298888 (-)	MIMAT0003539	TMEM135	-0.505
bta-miR-125b	1.11337	P	6.38823	P	0.025829	20504807	Bos taurus	miRNA	miRBase	chr1:19881398-19881419 (-) /// chr15:33298867-33298888 (-)	MIMAT0003539	FAM136A	-0.588
bta-miR-125b	1.11337	P	6.38823	P	0.025829	20504807	Bos taurus	miRNA	miRBase	chr1:19881398-19881419 (-) /// chr15:33298867-33298888 (-)	MIMAT0003539	ARSB	-0.298
bta-miR-125b	1.11337	P	6.38823	P	0.025829	20504807	Bos taurus	miRNA	miRBase	chr1:19881398-19881419 (-) /// chr15:33298867-33298888 (-)	MIMAT0003539	NLE1	-0.395
bta-miR-125b	1.11337	P	6.38823	P	0.025829	20504807	Bos taurus	miRNA	miRBase	chr1:19881398-19881419 (-) /// chr15:33298867-33298888 (-)	MIMAT0003539	SOCS4	-0.27
bta-miR-125b	1.11337	P	6.38823	P	0.025829	20504807	Bos taurus	miRNA	miRBase	chr1:19881398-19881419 (-) /// chr15:33298867-33298888 (-)	MIMAT0003539	C1orf74	-0.227
bta-miR-125b	1.11337	P	6.38823	P	0.025829	20504807	Bos taurus	miRNA	miRBase	chr1:19881398-19881419 (-) /// chr15:33298867-33298888 (-)	MIMAT0003539	CCS	-0.231
bta-miR-125b	1.11337	P	6.38823	P	0.025829	20504807	Bos taurus	miRNA	miRBase	chr1:19881398-19881419 (-) /// chr15:33298867-33298888 (-)	MIMAT0003539	CASP2	-0.269
bta-miR-125b	1.11337	P	6.38823	P	0.025829	20504807	Bos taurus	miRNA	miRBase	chr1:19881398-19881419 (-) /// chr15:33298867-33298888 (-)	MIMAT0003539	MLXIPL	-0.32
bta-miR-125b	1.11337	P	6.38823	P	0.025829	20504807	Bos taurus	miRNA	miRBase	chr1:19881398-19881419 (-) /// chr15:33298867-33298888 (-)	MIMAT0003539	AC016559.1	-0.719
bta-miR-125b	1.11337	P	6.38823	P	0.025829	20504807	Bos taurus	miRNA	miRBase	chr1:19881398-19881419 (-) /// chr15:33298867-33298888 (-)	MIMAT0003539	CCDC70	-0.302
bta-miR-125b	1.11337	P	6.38823	P	0.025829	20504807	Bos taurus	miRNA	miRBase	chr1:19881398-19881419 (-) /// chr15:33298867-33298888 (-)	MIMAT0003539	SH2D2A	-0.214
bta-miR-125b	1.11337	P	6.38823	P	0.025829	20504807	Bos taurus	miRNA	miRBase	chr1:19881398-19881419 (-) /// chr15:33298867-33298888 (-)	MIMAT0003539	SLC25A53	-0.278
bta-miR-125b	1.11337	P	6.38823	P	0.025829	20504807	Bos taurus	miRNA	miRBase	chr1:19881398-19881419 (-) /// chr15:33298867-33298888 (-)	MIMAT0003539	MDN1	-0.212
bta-miR-125b	1.11337	P	6.38823	P	0.025829	20504807	Bos taurus	miRNA	miRBase	chr1:19881398-19881419 (-) /// chr15:33298867-33298888 (-)	MIMAT0003539	ELL	-0.241
bta-miR-125b	1.11337	P	6.38823	P	0.025829	20504807	Bos taurus	miRNA	miRBase	chr1:19881398-19881419 (-) /// chr15:33298867-33298888 (-)	MIMAT0003539	RNF43	-0.204
bta-miR-125b	1.11337	P	6.38823	P	0.025829	20504807	Bos taurus	miRNA	miRBase	chr1:19881398-19881419 (-) /// chr15:33298867-33298888 (-)	MIMAT0003539	RBM7	-0.376
bta-miR-125b	1.11337	P	6.38823	P	0.025829	20504807	Bos taurus	miRNA	miRBase	chr1:19881398-19881419 (-) /// chr15:33298867-33298888 (-)	MIMAT0003539	POLR3H	-0.212
bta-miR-125b	1.11337	P	6.38823	P	0.025829	20504807	Bos taurus	miRNA	miRBase	chr1:19881398-19881419 (-) /// chr15:33298867-33298888 (-)	MIMAT0003539	TRAF3IP3	-0.371
bta-miR-125b	1.11337	P	6.38823	P	0.025829	20504807	Bos taurus	miRNA	miRBase	chr1:19881398-19881419 (-) /// chr15:33298867-33298888 (-)	MIMAT0003539	KIF1A	-0.301
bta-miR-125b	1.11337	P	6.38823	P	0.025829	20504807	Bos taurus	miRNA	miRBase	chr1:19881398-19881419 (-) /// chr15:33298867-33298888 (-)	MIMAT0003539	SERTM1	-0.416
bta-miR-125b	1.11337	P	6.38823	P	0.025829	20504807	Bos taurus	miRNA	miRBase	chr1:19881398-19881419 (-) /// chr15:33298867-33298888 (-)	MIMAT0003539	PRKAA2	-0.201
bta-miR-125b	1.11337	P	6.38823	P	0.025829	20504807	Bos taurus	miRNA	miRBase	chr1:19881398-19881419 (-) /// chr15:33298867-33298888 (-)	MIMAT0003539	STAT3	-0.339
bta-miR-125b	1.11337	P	6.38823	P	0.025829	20504807	Bos taurus	miRNA	miRBase	chr1:19881398-19881419 (-) /// chr15:33298867-33298888 (-)	MIMAT0003539	POFUT1	-0.509
bta-miR-125b	1.11337	P	6.38823	P	0.025829	20504807	Bos taurus	miRNA	miRBase	chr1:19881398-19881419 (-) /// chr15:33298867-33298888 (-)	MIMAT0003539	RASGRF2	-0.348
bta-miR-125b	1.11337	P	6.38823	P	0.025829	20504807	Bos taurus	miRNA	miRBase	chr1:19881398-19881419 (-) /// chr15:33298867-33298888 (-)	MIMAT0003539	HMOX2	-0.242
bta-miR-125b	1.11337	P	6.38823	P	0.025829	20504807	Bos taurus	miRNA	miRBase	chr1:19881398-19881419 (-) /// chr15:33298867-33298888 (-)	MIMAT0003539	JAGN1	-0.265
bta-miR-125b	1.11337	P	6.38823	P	0.025829	20504807	Bos taurus	miRNA	miRBase	chr1:19881398-19881419 (-) /// chr15:33298867-33298888 (-)	MIMAT0003539	MGAT4A	-0.253
bta-miR-125b	1.11337	P	6.38823	P	0.025829	20504807	Bos taurus	miRNA	miRBase	chr1:19881398-19881419 (-) /// chr15:33298867-33298888 (-)	MIMAT0003539	KCNK5	-0.433
bta-miR-125b	1.11337	P	6.38823	P	0.025829	20504807	Bos taurus	miRNA	miRBase	chr1:19881398-19881419 (-) /// chr15:33298867-33298888 (-)	MIMAT0003539	PABPN1L	-0.205
bta-miR-125b	1.11337	P	6.38823	P	0.025829	20504807	Bos taurus	miRNA	miRBase	chr1:19881398-19881419 (-) /// chr15:33298867-33298888 (-)	MIMAT0003539	IBA57	-0.637
bta-miR-125b	1.11337	P	6.38823	P	0.025829	20504807	Bos taurus	miRNA	miRBase	chr1:19881398-19881419 (-) /// chr15:33298867-33298888 (-)	MIMAT0003539	PDIA3	-0.323
bta-miR-125b	1.11337	P	6.38823	P	0.025829	20504807	Bos taurus	miRNA	miRBase	chr1:19881398-19881419 (-) /// chr15:33298867-33298888 (-)	MIMAT0003539	GALK2	-0.226
bta-miR-125b	1.11337	P	6.38823	P	0.025829	20504807	Bos taurus	miRNA	miRBase	chr1:19881398-19881419 (-) /// chr15:33298867-33298888 (-)	MIMAT0003539	ZNF80	-0.458
bta-miR-125b	1.11337	P	6.38823	P	0.025829	20504807	Bos taurus	miRNA	miRBase	chr1:19881398-19881419 (-) /// chr15:33298867-33298888 (-)	MIMAT0003539	NT5M	-0.27
bta-miR-125b	1.11337	P	6.38823	P	0.025829	20504807	Bos taurus	miRNA	miRBase	chr1:19881398-19881419 (-) /// chr15:33298867-33298888 (-)	MIMAT0003539	RAB3D	-0.25
bta-miR-125b	1.11337	P	6.38823	P	0.025829	20504807	Bos taurus	miRNA	miRBase	chr1:19881398-19881419 (-) /// chr15:33298867-33298888 (-)	MIMAT0003539	SFMBT1	-0.213
bta-miR-125b	1.11337	P	6.38823	P	0.025829	20504807	Bos taurus	miRNA	miRBase	chr1:19881398-19881419 (-) /// chr15:33298867-33298888 (-)	MIMAT0003539	AC112693.2	-0.215
bta-miR-125b	1.11337	P	6.38823	P	0.025829	20504807	Bos taurus	miRNA	miRBase	chr1:19881398-19881419 (-) /// chr15:33298867-33298888 (-)	MIMAT0003539	DNAL4	-0.29
bta-miR-125b	1.11337	P	6.38823	P	0.025829	20504807	Bos taurus	miRNA	miRBase	chr1:19881398-19881419 (-) /// chr15:33298867-33298888 (-)	MIMAT0003539	TRPS1	-0.262
bta-miR-125b	1.11337	P	6.38823	P	0.025829	20504807	Bos taurus	miRNA	miRBase	chr1:19881398-19881419 (-) /// chr15:33298867-33298888 (-)	MIMAT0003539	KLRC4	-0.216
bta-miR-125b	1.11337	P	6.38823	P	0.025829	20504807	Bos taurus	miRNA	miRBase	chr1:19881398-19881419 (-) /// chr15:33298867-33298888 (-)	MIMAT0003539	C19orf12	-0.375
bta-miR-125b	1.11337	P	6.38823	P	0.025829	20504807	Bos taurus	miRNA	miRBase	chr1:19881398-19881419 (-) /// chr15:33298867-33298888 (-)	MIMAT0003539	PLEKHG7	-0.22
bta-miR-125b	1.11337	P	6.38823	P	0.025829	20504807	Bos taurus	miRNA	miRBase	chr1:19881398-19881419 (-) /// chr15:33298867-33298888 (-)	MIMAT0003539	STK10	-0.287
bta-miR-125b	1.11337	P	6.38823	P	0.025829	20504807	Bos taurus	miRNA	miRBase	chr1:19881398-19881419 (-) /// chr15:33298867-33298888 (-)	MIMAT0003539	CBFB	-0.264
bta-miR-125b	1.11337	P	6.38823	P	0.025829	20504807	Bos taurus	miRNA	miRBase	chr1:19881398-19881419 (-) /// chr15:33298867-33298888 (-)	MIMAT0003539	GBP5	-0.293
bta-miR-125b	1.11337	P	6.38823	P	0.025829	20504807	Bos taurus	miRNA	miRBase	chr1:19881398-19881419 (-) /// chr15:33298867-33298888 (-)	MIMAT0003539	FOXQ1	-0.254
bta-miR-125b	1.11337	P	6.38823	P	0.025829	20504807	Bos taurus	miRNA	miRBase	chr1:19881398-19881419 (-) /// chr15:33298867-33298888 (-)	MIMAT0003539	HPCAL4	-0.261
bta-miR-125b	1.11337	P	6.38823	P	0.025829	20504807	Bos taurus	miRNA	miRBase	chr1:19881398-19881419 (-) /// chr15:33298867-33298888 (-)	MIMAT0003539	ATP2B4	-0.24
bta-miR-125b	1.11337	P	6.38823	P	0.025829	20504807	Bos taurus	miRNA	miRBase	chr1:19881398-19881419 (-) /// chr15:33298867-33298888 (-)	MIMAT0003539	APOC2	-0.241
bta-miR-125b	1.11337	P	6.38823	P	0.025829	20504807	Bos taurus	miRNA	miRBase	chr1:19881398-19881419 (-) /// chr15:33298867-33298888 (-)	MIMAT0003539	USP46	-0.251
bta-miR-125b	1.11337	P	6.38823	P	0.025829	20504807	Bos taurus	miRNA	miRBase	chr1:19881398-19881419 (-) /// chr15:33298867-33298888 (-)	MIMAT0003539	KIAA1244	-0.237
bta-miR-125b	1.11337	P	6.38823	P	0.025829	20504807	Bos taurus	miRNA	miRBase	chr1:19881398-19881419 (-) /// chr15:33298867-33298888 (-)	MIMAT0003539	SIGIRR	-0.475
bta-miR-125b	1.11337	P	6.38823	P	0.025829	20504807	Bos taurus	miRNA	miRBase	chr1:19881398-19881419 (-) /// chr15:33298867-33298888 (-)	MIMAT0003539	COPS7B	-0.339
bta-miR-125b	1.11337	P	6.38823	P	0.025829	20504807	Bos taurus	miRNA	miRBase	chr1:19881398-19881419 (-) /// chr15:33298867-33298888 (-)	MIMAT0003539	BMPR1B	-0.384
bta-miR-125b	1.11337	P	6.38823	P	0.025829	20504807	Bos taurus	miRNA	miRBase	chr1:19881398-19881419 (-) /// chr15:33298867-33298888 (-)	MIMAT0003539	NAIF1	-0.242
bta-miR-125b	1.11337	P	6.38823	P	0.025829	20504807	Bos taurus	miRNA	miRBase	chr1:19881398-19881419 (-) /// chr15:33298867-33298888 (-)	MIMAT0003539	NCLN	-0.561
bta-miR-125b	1.11337	P	6.38823	P	0.025829	20504807	Bos taurus	miRNA	miRBase	chr1:19881398-19881419 (-) /// chr15:33298867-33298888 (-)	MIMAT0003539	ZFYVE27	-0.21
bta-miR-125b	1.11337	P	6.38823	P	0.025829	20504807	Bos taurus	miRNA	miRBase	chr1:19881398-19881419 (-) /// chr15:33298867-33298888 (-)	MIMAT0003539	GOLGA5	-0.28
bta-miR-125b	1.11337	P	6.38823	P	0.025829	20504807	Bos taurus	miRNA	miRBase	chr1:19881398-19881419 (-) /// chr15:33298867-33298888 (-)	MIMAT0003539	MSANTD3	-0.386
bta-miR-125b	1.11337	P	6.38823	P	0.025829	20504807	Bos taurus	miRNA	miRBase	chr1:19881398-19881419 (-) /// chr15:33298867-33298888 (-)	MIMAT0003539	ATP1B4	-0.461
bta-miR-125b	1.11337	P	6.38823	P	0.025829	20504807	Bos taurus	miRNA	miRBase	chr1:19881398-19881419 (-) /// chr15:33298867-33298888 (-)	MIMAT0003539	C5orf27	-0.568
bta-miR-125b	1.11337	P	6.38823	P	0.025829	20504807	Bos taurus	miRNA	miRBase	chr1:19881398-19881419 (-) /// chr15:33298867-33298888 (-)	MIMAT0003539	ACP1	-0.374
bta-miR-125b	1.11337	P	6.38823	P	0.025829	20504807	Bos taurus	miRNA	miRBase	chr1:19881398-19881419 (-) /// chr15:33298867-33298888 (-)	MIMAT0003539	SMYD1	-0.238
bta-miR-125b	1.11337	P	6.38823	P	0.025829	20504807	Bos taurus	miRNA	miRBase	chr1:19881398-19881419 (-) /// chr15:33298867-33298888 (-)	MIMAT0003539	UBE2B	-0.429
bta-miR-125b	1.11337	P	6.38823	P	0.025829	20504807	Bos taurus	miRNA	miRBase	chr1:19881398-19881419 (-) /// chr15:33298867-33298888 (-)	MIMAT0003539	TMEM161B	-0.391
bta-miR-125b	1.11337	P	6.38823	P	0.025829	20504807	Bos taurus	miRNA	miRBase	chr1:19881398-19881419 (-) /// chr15:33298867-33298888 (-)	MIMAT0003539	HINFP	-0.524
bta-miR-125b	1.11337	P	6.38823	P	0.025829	20504807	Bos taurus	miRNA	miRBase	chr1:19881398-19881419 (-) /// chr15:33298867-33298888 (-)	MIMAT0003539	NUP210	-0.385
bta-miR-125b	1.11337	P	6.38823	P	0.025829	20504807	Bos taurus	miRNA	miRBase	chr1:19881398-19881419 (-) /// chr15:33298867-33298888 (-)	MIMAT0003539	IER3IP1	-0.702
bta-miR-125b	1.11337	P	6.38823	P	0.025829	20504807	Bos taurus	miRNA	miRBase	chr1:19881398-19881419 (-) /// chr15:33298867-33298888 (-)	MIMAT0003539	COA1	-0.239
bta-miR-125b	1.11337	P	6.38823	P	0.025829	20504807	Bos taurus	miRNA	miRBase	chr1:19881398-19881419 (-) /// chr15:33298867-33298888 (-)	MIMAT0003539	C10orf55	-0.248
bta-miR-125b	1.11337	P	6.38823	P	0.025829	20504807	Bos taurus	miRNA	miRBase	chr1:19881398-19881419 (-) /// chr15:33298867-33298888 (-)	MIMAT0003539	PPM1A	-0.234
bta-miR-125b	1.11337	P	6.38823	P	0.025829	20504807	Bos taurus	miRNA	miRBase	chr1:19881398-19881419 (-) /// chr15:33298867-33298888 (-)	MIMAT0003539	GLYATL2	-0.347
bta-miR-125b	1.11337	P	6.38823	P	0.025829	20504807	Bos taurus	miRNA	miRBase	chr1:19881398-19881419 (-) /// chr15:33298867-33298888 (-)	MIMAT0003539	G6PC3	-0.261
bta-miR-125b	1.11337	P	6.38823	P	0.025829	20504807	Bos taurus	miRNA	miRBase	chr1:19881398-19881419 (-) /// chr15:33298867-33298888 (-)	MIMAT0003539	SH3BP5L	-0.506
bta-miR-125b	1.11337	P	6.38823	P	0.025829	20504807	Bos taurus	miRNA	miRBase	chr1:19881398-19881419 (-) /// chr15:33298867-33298888 (-)	MIMAT0003539	FN1	-0.333
bta-miR-125b	1.11337	P	6.38823	P	0.025829	20504807	Bos taurus	miRNA	miRBase	chr1:19881398-19881419 (-) /// chr15:33298867-33298888 (-)	MIMAT0003539	RSPRY1	-0.222
bta-miR-125b	1.11337	P	6.38823	P	0.025829	20504807	Bos taurus	miRNA	miRBase	chr1:19881398-19881419 (-) /// chr15:33298867-33298888 (-)	MIMAT0003539	EPB42	-0.213
bta-miR-125b	1.11337	P	6.38823	P	0.025829	20504807	Bos taurus	miRNA	miRBase	chr1:19881398-19881419 (-) /// chr15:33298867-33298888 (-)	MIMAT0003539	RAB8B	-0.273
bta-miR-125b	1.11337	P	6.38823	P	0.025829	20504807	Bos taurus	miRNA	miRBase	chr1:19881398-19881419 (-) /// chr15:33298867-33298888 (-)	MIMAT0003539	ULBP1	-0.267
bta-miR-125b	1.11337	P	6.38823	P	0.025829	20504807	Bos taurus	miRNA	miRBase	chr1:19881398-19881419 (-) /// chr15:33298867-33298888 (-)	MIMAT0003539	C11orf57	-0.533
bta-miR-125b	1.11337	P	6.38823	P	0.025829	20504807	Bos taurus	miRNA	miRBase	chr1:19881398-19881419 (-) /// chr15:33298867-33298888 (-)	MIMAT0003539	C12orf36	-0.322
bta-miR-125b	1.11337	P	6.38823	P	0.025829	20504807	Bos taurus	miRNA	miRBase	chr1:19881398-19881419 (-) /// chr15:33298867-33298888 (-)	MIMAT0003539	KCTD16	-0.22
bta-miR-125b	1.11337	P	6.38823	P	0.025829	20504807	Bos taurus	miRNA	miRBase	chr1:19881398-19881419 (-) /// chr15:33298867-33298888 (-)	MIMAT0003539	AP2A2	-0.293
bta-miR-125b	1.11337	P	6.38823	P	0.025829	20504807	Bos taurus	miRNA	miRBase	chr1:19881398-19881419 (-) /// chr15:33298867-33298888 (-)	MIMAT0003539	MAF	-0.214
bta-miR-125b	1.11337	P	6.38823	P	0.025829	20504807	Bos taurus	miRNA	miRBase	chr1:19881398-19881419 (-) /// chr15:33298867-33298888 (-)	MIMAT0003539	LRRC46	-0.261
bta-miR-125b	1.11337	P	6.38823	P	0.025829	20504807	Bos taurus	miRNA	miRBase	chr1:19881398-19881419 (-) /// chr15:33298867-33298888 (-)	MIMAT0003539	CDR2L	-0.286
bta-miR-125b	1.11337	P	6.38823	P	0.025829	20504807	Bos taurus	miRNA	miRBase	chr1:19881398-19881419 (-) /// chr15:33298867-33298888 (-)	MIMAT0003539	ARL3	-0.207
bta-miR-125b	1.11337	P	6.38823	P	0.025829	20504807	Bos taurus	miRNA	miRBase	chr1:19881398-19881419 (-) /// chr15:33298867-33298888 (-)	MIMAT0003539	MIB1	-0.244
bta-miR-125b	1.11337	P	6.38823	P	0.025829	20504807	Bos taurus	miRNA	miRBase	chr1:19881398-19881419 (-) /// chr15:33298867-33298888 (-)	MIMAT0003539	SAPCD2	-0.43
bta-miR-125b	1.11337	P	6.38823	P	0.025829	20504807	Bos taurus	miRNA	miRBase	chr1:19881398-19881419 (-) /// chr15:33298867-33298888 (-)	MIMAT0003539	MFN1	-0.291
bta-miR-125b	1.11337	P	6.38823	P	0.025829	20504807	Bos taurus	miRNA	miRBase	chr1:19881398-19881419 (-) /// chr15:33298867-33298888 (-)	MIMAT0003539	PDZD4	-0.227
bta-miR-125b	1.11337	P	6.38823	P	0.025829	20504807	Bos taurus	miRNA	miRBase	chr1:19881398-19881419 (-) /// chr15:33298867-33298888 (-)	MIMAT0003539	ETS1	-0.323
bta-miR-125b	1.11337	P	6.38823	P	0.025829	20504807	Bos taurus	miRNA	miRBase	chr1:19881398-19881419 (-) /// chr15:33298867-33298888 (-)	MIMAT0003539	AIFM1	-0.437
bta-miR-125b	1.11337	P	6.38823	P	0.025829	20504807	Bos taurus	miRNA	miRBase	chr1:19881398-19881419 (-) /// chr15:33298867-33298888 (-)	MIMAT0003539	PCP4L1	-0.51
bta-miR-125b	1.11337	P	6.38823	P	0.025829	20504807	Bos taurus	miRNA	miRBase	chr1:19881398-19881419 (-) /// chr15:33298867-33298888 (-)	MIMAT0003539	ZNF256	-0.43
bta-miR-125b	1.11337	P	6.38823	P	0.025829	20504807	Bos taurus	miRNA	miRBase	chr1:19881398-19881419 (-) /// chr15:33298867-33298888 (-)	MIMAT0003539	ATP13A3	-0.258
bta-miR-125b	1.11337	P	6.38823	P	0.025829	20504807	Bos taurus	miRNA	miRBase	chr1:19881398-19881419 (-) /// chr15:33298867-33298888 (-)	MIMAT0003539	SEL1L	-0.235
bta-miR-125b	1.11337	P	6.38823	P	0.025829	20504807	Bos taurus	miRNA	miRBase	chr1:19881398-19881419 (-) /// chr15:33298867-33298888 (-)	MIMAT0003539	FRMD5	-0.346
bta-miR-125b	1.11337	P	6.38823	P	0.025829	20504807	Bos taurus	miRNA	miRBase	chr1:19881398-19881419 (-) /// chr15:33298867-33298888 (-)	MIMAT0003539	MAPK1IP1L	-0.202
bta-miR-125b	1.11337	P	6.38823	P	0.025829	20504807	Bos taurus	miRNA	miRBase	chr1:19881398-19881419 (-) /// chr15:33298867-33298888 (-)	MIMAT0003539	ANKRD13B	-0.246
bta-miR-125b	1.11337	P	6.38823	P	0.025829	20504807	Bos taurus	miRNA	miRBase	chr1:19881398-19881419 (-) /// chr15:33298867-33298888 (-)	MIMAT0003539	FOXS1	-0.238
bta-miR-125b	1.11337	P	6.38823	P	0.025829	20504807	Bos taurus	miRNA	miRBase	chr1:19881398-19881419 (-) /// chr15:33298867-33298888 (-)	MIMAT0003539	C17orf62	-0.216
bta-miR-125b	1.11337	P	6.38823	P	0.025829	20504807	Bos taurus	miRNA	miRBase	chr1:19881398-19881419 (-) /// chr15:33298867-33298888 (-)	MIMAT0003539	RRAGC	-0.227
bta-miR-125b	1.11337	P	6.38823	P	0.025829	20504807	Bos taurus	miRNA	miRBase	chr1:19881398-19881419 (-) /// chr15:33298867-33298888 (-)	MIMAT0003539	HAP1	-0.234
bta-miR-125b	1.11337	P	6.38823	P	0.025829	20504807	Bos taurus	miRNA	miRBase	chr1:19881398-19881419 (-) /// chr15:33298867-33298888 (-)	MIMAT0003539	ENTPD4	-0.411
bta-miR-125b	1.11337	P	6.38823	P	0.025829	20504807	Bos taurus	miRNA	miRBase	chr1:19881398-19881419 (-) /// chr15:33298867-33298888 (-)	MIMAT0003539	MRPL12	-0.269
bta-miR-125b	1.11337	P	6.38823	P	0.025829	20504807	Bos taurus	miRNA	miRBase	chr1:19881398-19881419 (-) /// chr15:33298867-33298888 (-)	MIMAT0003539	C1QTNF3	-0.372
bta-miR-125b	1.11337	P	6.38823	P	0.025829	20504807	Bos taurus	miRNA	miRBase	chr1:19881398-19881419 (-) /// chr15:33298867-33298888 (-)	MIMAT0003539	ARMC10	-0.511
bta-miR-125b	1.11337	P	6.38823	P	0.025829	20504807	Bos taurus	miRNA	miRBase	chr1:19881398-19881419 (-) /// chr15:33298867-33298888 (-)	MIMAT0003539	C1orf226	-0.208
bta-miR-125b	1.11337	P	6.38823	P	0.025829	20504807	Bos taurus	miRNA	miRBase	chr1:19881398-19881419 (-) /// chr15:33298867-33298888 (-)	MIMAT0003539	KLF16	-0.401
bta-miR-125b	1.11337	P	6.38823	P	0.025829	20504807	Bos taurus	miRNA	miRBase	chr1:19881398-19881419 (-) /// chr15:33298867-33298888 (-)	MIMAT0003539	IFNG	-0.312
bta-miR-125b	1.11337	P	6.38823	P	0.025829	20504807	Bos taurus	miRNA	miRBase	chr1:19881398-19881419 (-) /// chr15:33298867-33298888 (-)	MIMAT0003539	NIP7	-0.214
bta-miR-125b	1.11337	P	6.38823	P	0.025829	20504807	Bos taurus	miRNA	miRBase	chr1:19881398-19881419 (-) /// chr15:33298867-33298888 (-)	MIMAT0003539	ZNF276	-0.354
bta-miR-125b	1.11337	P	6.38823	P	0.025829	20504807	Bos taurus	miRNA	miRBase	chr1:19881398-19881419 (-) /// chr15:33298867-33298888 (-)	MIMAT0003539	CGREF1	-0.353
bta-miR-125b	1.11337	P	6.38823	P	0.025829	20504807	Bos taurus	miRNA	miRBase	chr1:19881398-19881419 (-) /// chr15:33298867-33298888 (-)	MIMAT0003539	ZNF614	-0.45
bta-miR-125b	1.11337	P	6.38823	P	0.025829	20504807	Bos taurus	miRNA	miRBase	chr1:19881398-19881419 (-) /// chr15:33298867-33298888 (-)	MIMAT0003539	FAM46A	-0.24
bta-miR-125b	1.11337	P	6.38823	P	0.025829	20504807	Bos taurus	miRNA	miRBase	chr1:19881398-19881419 (-) /// chr15:33298867-33298888 (-)	MIMAT0003539	PGP	-0.26
bta-miR-125b	1.11337	P	6.38823	P	0.025829	20504807	Bos taurus	miRNA	miRBase	chr1:19881398-19881419 (-) /// chr15:33298867-33298888 (-)	MIMAT0003539	NCMAP	-0.305
bta-miR-125b	1.11337	P	6.38823	P	0.025829	20504807	Bos taurus	miRNA	miRBase	chr1:19881398-19881419 (-) /// chr15:33298867-33298888 (-)	MIMAT0003539	AVL9	-0.363
bta-miR-125b	1.11337	P	6.38823	P	0.025829	20504807	Bos taurus	miRNA	miRBase	chr1:19881398-19881419 (-) /// chr15:33298867-33298888 (-)	MIMAT0003539	RNF144B	-0.338
bta-miR-125b	1.11337	P	6.38823	P	0.025829	20504807	Bos taurus	miRNA	miRBase	chr1:19881398-19881419 (-) /// chr15:33298867-33298888 (-)	MIMAT0003539	CLEC4G	-0.435
bta-miR-125b	1.11337	P	6.38823	P	0.025829	20504807	Bos taurus	miRNA	miRBase	chr1:19881398-19881419 (-) /// chr15:33298867-33298888 (-)	MIMAT0003539	PUS1	-0.259
bta-miR-125b	1.11337	P	6.38823	P	0.025829	20504807	Bos taurus	miRNA	miRBase	chr1:19881398-19881419 (-) /// chr15:33298867-33298888 (-)	MIMAT0003539	C1orf147	-0.548
bta-miR-125b	1.11337	P	6.38823	P	0.025829	20504807	Bos taurus	miRNA	miRBase	chr1:19881398-19881419 (-) /// chr15:33298867-33298888 (-)	MIMAT0003539	TRIM39	-0.289
bta-miR-125b	1.11337	P	6.38823	P	0.025829	20504807	Bos taurus	miRNA	miRBase	chr1:19881398-19881419 (-) /// chr15:33298867-33298888 (-)	MIMAT0003539	MYL3	-0.489
bta-miR-125b	1.11337	P	6.38823	P	0.025829	20504807	Bos taurus	miRNA	miRBase	chr1:19881398-19881419 (-) /// chr15:33298867-33298888 (-)	MIMAT0003539	CDC7	-0.621
bta-miR-125b	1.11337	P	6.38823	P	0.025829	20504807	Bos taurus	miRNA	miRBase	chr1:19881398-19881419 (-) /// chr15:33298867-33298888 (-)	MIMAT0003539	RIT1	-0.408
bta-miR-125b	1.11337	P	6.38823	P	0.025829	20504807	Bos taurus	miRNA	miRBase	chr1:19881398-19881419 (-) /// chr15:33298867-33298888 (-)	MIMAT0003539	MUC20	-0.394
bta-miR-125b	1.11337	P	6.38823	P	0.025829	20504807	Bos taurus	miRNA	miRBase	chr1:19881398-19881419 (-) /// chr15:33298867-33298888 (-)	MIMAT0003539	PSMD7	-0.205
bta-miR-125b	1.11337	P	6.38823	P	0.025829	20504807	Bos taurus	miRNA	miRBase	chr1:19881398-19881419 (-) /// chr15:33298867-33298888 (-)	MIMAT0003539	ST8SIA4	-0.404
bta-miR-125b	1.11337	P	6.38823	P	0.025829	20504807	Bos taurus	miRNA	miRBase	chr1:19881398-19881419 (-) /// chr15:33298867-33298888 (-)	MIMAT0003539	STARD3	-0.209
bta-miR-125b	1.11337	P	6.38823	P	0.025829	20504807	Bos taurus	miRNA	miRBase	chr1:19881398-19881419 (-) /// chr15:33298867-33298888 (-)	MIMAT0003539	IL12B	-0.209
bta-miR-125b	1.11337	P	6.38823	P	0.025829	20504807	Bos taurus	miRNA	miRBase	chr1:19881398-19881419 (-) /// chr15:33298867-33298888 (-)	MIMAT0003539	NCOR2	-0.208
bta-miR-125b	1.11337	P	6.38823	P	0.025829	20504807	Bos taurus	miRNA	miRBase	chr1:19881398-19881419 (-) /// chr15:33298867-33298888 (-)	MIMAT0003539	ITGB3	-0.378
bta-miR-125b	1.11337	P	6.38823	P	0.025829	20504807	Bos taurus	miRNA	miRBase	chr1:19881398-19881419 (-) /// chr15:33298867-33298888 (-)	MIMAT0003539	SPRR1A	-0.254
bta-miR-125b	1.11337	P	6.38823	P	0.025829	20504807	Bos taurus	miRNA	miRBase	chr1:19881398-19881419 (-) /// chr15:33298867-33298888 (-)	MIMAT0003539	PELI2	-0.235
bta-miR-125b	1.11337	P	6.38823	P	0.025829	20504807	Bos taurus	miRNA	miRBase	chr1:19881398-19881419 (-) /// chr15:33298867-33298888 (-)	MIMAT0003539	PPP2CA	-0.318
bta-miR-125b	1.11337	P	6.38823	P	0.025829	20504807	Bos taurus	miRNA	miRBase	chr1:19881398-19881419 (-) /// chr15:33298867-33298888 (-)	MIMAT0003539	CNNM2	-0.252
bta-miR-125b	1.11337	P	6.38823	P	0.025829	20504807	Bos taurus	miRNA	miRBase	chr1:19881398-19881419 (-) /// chr15:33298867-33298888 (-)	MIMAT0003539	MAP4K2	-0.31
bta-miR-125b	1.11337	P	6.38823	P	0.025829	20504807	Bos taurus	miRNA	miRBase	chr1:19881398-19881419 (-) /// chr15:33298867-33298888 (-)	MIMAT0003539	CDC37L1	-0.397
bta-miR-125b	1.11337	P	6.38823	P	0.025829	20504807	Bos taurus	miRNA	miRBase	chr1:19881398-19881419 (-) /// chr15:33298867-33298888 (-)	MIMAT0003539	RNMTL1	-0.254
bta-miR-125b	1.11337	P	6.38823	P	0.025829	20504807	Bos taurus	miRNA	miRBase	chr1:19881398-19881419 (-) /// chr15:33298867-33298888 (-)	MIMAT0003539	PXK	-0.29
bta-miR-125b	1.11337	P	6.38823	P	0.025829	20504807	Bos taurus	miRNA	miRBase	chr1:19881398-19881419 (-) /// chr15:33298867-33298888 (-)	MIMAT0003539	SCARB1	-0.535
bta-miR-125b	1.11337	P	6.38823	P	0.025829	20504807	Bos taurus	miRNA	miRBase	chr1:19881398-19881419 (-) /// chr15:33298867-33298888 (-)	MIMAT0003539	HMG20A	-0.268
bta-miR-125b	1.11337	P	6.38823	P	0.025829	20504807	Bos taurus	miRNA	miRBase	chr1:19881398-19881419 (-) /// chr15:33298867-33298888 (-)	MIMAT0003539	VPS4B	-0.578
bta-miR-125b	1.11337	P	6.38823	P	0.025829	20504807	Bos taurus	miRNA	miRBase	chr1:19881398-19881419 (-) /// chr15:33298867-33298888 (-)	MIMAT0003539	SH3BP4	-0.24
bta-miR-125b	1.11337	P	6.38823	P	0.025829	20504807	Bos taurus	miRNA	miRBase	chr1:19881398-19881419 (-) /// chr15:33298867-33298888 (-)	MIMAT0003539	TAS2R5	-0.456
bta-miR-125b	1.11337	P	6.38823	P	0.025829	20504807	Bos taurus	miRNA	miRBase	chr1:19881398-19881419 (-) /// chr15:33298867-33298888 (-)	MIMAT0003539	CBLN3	-0.268
bta-miR-125b	1.11337	P	6.38823	P	0.025829	20504807	Bos taurus	miRNA	miRBase	chr1:19881398-19881419 (-) /// chr15:33298867-33298888 (-)	MIMAT0003539	SLC25A15	-0.444
bta-miR-125b	1.11337	P	6.38823	P	0.025829	20504807	Bos taurus	miRNA	miRBase	chr1:19881398-19881419 (-) /// chr15:33298867-33298888 (-)	MIMAT0003539	NT5DC1	-0.288
bta-miR-125b	1.11337	P	6.38823	P	0.025829	20504807	Bos taurus	miRNA	miRBase	chr1:19881398-19881419 (-) /// chr15:33298867-33298888 (-)	MIMAT0003539	SGOL1	-0.364
bta-miR-125b	1.11337	P	6.38823	P	0.025829	20504807	Bos taurus	miRNA	miRBase	chr1:19881398-19881419 (-) /// chr15:33298867-33298888 (-)	MIMAT0003539	UBTD1	-0.301
bta-miR-125b	1.11337	P	6.38823	P	0.025829	20504807	Bos taurus	miRNA	miRBase	chr1:19881398-19881419 (-) /// chr15:33298867-33298888 (-)	MIMAT0003539	TP53INP1	-0.412
bta-miR-125b	1.11337	P	6.38823	P	0.025829	20504807	Bos taurus	miRNA	miRBase	chr1:19881398-19881419 (-) /// chr15:33298867-33298888 (-)	MIMAT0003539	BPI	-0.551
bta-miR-125b	1.11337	P	6.38823	P	0.025829	20504807	Bos taurus	miRNA	miRBase	chr1:19881398-19881419 (-) /// chr15:33298867-33298888 (-)	MIMAT0003539	APOC4-APOC2	-0.238
bta-miR-125b	1.11337	P	6.38823	P	0.025829	20504807	Bos taurus	miRNA	miRBase	chr1:19881398-19881419 (-) /// chr15:33298867-33298888 (-)	MIMAT0003539	EIF2B5	-0.344
bta-miR-125b	1.11337	P	6.38823	P	0.025829	20504807	Bos taurus	miRNA	miRBase	chr1:19881398-19881419 (-) /// chr15:33298867-33298888 (-)	MIMAT0003539	CFHR5	-0.24
bta-miR-125b	1.11337	P	6.38823	P	0.025829	20504807	Bos taurus	miRNA	miRBase	chr1:19881398-19881419 (-) /// chr15:33298867-33298888 (-)	MIMAT0003539	ZNF236	-0.218
bta-miR-125b	1.11337	P	6.38823	P	0.025829	20504807	Bos taurus	miRNA	miRBase	chr1:19881398-19881419 (-) /// chr15:33298867-33298888 (-)	MIMAT0003539	TBC1D8B	-0.235
bta-miR-125b	1.11337	P	6.38823	P	0.025829	20504807	Bos taurus	miRNA	miRBase	chr1:19881398-19881419 (-) /// chr15:33298867-33298888 (-)	MIMAT0003539	ASL	-0.226
bta-miR-125b	1.11337	P	6.38823	P	0.025829	20504807	Bos taurus	miRNA	miRBase	chr1:19881398-19881419 (-) /// chr15:33298867-33298888 (-)	MIMAT0003539	ENTPD3	-0.289
bta-miR-125b	1.11337	P	6.38823	P	0.025829	20504807	Bos taurus	miRNA	miRBase	chr1:19881398-19881419 (-) /// chr15:33298867-33298888 (-)	MIMAT0003539	RPL4	-0.232
bta-miR-125b	1.11337	P	6.38823	P	0.025829	20504807	Bos taurus	miRNA	miRBase	chr1:19881398-19881419 (-) /// chr15:33298867-33298888 (-)	MIMAT0003539	PHC2	-0.283
bta-miR-125b	1.11337	P	6.38823	P	0.025829	20504807	Bos taurus	miRNA	miRBase	chr1:19881398-19881419 (-) /// chr15:33298867-33298888 (-)	MIMAT0003539	PYURF	-0.233
bta-miR-125b	1.11337	P	6.38823	P	0.025829	20504807	Bos taurus	miRNA	miRBase	chr1:19881398-19881419 (-) /// chr15:33298867-33298888 (-)	MIMAT0003539	SLC27A4	-0.302
bta-miR-125b	1.11337	P	6.38823	P	0.025829	20504807	Bos taurus	miRNA	miRBase	chr1:19881398-19881419 (-) /// chr15:33298867-33298888 (-)	MIMAT0003539	FAM107B	-0.262
bta-miR-125b	1.11337	P	6.38823	P	0.025829	20504807	Bos taurus	miRNA	miRBase	chr1:19881398-19881419 (-) /// chr15:33298867-33298888 (-)	MIMAT0003539	EPHX2	-0.21
bta-miR-125b	1.11337	P	6.38823	P	0.025829	20504807	Bos taurus	miRNA	miRBase	chr1:19881398-19881419 (-) /// chr15:33298867-33298888 (-)	MIMAT0003539	B3GALT6	-0.213
bta-miR-125b	1.11337	P	6.38823	P	0.025829	20504807	Bos taurus	miRNA	miRBase	chr1:19881398-19881419 (-) /// chr15:33298867-33298888 (-)	MIMAT0003539	RHOT2	-0.383
bta-miR-125b	1.11337	P	6.38823	P	0.025829	20504807	Bos taurus	miRNA	miRBase	chr1:19881398-19881419 (-) /// chr15:33298867-33298888 (-)	MIMAT0003539	UHRF1BP1	-0.224
bta-miR-125b	1.11337	P	6.38823	P	0.025829	20504807	Bos taurus	miRNA	miRBase	chr1:19881398-19881419 (-) /// chr15:33298867-33298888 (-)	MIMAT0003539	BTD	-0.27
bta-miR-125b	1.11337	P	6.38823	P	0.025829	20504807	Bos taurus	miRNA	miRBase	chr1:19881398-19881419 (-) /// chr15:33298867-33298888 (-)	MIMAT0003539	SDR42E1	-0.233
bta-miR-125b	1.11337	P	6.38823	P	0.025829	20504807	Bos taurus	miRNA	miRBase	chr1:19881398-19881419 (-) /// chr15:33298867-33298888 (-)	MIMAT0003539	OBFC1	-0.253
bta-miR-125b	1.11337	P	6.38823	P	0.025829	20504807	Bos taurus	miRNA	miRBase	chr1:19881398-19881419 (-) /// chr15:33298867-33298888 (-)	MIMAT0003539	PSMG4	-0.222
bta-miR-125b	1.11337	P	6.38823	P	0.025829	20504807	Bos taurus	miRNA	miRBase	chr1:19881398-19881419 (-) /// chr15:33298867-33298888 (-)	MIMAT0003539	L3MBTL4	-0.217
bta-miR-125b	1.11337	P	6.38823	P	0.025829	20504807	Bos taurus	miRNA	miRBase	chr1:19881398-19881419 (-) /// chr15:33298867-33298888 (-)	MIMAT0003539	FATE1	-0.262
bta-miR-125b	1.11337	P	6.38823	P	0.025829	20504807	Bos taurus	miRNA	miRBase	chr1:19881398-19881419 (-) /// chr15:33298867-33298888 (-)	MIMAT0003539	GRHL1	-0.284
bta-miR-125b	1.11337	P	6.38823	P	0.025829	20504807	Bos taurus	miRNA	miRBase	chr1:19881398-19881419 (-) /// chr15:33298867-33298888 (-)	MIMAT0003539	FAM161B	-0.345
bta-miR-125b	1.11337	P	6.38823	P	0.025829	20504807	Bos taurus	miRNA	miRBase	chr1:19881398-19881419 (-) /// chr15:33298867-33298888 (-)	MIMAT0003539	OAZ2	-0.524
bta-miR-125b	1.11337	P	6.38823	P	0.025829	20504807	Bos taurus	miRNA	miRBase	chr1:19881398-19881419 (-) /// chr15:33298867-33298888 (-)	MIMAT0003539	TRIM68	-0.403
bta-miR-125b	1.11337	P	6.38823	P	0.025829	20504807	Bos taurus	miRNA	miRBase	chr1:19881398-19881419 (-) /// chr15:33298867-33298888 (-)	MIMAT0003539	CD28	-0.201
bta-miR-125b	1.11337	P	6.38823	P	0.025829	20504807	Bos taurus	miRNA	miRBase	chr1:19881398-19881419 (-) /// chr15:33298867-33298888 (-)	MIMAT0003539	SOX11	-0.314
bta-miR-125b	1.11337	P	6.38823	P	0.025829	20504807	Bos taurus	miRNA	miRBase	chr1:19881398-19881419 (-) /// chr15:33298867-33298888 (-)	MIMAT0003539	CSTB	-0.207
bta-miR-125b	1.11337	P	6.38823	P	0.025829	20504807	Bos taurus	miRNA	miRBase	chr1:19881398-19881419 (-) /// chr15:33298867-33298888 (-)	MIMAT0003539	THAP1	-0.247
bta-miR-125b	1.11337	P	6.38823	P	0.025829	20504807	Bos taurus	miRNA	miRBase	chr1:19881398-19881419 (-) /// chr15:33298867-33298888 (-)	MIMAT0003539	GPR137B	-0.224
bta-miR-125b	1.11337	P	6.38823	P	0.025829	20504807	Bos taurus	miRNA	miRBase	chr1:19881398-19881419 (-) /// chr15:33298867-33298888 (-)	MIMAT0003539	CYP2S1	-0.238
bta-miR-125b	1.11337	P	6.38823	P	0.025829	20504807	Bos taurus	miRNA	miRBase	chr1:19881398-19881419 (-) /// chr15:33298867-33298888 (-)	MIMAT0003539	POLR3D	-0.332
bta-miR-125b	1.11337	P	6.38823	P	0.025829	20504807	Bos taurus	miRNA	miRBase	chr1:19881398-19881419 (-) /// chr15:33298867-33298888 (-)	MIMAT0003539	CPNE2	-0.472
bta-miR-125b	1.11337	P	6.38823	P	0.025829	20504807	Bos taurus	miRNA	miRBase	chr1:19881398-19881419 (-) /// chr15:33298867-33298888 (-)	MIMAT0003539	USP2	-0.353
bta-miR-125b	1.11337	P	6.38823	P	0.025829	20504807	Bos taurus	miRNA	miRBase	chr1:19881398-19881419 (-) /// chr15:33298867-33298888 (-)	MIMAT0003539	PEF1	-0.208
bta-miR-125b	1.11337	P	6.38823	P	0.025829	20504807	Bos taurus	miRNA	miRBase	chr1:19881398-19881419 (-) /// chr15:33298867-33298888 (-)	MIMAT0003539	TBC1D1	-0.327
bta-miR-125b	1.11337	P	6.38823	P	0.025829	20504807	Bos taurus	miRNA	miRBase	chr1:19881398-19881419 (-) /// chr15:33298867-33298888 (-)	MIMAT0003539	PAFAH1B1	-0.304
bta-miR-125b	1.11337	P	6.38823	P	0.025829	20504807	Bos taurus	miRNA	miRBase	chr1:19881398-19881419 (-) /// chr15:33298867-33298888 (-)	MIMAT0003539	LYRM2	-0.223
bta-miR-125b	1.11337	P	6.38823	P	0.025829	20504807	Bos taurus	miRNA	miRBase	chr1:19881398-19881419 (-) /// chr15:33298867-33298888 (-)	MIMAT0003539	C12orf52	-0.335
bta-miR-125b	1.11337	P	6.38823	P	0.025829	20504807	Bos taurus	miRNA	miRBase	chr1:19881398-19881419 (-) /// chr15:33298867-33298888 (-)	MIMAT0003539	TMEM25	-0.361
bta-miR-125b	1.11337	P	6.38823	P	0.025829	20504807	Bos taurus	miRNA	miRBase	chr1:19881398-19881419 (-) /// chr15:33298867-33298888 (-)	MIMAT0003539	TMEM82	-0.279
bta-miR-125b	1.11337	P	6.38823	P	0.025829	20504807	Bos taurus	miRNA	miRBase	chr1:19881398-19881419 (-) /// chr15:33298867-33298888 (-)	MIMAT0003539	TMED9	-0.31
bta-miR-125b	1.11337	P	6.38823	P	0.025829	20504807	Bos taurus	miRNA	miRBase	chr1:19881398-19881419 (-) /// chr15:33298867-33298888 (-)	MIMAT0003539	KCTD7	-0.271
bta-miR-125b	1.11337	P	6.38823	P	0.025829	20504807	Bos taurus	miRNA	miRBase	chr1:19881398-19881419 (-) /// chr15:33298867-33298888 (-)	MIMAT0003539	NRG3	-0.212
bta-miR-125b	1.11337	P	6.38823	P	0.025829	20504807	Bos taurus	miRNA	miRBase	chr1:19881398-19881419 (-) /// chr15:33298867-33298888 (-)	MIMAT0003539	C12orf49	-0.305
bta-miR-125b	1.11337	P	6.38823	P	0.025829	20504807	Bos taurus	miRNA	miRBase	chr1:19881398-19881419 (-) /// chr15:33298867-33298888 (-)	MIMAT0003539	KIAA0319L	-0.416
bta-miR-125b	1.11337	P	6.38823	P	0.025829	20504807	Bos taurus	miRNA	miRBase	chr1:19881398-19881419 (-) /// chr15:33298867-33298888 (-)	MIMAT0003539	PBDC1	-0.395
bta-miR-125b	1.11337	P	6.38823	P	0.025829	20504807	Bos taurus	miRNA	miRBase	chr1:19881398-19881419 (-) /// chr15:33298867-33298888 (-)	MIMAT0003539	SUV39H2	-0.301
bta-miR-125b	1.11337	P	6.38823	P	0.025829	20504807	Bos taurus	miRNA	miRBase	chr1:19881398-19881419 (-) /// chr15:33298867-33298888 (-)	MIMAT0003539	BLOC1S3	-0.34
bta-miR-125b	1.11337	P	6.38823	P	0.025829	20504807	Bos taurus	miRNA	miRBase	chr1:19881398-19881419 (-) /// chr15:33298867-33298888 (-)	MIMAT0003539	TRIM5	-0.203
bta-miR-125b	1.11337	P	6.38823	P	0.025829	20504807	Bos taurus	miRNA	miRBase	chr1:19881398-19881419 (-) /// chr15:33298867-33298888 (-)	MIMAT0003539	CXorf23	-0.394
bta-miR-125b	1.11337	P	6.38823	P	0.025829	20504807	Bos taurus	miRNA	miRBase	chr1:19881398-19881419 (-) /// chr15:33298867-33298888 (-)	MIMAT0003539	ATP4A	-0.323
bta-miR-125b	1.11337	P	6.38823	P	0.025829	20504807	Bos taurus	miRNA	miRBase	chr1:19881398-19881419 (-) /// chr15:33298867-33298888 (-)	MIMAT0003539	PALM2-AKAP2	-0.201
bta-miR-125b	1.11337	P	6.38823	P	0.025829	20504807	Bos taurus	miRNA	miRBase	chr1:19881398-19881419 (-) /// chr15:33298867-33298888 (-)	MIMAT0003539	LZTS1	-0.2
bta-miR-125b	1.11337	P	6.38823	P	0.025829	20504807	Bos taurus	miRNA	miRBase	chr1:19881398-19881419 (-) /// chr15:33298867-33298888 (-)	MIMAT0003539	GALNT7	-0.26
bta-miR-125b	1.11337	P	6.38823	P	0.025829	20504807	Bos taurus	miRNA	miRBase	chr1:19881398-19881419 (-) /// chr15:33298867-33298888 (-)	MIMAT0003539	ENAM	-0.217
bta-miR-125b	1.11337	P	6.38823	P	0.025829	20504807	Bos taurus	miRNA	miRBase	chr1:19881398-19881419 (-) /// chr15:33298867-33298888 (-)	MIMAT0003539	GJB1	-0.205
bta-miR-125b	1.11337	P	6.38823	P	0.025829	20504807	Bos taurus	miRNA	miRBase	chr1:19881398-19881419 (-) /// chr15:33298867-33298888 (-)	MIMAT0003539	LNPEP	-0.292
bta-miR-125b	1.11337	P	6.38823	P	0.025829	20504807	Bos taurus	miRNA	miRBase	chr1:19881398-19881419 (-) /// chr15:33298867-33298888 (-)	MIMAT0003539	GRSF1	-0.206
bta-miR-125b	1.11337	P	6.38823	P	0.025829	20504807	Bos taurus	miRNA	miRBase	chr1:19881398-19881419 (-) /// chr15:33298867-33298888 (-)	MIMAT0003539	HES4	-0.31
bta-miR-125b	1.11337	P	6.38823	P	0.025829	20504807	Bos taurus	miRNA	miRBase	chr1:19881398-19881419 (-) /// chr15:33298867-33298888 (-)	MIMAT0003539	FRAS1	-0.229
bta-miR-125b	1.11337	P	6.38823	P	0.025829	20504807	Bos taurus	miRNA	miRBase	chr1:19881398-19881419 (-) /// chr15:33298867-33298888 (-)	MIMAT0003539	KCNG1	-0.805
bta-miR-125b	1.11337	P	6.38823	P	0.025829	20504807	Bos taurus	miRNA	miRBase	chr1:19881398-19881419 (-) /// chr15:33298867-33298888 (-)	MIMAT0003539	TMED1	-0.488
bta-miR-125b	1.11337	P	6.38823	P	0.025829	20504807	Bos taurus	miRNA	miRBase	chr1:19881398-19881419 (-) /// chr15:33298867-33298888 (-)	MIMAT0003539	PIP4K2B	-0.293
bta-miR-125b	1.11337	P	6.38823	P	0.025829	20504807	Bos taurus	miRNA	miRBase	chr1:19881398-19881419 (-) /// chr15:33298867-33298888 (-)	MIMAT0003539	DDX42	-0.297
bta-miR-125b	1.11337	P	6.38823	P	0.025829	20504807	Bos taurus	miRNA	miRBase	chr1:19881398-19881419 (-) /// chr15:33298867-33298888 (-)	MIMAT0003539	DRAM2	-0.788
bta-miR-125b	1.11337	P	6.38823	P	0.025829	20504807	Bos taurus	miRNA	miRBase	chr1:19881398-19881419 (-) /// chr15:33298867-33298888 (-)	MIMAT0003539	DHRS4	-0.238
bta-miR-125b	1.11337	P	6.38823	P	0.025829	20504807	Bos taurus	miRNA	miRBase	chr1:19881398-19881419 (-) /// chr15:33298867-33298888 (-)	MIMAT0003539	FAM188B	-0.283
bta-miR-125b	1.11337	P	6.38823	P	0.025829	20504807	Bos taurus	miRNA	miRBase	chr1:19881398-19881419 (-) /// chr15:33298867-33298888 (-)	MIMAT0003539	GPATCH3	-0.387
bta-miR-125b	1.11337	P	6.38823	P	0.025829	20504807	Bos taurus	miRNA	miRBase	chr1:19881398-19881419 (-) /// chr15:33298867-33298888 (-)	MIMAT0003539	GALNT14	-0.455
bta-miR-125b	1.11337	P	6.38823	P	0.025829	20504807	Bos taurus	miRNA	miRBase	chr1:19881398-19881419 (-) /// chr15:33298867-33298888 (-)	MIMAT0003539	PLEKHA8	-0.574
bta-miR-125b	1.11337	P	6.38823	P	0.025829	20504807	Bos taurus	miRNA	miRBase	chr1:19881398-19881419 (-) /// chr15:33298867-33298888 (-)	MIMAT0003539	VTA1	-0.212
bta-miR-125b	1.11337	P	6.38823	P	0.025829	20504807	Bos taurus	miRNA	miRBase	chr1:19881398-19881419 (-) /// chr15:33298867-33298888 (-)	MIMAT0003539	GAA	-0.423
bta-miR-125b	1.11337	P	6.38823	P	0.025829	20504807	Bos taurus	miRNA	miRBase	chr1:19881398-19881419 (-) /// chr15:33298867-33298888 (-)	MIMAT0003539	OSBPL9	-0.565
bta-miR-125b	1.11337	P	6.38823	P	0.025829	20504807	Bos taurus	miRNA	miRBase	chr1:19881398-19881419 (-) /// chr15:33298867-33298888 (-)	MIMAT0003539	BAK1	-0.595
bta-miR-125b	1.11337	P	6.38823	P	0.025829	20504807	Bos taurus	miRNA	miRBase	chr1:19881398-19881419 (-) /// chr15:33298867-33298888 (-)	MIMAT0003539	KLHL6	-0.324
bta-miR-125b	1.11337	P	6.38823	P	0.025829	20504807	Bos taurus	miRNA	miRBase	chr1:19881398-19881419 (-) /// chr15:33298867-33298888 (-)	MIMAT0003539	HS1BP3	-0.306
bta-miR-125b	1.11337	P	6.38823	P	0.025829	20504807	Bos taurus	miRNA	miRBase	chr1:19881398-19881419 (-) /// chr15:33298867-33298888 (-)	MIMAT0003539	IMPAD1	-0.281
bta-miR-125b	1.11337	P	6.38823	P	0.025829	20504807	Bos taurus	miRNA	miRBase	chr1:19881398-19881419 (-) /// chr15:33298867-33298888 (-)	MIMAT0003539	TIMM17B	-0.314
bta-miR-125b	1.11337	P	6.38823	P	0.025829	20504807	Bos taurus	miRNA	miRBase	chr1:19881398-19881419 (-) /// chr15:33298867-33298888 (-)	MIMAT0003539	TOP3A	-0.356
bta-miR-125b	1.11337	P	6.38823	P	0.025829	20504807	Bos taurus	miRNA	miRBase	chr1:19881398-19881419 (-) /// chr15:33298867-33298888 (-)	MIMAT0003539	CDHR4	-0.406
bta-miR-125b	1.11337	P	6.38823	P	0.025829	20504807	Bos taurus	miRNA	miRBase	chr1:19881398-19881419 (-) /// chr15:33298867-33298888 (-)	MIMAT0003539	IFRG15	-0.22
bta-miR-125b	1.11337	P	6.38823	P	0.025829	20504807	Bos taurus	miRNA	miRBase	chr1:19881398-19881419 (-) /// chr15:33298867-33298888 (-)	MIMAT0003539	C4orf19	-0.402
bta-miR-125b	1.11337	P	6.38823	P	0.025829	20504807	Bos taurus	miRNA	miRBase	chr1:19881398-19881419 (-) /// chr15:33298867-33298888 (-)	MIMAT0003539	DNAL1	-0.262
bta-miR-125b	1.11337	P	6.38823	P	0.025829	20504807	Bos taurus	miRNA	miRBase	chr1:19881398-19881419 (-) /// chr15:33298867-33298888 (-)	MIMAT0003539	MKNK2	-0.209
bta-miR-125b	1.11337	P	6.38823	P	0.025829	20504807	Bos taurus	miRNA	miRBase	chr1:19881398-19881419 (-) /// chr15:33298867-33298888 (-)	MIMAT0003539	FAM174B	-0.203
bta-miR-125b	1.11337	P	6.38823	P	0.025829	20504807	Bos taurus	miRNA	miRBase	chr1:19881398-19881419 (-) /// chr15:33298867-33298888 (-)	MIMAT0003539	ANKRD36	-0.354
bta-miR-125b	1.11337	P	6.38823	P	0.025829	20504807	Bos taurus	miRNA	miRBase	chr1:19881398-19881419 (-) /// chr15:33298867-33298888 (-)	MIMAT0003539	LCLAT1	-0.363
bta-miR-125b	1.11337	P	6.38823	P	0.025829	20504807	Bos taurus	miRNA	miRBase	chr1:19881398-19881419 (-) /// chr15:33298867-33298888 (-)	MIMAT0003539	C1orf192	-0.252
bta-miR-125b	1.11337	P	6.38823	P	0.025829	20504807	Bos taurus	miRNA	miRBase	chr1:19881398-19881419 (-) /// chr15:33298867-33298888 (-)	MIMAT0003539	CORO2B	-0.233
bta-miR-125b	1.11337	P	6.38823	P	0.025829	20504807	Bos taurus	miRNA	miRBase	chr1:19881398-19881419 (-) /// chr15:33298867-33298888 (-)	MIMAT0003539	VANGL1	-0.218
bta-miR-125b	1.11337	P	6.38823	P	0.025829	20504807	Bos taurus	miRNA	miRBase	chr1:19881398-19881419 (-) /// chr15:33298867-33298888 (-)	MIMAT0003539	TMEM101	-0.214
bta-miR-125b	1.11337	P	6.38823	P	0.025829	20504807	Bos taurus	miRNA	miRBase	chr1:19881398-19881419 (-) /// chr15:33298867-33298888 (-)	MIMAT0003539	TTPA	-0.55
bta-miR-125b	1.11337	P	6.38823	P	0.025829	20504807	Bos taurus	miRNA	miRBase	chr1:19881398-19881419 (-) /// chr15:33298867-33298888 (-)	MIMAT0003539	AQP3	-0.321
bta-miR-125b	1.11337	P	6.38823	P	0.025829	20504807	Bos taurus	miRNA	miRBase	chr1:19881398-19881419 (-) /// chr15:33298867-33298888 (-)	MIMAT0003539	SMIM12	-0.727
bta-miR-125b	1.11337	P	6.38823	P	0.025829	20504807	Bos taurus	miRNA	miRBase	chr1:19881398-19881419 (-) /// chr15:33298867-33298888 (-)	MIMAT0003539	AL357673.1	-0.228
bta-miR-125b	1.11337	P	6.38823	P	0.025829	20504807	Bos taurus	miRNA	miRBase	chr1:19881398-19881419 (-) /// chr15:33298867-33298888 (-)	MIMAT0003539	UBN1	-0.279
bta-miR-125b	1.11337	P	6.38823	P	0.025829	20504807	Bos taurus	miRNA	miRBase	chr1:19881398-19881419 (-) /// chr15:33298867-33298888 (-)	MIMAT0003539	CNGA1	-0.254
bta-miR-125b	1.11337	P	6.38823	P	0.025829	20504807	Bos taurus	miRNA	miRBase	chr1:19881398-19881419 (-) /// chr15:33298867-33298888 (-)	MIMAT0003539	MSRA	-0.232
bta-miR-125b	1.11337	P	6.38823	P	0.025829	20504807	Bos taurus	miRNA	miRBase	chr1:19881398-19881419 (-) /// chr15:33298867-33298888 (-)	MIMAT0003539	AGTRAP	-0.536
bta-miR-125b	1.11337	P	6.38823	P	0.025829	20504807	Bos taurus	miRNA	miRBase	chr1:19881398-19881419 (-) /// chr15:33298867-33298888 (-)	MIMAT0003539	CPSF6	-0.394
bta-miR-125b	1.11337	P	6.38823	P	0.025829	20504807	Bos taurus	miRNA	miRBase	chr1:19881398-19881419 (-) /// chr15:33298867-33298888 (-)	MIMAT0003539	FAM216B	-0.245
bta-miR-125b	1.11337	P	6.38823	P	0.025829	20504807	Bos taurus	miRNA	miRBase	chr1:19881398-19881419 (-) /// chr15:33298867-33298888 (-)	MIMAT0003539	AS3MT	-0.451
bta-miR-125b	1.11337	P	6.38823	P	0.025829	20504807	Bos taurus	miRNA	miRBase	chr1:19881398-19881419 (-) /// chr15:33298867-33298888 (-)	MIMAT0003539	RORC	-0.257
bta-miR-125b	1.11337	P	6.38823	P	0.025829	20504807	Bos taurus	miRNA	miRBase	chr1:19881398-19881419 (-) /// chr15:33298867-33298888 (-)	MIMAT0003539	AKAP2	-0.208
bta-miR-125b	1.11337	P	6.38823	P	0.025829	20504807	Bos taurus	miRNA	miRBase	chr1:19881398-19881419 (-) /// chr15:33298867-33298888 (-)	MIMAT0003539	RNF217	-0.377
bta-miR-125b	1.11337	P	6.38823	P	0.025829	20504807	Bos taurus	miRNA	miRBase	chr1:19881398-19881419 (-) /// chr15:33298867-33298888 (-)	MIMAT0003539	GPRASP1	-0.225
bta-miR-125b	1.11337	P	6.38823	P	0.025829	20504807	Bos taurus	miRNA	miRBase	chr1:19881398-19881419 (-) /// chr15:33298867-33298888 (-)	MIMAT0003539	TMEM45B	-0.33
bta-miR-125b	1.11337	P	6.38823	P	0.025829	20504807	Bos taurus	miRNA	miRBase	chr1:19881398-19881419 (-) /// chr15:33298867-33298888 (-)	MIMAT0003539	LPP	-0.252
bta-miR-125b	1.11337	P	6.38823	P	0.025829	20504807	Bos taurus	miRNA	miRBase	chr1:19881398-19881419 (-) /// chr15:33298867-33298888 (-)	MIMAT0003539	RFX3	-0.363
bta-miR-125b	1.11337	P	6.38823	P	0.025829	20504807	Bos taurus	miRNA	miRBase	chr1:19881398-19881419 (-) /// chr15:33298867-33298888 (-)	MIMAT0003539	IP6K2	-0.355
bta-miR-125b	1.11337	P	6.38823	P	0.025829	20504807	Bos taurus	miRNA	miRBase	chr1:19881398-19881419 (-) /// chr15:33298867-33298888 (-)	MIMAT0003539	DTX4	-0.411
bta-miR-125b	1.11337	P	6.38823	P	0.025829	20504807	Bos taurus	miRNA	miRBase	chr1:19881398-19881419 (-) /// chr15:33298867-33298888 (-)	MIMAT0003539	GPR107	-0.214
bta-miR-125b	1.11337	P	6.38823	P	0.025829	20504807	Bos taurus	miRNA	miRBase	chr1:19881398-19881419 (-) /// chr15:33298867-33298888 (-)	MIMAT0003539	THY1	-0.284
bta-miR-125b	1.11337	P	6.38823	P	0.025829	20504807	Bos taurus	miRNA	miRBase	chr1:19881398-19881419 (-) /// chr15:33298867-33298888 (-)	MIMAT0003539	SRPK3	-0.205
bta-miR-125b	1.11337	P	6.38823	P	0.025829	20504807	Bos taurus	miRNA	miRBase	chr1:19881398-19881419 (-) /// chr15:33298867-33298888 (-)	MIMAT0003539	ARF3	-0.266
bta-miR-125b	1.11337	P	6.38823	P	0.025829	20504807	Bos taurus	miRNA	miRBase	chr1:19881398-19881419 (-) /// chr15:33298867-33298888 (-)	MIMAT0003539	CD44	-0.501
bta-miR-125b	1.11337	P	6.38823	P	0.025829	20504807	Bos taurus	miRNA	miRBase	chr1:19881398-19881419 (-) /// chr15:33298867-33298888 (-)	MIMAT0003539	CA12	-0.546
bta-miR-125b	1.11337	P	6.38823	P	0.025829	20504807	Bos taurus	miRNA	miRBase	chr1:19881398-19881419 (-) /// chr15:33298867-33298888 (-)	MIMAT0003539	MORC2	-0.253
bta-miR-125b	1.11337	P	6.38823	P	0.025829	20504807	Bos taurus	miRNA	miRBase	chr1:19881398-19881419 (-) /// chr15:33298867-33298888 (-)	MIMAT0003539	MARK1	-0.228
bta-miR-125b	1.11337	P	6.38823	P	0.025829	20504807	Bos taurus	miRNA	miRBase	chr1:19881398-19881419 (-) /// chr15:33298867-33298888 (-)	MIMAT0003539	EDAR	-0.302
bta-miR-125b	1.11337	P	6.38823	P	0.025829	20504807	Bos taurus	miRNA	miRBase	chr1:19881398-19881419 (-) /// chr15:33298867-33298888 (-)	MIMAT0003539	OPN3	-0.364
bta-miR-125b	1.11337	P	6.38823	P	0.025829	20504807	Bos taurus	miRNA	miRBase	chr1:19881398-19881419 (-) /// chr15:33298867-33298888 (-)	MIMAT0003539	INTS7	-0.684
bta-miR-125b	1.11337	P	6.38823	P	0.025829	20504807	Bos taurus	miRNA	miRBase	chr1:19881398-19881419 (-) /// chr15:33298867-33298888 (-)	MIMAT0003539	ZSWIM5	-0.457
bta-miR-125b	1.11337	P	6.38823	P	0.025829	20504807	Bos taurus	miRNA	miRBase	chr1:19881398-19881419 (-) /// chr15:33298867-33298888 (-)	MIMAT0003539	C2orf43	-0.394
bta-miR-125b	1.11337	P	6.38823	P	0.025829	20504807	Bos taurus	miRNA	miRBase	chr1:19881398-19881419 (-) /// chr15:33298867-33298888 (-)	MIMAT0003539	FBXO44	-0.462
bta-miR-125b	1.11337	P	6.38823	P	0.025829	20504807	Bos taurus	miRNA	miRBase	chr1:19881398-19881419 (-) /// chr15:33298867-33298888 (-)	MIMAT0003539	CTLA4	-0.291
bta-miR-125b	1.11337	P	6.38823	P	0.025829	20504807	Bos taurus	miRNA	miRBase	chr1:19881398-19881419 (-) /// chr15:33298867-33298888 (-)	MIMAT0003539	RIMKLA	-0.783
bta-miR-125b	1.11337	P	6.38823	P	0.025829	20504807	Bos taurus	miRNA	miRBase	chr1:19881398-19881419 (-) /// chr15:33298867-33298888 (-)	MIMAT0003539	DHRS4L2	-0.254
bta-miR-125b	1.11337	P	6.38823	P	0.025829	20504807	Bos taurus	miRNA	miRBase	chr1:19881398-19881419 (-) /// chr15:33298867-33298888 (-)	MIMAT0003539	PITPNM1	-0.34
bta-miR-125b	1.11337	P	6.38823	P	0.025829	20504807	Bos taurus	miRNA	miRBase	chr1:19881398-19881419 (-) /// chr15:33298867-33298888 (-)	MIMAT0003539	ANKRD33B	-0.561
bta-miR-125b	1.11337	P	6.38823	P	0.025829	20504807	Bos taurus	miRNA	miRBase	chr1:19881398-19881419 (-) /// chr15:33298867-33298888 (-)	MIMAT0003539	NUP93	-0.402
bta-miR-125b	1.11337	P	6.38823	P	0.025829	20504807	Bos taurus	miRNA	miRBase	chr1:19881398-19881419 (-) /// chr15:33298867-33298888 (-)	MIMAT0003539	LRRC14	-0.486
bta-miR-125b	1.11337	P	6.38823	P	0.025829	20504807	Bos taurus	miRNA	miRBase	chr1:19881398-19881419 (-) /// chr15:33298867-33298888 (-)	MIMAT0003539	RAET1L	-0.608
bta-miR-125b	1.11337	P	6.38823	P	0.025829	20504807	Bos taurus	miRNA	miRBase	chr1:19881398-19881419 (-) /// chr15:33298867-33298888 (-)	MIMAT0003539	CDX4	-0.437
bta-miR-125b	1.11337	P	6.38823	P	0.025829	20504807	Bos taurus	miRNA	miRBase	chr1:19881398-19881419 (-) /// chr15:33298867-33298888 (-)	MIMAT0003539	ADRA1A	-0.241
bta-miR-125b	1.11337	P	6.38823	P	0.025829	20504807	Bos taurus	miRNA	miRBase	chr1:19881398-19881419 (-) /// chr15:33298867-33298888 (-)	MIMAT0003539	KCNIP3	-0.51
bta-miR-125b	1.11337	P	6.38823	P	0.025829	20504807	Bos taurus	miRNA	miRBase	chr1:19881398-19881419 (-) /// chr15:33298867-33298888 (-)	MIMAT0003539	HOXD9	-0.281
bta-miR-125b	1.11337	P	6.38823	P	0.025829	20504807	Bos taurus	miRNA	miRBase	chr1:19881398-19881419 (-) /// chr15:33298867-33298888 (-)	MIMAT0003539	VCPIP1	-0.251
bta-miR-125b	1.11337	P	6.38823	P	0.025829	20504807	Bos taurus	miRNA	miRBase	chr1:19881398-19881419 (-) /// chr15:33298867-33298888 (-)	MIMAT0003539	C21orf2	-0.599
bta-miR-125b	1.11337	P	6.38823	P	0.025829	20504807	Bos taurus	miRNA	miRBase	chr1:19881398-19881419 (-) /// chr15:33298867-33298888 (-)	MIMAT0003539	C7orf55	-0.647
bta-miR-125b	1.11337	P	6.38823	P	0.025829	20504807	Bos taurus	miRNA	miRBase	chr1:19881398-19881419 (-) /// chr15:33298867-33298888 (-)	MIMAT0003539	PAN2	-0.329
bta-miR-125b	1.11337	P	6.38823	P	0.025829	20504807	Bos taurus	miRNA	miRBase	chr1:19881398-19881419 (-) /// chr15:33298867-33298888 (-)	MIMAT0003539	PODXL	-0.62
bta-miR-125b	1.11337	P	6.38823	P	0.025829	20504807	Bos taurus	miRNA	miRBase	chr1:19881398-19881419 (-) /// chr15:33298867-33298888 (-)	MIMAT0003539	HLA-DQA2	-0.283
bta-miR-125b	1.11337	P	6.38823	P	0.025829	20504807	Bos taurus	miRNA	miRBase	chr1:19881398-19881419 (-) /// chr15:33298867-33298888 (-)	MIMAT0003539	RFX5	-0.589
bta-miR-125b	1.11337	P	6.38823	P	0.025829	20504807	Bos taurus	miRNA	miRBase	chr1:19881398-19881419 (-) /// chr15:33298867-33298888 (-)	MIMAT0003539	KIAA0513	-0.394
bta-miR-125b	1.11337	P	6.38823	P	0.025829	20504807	Bos taurus	miRNA	miRBase	chr1:19881398-19881419 (-) /// chr15:33298867-33298888 (-)	MIMAT0003539	ENOSF1	-0.5
bta-miR-125b	1.11337	P	6.38823	P	0.025829	20504807	Bos taurus	miRNA	miRBase	chr1:19881398-19881419 (-) /// chr15:33298867-33298888 (-)	MIMAT0003539	RIC3	-0.296
bta-miR-125b	1.11337	P	6.38823	P	0.025829	20504807	Bos taurus	miRNA	miRBase	chr1:19881398-19881419 (-) /// chr15:33298867-33298888 (-)	MIMAT0003539	JPH2	-0.227
bta-miR-125b	1.11337	P	6.38823	P	0.025829	20504807	Bos taurus	miRNA	miRBase	chr1:19881398-19881419 (-) /// chr15:33298867-33298888 (-)	MIMAT0003539	SP6	-0.306
bta-miR-125b	1.11337	P	6.38823	P	0.025829	20504807	Bos taurus	miRNA	miRBase	chr1:19881398-19881419 (-) /// chr15:33298867-33298888 (-)	MIMAT0003539	MCL1	-0.386
bta-miR-125b	1.11337	P	6.38823	P	0.025829	20504807	Bos taurus	miRNA	miRBase	chr1:19881398-19881419 (-) /// chr15:33298867-33298888 (-)	MIMAT0003539	SLC35A5	-0.231
bta-miR-125b	1.11337	P	6.38823	P	0.025829	20504807	Bos taurus	miRNA	miRBase	chr1:19881398-19881419 (-) /// chr15:33298867-33298888 (-)	MIMAT0003539	KCNK10	-0.441
bta-miR-125b	1.11337	P	6.38823	P	0.025829	20504807	Bos taurus	miRNA	miRBase	chr1:19881398-19881419 (-) /// chr15:33298867-33298888 (-)	MIMAT0003539	ADM2	-0.217
bta-miR-125b	1.11337	P	6.38823	P	0.025829	20504807	Bos taurus	miRNA	miRBase	chr1:19881398-19881419 (-) /// chr15:33298867-33298888 (-)	MIMAT0003539	KIAA0355	-0.225
bta-miR-125b	1.11337	P	6.38823	P	0.025829	20504807	Bos taurus	miRNA	miRBase	chr1:19881398-19881419 (-) /// chr15:33298867-33298888 (-)	MIMAT0003539	CCDC126	-0.227
bta-miR-125b	1.11337	P	6.38823	P	0.025829	20504807	Bos taurus	miRNA	miRBase	chr1:19881398-19881419 (-) /// chr15:33298867-33298888 (-)	MIMAT0003539	IER2	-0.456
bta-miR-125b	1.11337	P	6.38823	P	0.025829	20504807	Bos taurus	miRNA	miRBase	chr1:19881398-19881419 (-) /// chr15:33298867-33298888 (-)	MIMAT0003539	KARS	-0.207
bta-miR-125b	1.11337	P	6.38823	P	0.025829	20504807	Bos taurus	miRNA	miRBase	chr1:19881398-19881419 (-) /// chr15:33298867-33298888 (-)	MIMAT0003539	FNDC3B	-0.233
bta-miR-125b	1.11337	P	6.38823	P	0.025829	20504807	Bos taurus	miRNA	miRBase	chr1:19881398-19881419 (-) /// chr15:33298867-33298888 (-)	MIMAT0003539	SGPP2	-0.219
bta-miR-125b	1.11337	P	6.38823	P	0.025829	20504807	Bos taurus	miRNA	miRBase	chr1:19881398-19881419 (-) /// chr15:33298867-33298888 (-)	MIMAT0003539	CGN	-0.44
bta-miR-125b	1.11337	P	6.38823	P	0.025829	20504807	Bos taurus	miRNA	miRBase	chr1:19881398-19881419 (-) /// chr15:33298867-33298888 (-)	MIMAT0003539	IFNGR1	-0.287
bta-miR-125b	1.11337	P	6.38823	P	0.025829	20504807	Bos taurus	miRNA	miRBase	chr1:19881398-19881419 (-) /// chr15:33298867-33298888 (-)	MIMAT0003539	LYRM9	-0.268
bta-miR-125b	1.11337	P	6.38823	P	0.025829	20504807	Bos taurus	miRNA	miRBase	chr1:19881398-19881419 (-) /// chr15:33298867-33298888 (-)	MIMAT0003539	ACADSB	-0.217
bta-miR-125b	1.11337	P	6.38823	P	0.025829	20504807	Bos taurus	miRNA	miRBase	chr1:19881398-19881419 (-) /// chr15:33298867-33298888 (-)	MIMAT0003539	LRRC3C	-0.21
bta-miR-125b	1.11337	P	6.38823	P	0.025829	20504807	Bos taurus	miRNA	miRBase	chr1:19881398-19881419 (-) /// chr15:33298867-33298888 (-)	MIMAT0003539	CREB3L4	-0.304
bta-miR-125b	1.11337	P	6.38823	P	0.025829	20504807	Bos taurus	miRNA	miRBase	chr1:19881398-19881419 (-) /// chr15:33298867-33298888 (-)	MIMAT0003539	MRPL35	-0.31
bta-miR-125b	1.11337	P	6.38823	P	0.025829	20504807	Bos taurus	miRNA	miRBase	chr1:19881398-19881419 (-) /// chr15:33298867-33298888 (-)	MIMAT0003539	PSTPIP2	-0.468
bta-miR-125b	1.11337	P	6.38823	P	0.025829	20504807	Bos taurus	miRNA	miRBase	chr1:19881398-19881419 (-) /// chr15:33298867-33298888 (-)	MIMAT0003539	ATRAID	-0.211
bta-miR-125b	1.11337	P	6.38823	P	0.025829	20504807	Bos taurus	miRNA	miRBase	chr1:19881398-19881419 (-) /// chr15:33298867-33298888 (-)	MIMAT0003539	TSC22D3	-0.847
bta-miR-125b	1.11337	P	6.38823	P	0.025829	20504807	Bos taurus	miRNA	miRBase	chr1:19881398-19881419 (-) /// chr15:33298867-33298888 (-)	MIMAT0003539	HNRNPU	-0.225
bta-miR-125b	1.11337	P	6.38823	P	0.025829	20504807	Bos taurus	miRNA	miRBase	chr1:19881398-19881419 (-) /// chr15:33298867-33298888 (-)	MIMAT0003539	FOXRED2	-0.202
bta-miR-125b	1.11337	P	6.38823	P	0.025829	20504807	Bos taurus	miRNA	miRBase	chr1:19881398-19881419 (-) /// chr15:33298867-33298888 (-)	MIMAT0003539	GPRC5A	-0.292
bta-miR-125b	1.11337	P	6.38823	P	0.025829	20504807	Bos taurus	miRNA	miRBase	chr1:19881398-19881419 (-) /// chr15:33298867-33298888 (-)	MIMAT0003539	RMND5A	-0.31
bta-miR-125b	1.11337	P	6.38823	P	0.025829	20504807	Bos taurus	miRNA	miRBase	chr1:19881398-19881419 (-) /// chr15:33298867-33298888 (-)	MIMAT0003539	UBE2W	-0.324
bta-miR-125b	1.11337	P	6.38823	P	0.025829	20504807	Bos taurus	miRNA	miRBase	chr1:19881398-19881419 (-) /// chr15:33298867-33298888 (-)	MIMAT0003539	SDR39U1	-0.265
bta-miR-125b	1.11337	P	6.38823	P	0.025829	20504807	Bos taurus	miRNA	miRBase	chr1:19881398-19881419 (-) /// chr15:33298867-33298888 (-)	MIMAT0003539	METTL24	-0.26
bta-miR-125b	1.11337	P	6.38823	P	0.025829	20504807	Bos taurus	miRNA	miRBase	chr1:19881398-19881419 (-) /// chr15:33298867-33298888 (-)	MIMAT0003539	C19orf44	-0.267
bta-miR-125b	1.11337	P	6.38823	P	0.025829	20504807	Bos taurus	miRNA	miRBase	chr1:19881398-19881419 (-) /// chr15:33298867-33298888 (-)	MIMAT0003539	TMEM170B	-0.233
bta-miR-125b	1.11337	P	6.38823	P	0.025829	20504807	Bos taurus	miRNA	miRBase	chr1:19881398-19881419 (-) /// chr15:33298867-33298888 (-)	MIMAT0003539	PTAR1	-0.4
bta-miR-125b	1.11337	P	6.38823	P	0.025829	20504807	Bos taurus	miRNA	miRBase	chr1:19881398-19881419 (-) /// chr15:33298867-33298888 (-)	MIMAT0003539	KCNC1	-0.208
bta-miR-125b	1.11337	P	6.38823	P	0.025829	20504807	Bos taurus	miRNA	miRBase	chr1:19881398-19881419 (-) /// chr15:33298867-33298888 (-)	MIMAT0003539	PRKX	-0.213
bta-miR-125b	1.11337	P	6.38823	P	0.025829	20504807	Bos taurus	miRNA	miRBase	chr1:19881398-19881419 (-) /// chr15:33298867-33298888 (-)	MIMAT0003539	FAM65B	-0.27
bta-miR-125b	1.11337	P	6.38823	P	0.025829	20504807	Bos taurus	miRNA	miRBase	chr1:19881398-19881419 (-) /// chr15:33298867-33298888 (-)	MIMAT0003539	RBM38	-0.635
bta-miR-125b	1.11337	P	6.38823	P	0.025829	20504807	Bos taurus	miRNA	miRBase	chr1:19881398-19881419 (-) /// chr15:33298867-33298888 (-)	MIMAT0003539	RWDD1	-0.228
bta-miR-125b	1.11337	P	6.38823	P	0.025829	20504807	Bos taurus	miRNA	miRBase	chr1:19881398-19881419 (-) /// chr15:33298867-33298888 (-)	MIMAT0003539	SOGA3	-0.289
bta-miR-125b	1.11337	P	6.38823	P	0.025829	20504807	Bos taurus	miRNA	miRBase	chr1:19881398-19881419 (-) /// chr15:33298867-33298888 (-)	MIMAT0003539	CALCOCO2	-0.348
bta-miR-125b	1.11337	P	6.38823	P	0.025829	20504807	Bos taurus	miRNA	miRBase	chr1:19881398-19881419 (-) /// chr15:33298867-33298888 (-)	MIMAT0003539	ERCC6	-0.337
bta-miR-125b	1.11337	P	6.38823	P	0.025829	20504807	Bos taurus	miRNA	miRBase	chr1:19881398-19881419 (-) /// chr15:33298867-33298888 (-)	MIMAT0003539	FGFR3	-0.233
bta-miR-125b	1.11337	P	6.38823	P	0.025829	20504807	Bos taurus	miRNA	miRBase	chr1:19881398-19881419 (-) /// chr15:33298867-33298888 (-)	MIMAT0003539	TRIAP1	-0.564
bta-miR-125b	1.11337	P	6.38823	P	0.025829	20504807	Bos taurus	miRNA	miRBase	chr1:19881398-19881419 (-) /// chr15:33298867-33298888 (-)	MIMAT0003539	ARID3B	-0.746
bta-miR-125b	1.11337	P	6.38823	P	0.025829	20504807	Bos taurus	miRNA	miRBase	chr1:19881398-19881419 (-) /// chr15:33298867-33298888 (-)	MIMAT0003539	TXNDC16	-0.267
bta-miR-125b	1.11337	P	6.38823	P	0.025829	20504807	Bos taurus	miRNA	miRBase	chr1:19881398-19881419 (-) /// chr15:33298867-33298888 (-)	MIMAT0003539	TMEM81	-0.534
bta-miR-125b	1.11337	P	6.38823	P	0.025829	20504807	Bos taurus	miRNA	miRBase	chr1:19881398-19881419 (-) /// chr15:33298867-33298888 (-)	MIMAT0003539	SEMA4B	-0.236
bta-miR-125b	1.11337	P	6.38823	P	0.025829	20504807	Bos taurus	miRNA	miRBase	chr1:19881398-19881419 (-) /// chr15:33298867-33298888 (-)	MIMAT0003539	SLC16A3	-0.365
bta-miR-125b	1.11337	P	6.38823	P	0.025829	20504807	Bos taurus	miRNA	miRBase	chr1:19881398-19881419 (-) /// chr15:33298867-33298888 (-)	MIMAT0003539	LAMTOR3	-0.33
bta-miR-125b	1.11337	P	6.38823	P	0.025829	20504807	Bos taurus	miRNA	miRBase	chr1:19881398-19881419 (-) /// chr15:33298867-33298888 (-)	MIMAT0003539	ELAC2	-0.476
bta-miR-125b	1.11337	P	6.38823	P	0.025829	20504807	Bos taurus	miRNA	miRBase	chr1:19881398-19881419 (-) /// chr15:33298867-33298888 (-)	MIMAT0003539	STARD13	-0.668
bta-miR-125b	1.11337	P	6.38823	P	0.025829	20504807	Bos taurus	miRNA	miRBase	chr1:19881398-19881419 (-) /// chr15:33298867-33298888 (-)	MIMAT0003539	KCNJ9	-0.205
bta-miR-125b	1.11337	P	6.38823	P	0.025829	20504807	Bos taurus	miRNA	miRBase	chr1:19881398-19881419 (-) /// chr15:33298867-33298888 (-)	MIMAT0003539	ZNF281	-0.261
bta-miR-125b	1.11337	P	6.38823	P	0.025829	20504807	Bos taurus	miRNA	miRBase	chr1:19881398-19881419 (-) /// chr15:33298867-33298888 (-)	MIMAT0003539	GPR65	-0.567
bta-miR-125b	1.11337	P	6.38823	P	0.025829	20504807	Bos taurus	miRNA	miRBase	chr1:19881398-19881419 (-) /// chr15:33298867-33298888 (-)	MIMAT0003539	CD300LF	-0.302
bta-miR-125b	1.11337	P	6.38823	P	0.025829	20504807	Bos taurus	miRNA	miRBase	chr1:19881398-19881419 (-) /// chr15:33298867-33298888 (-)	MIMAT0003539	CHAMP1	-0.307
bta-miR-125b	1.11337	P	6.38823	P	0.025829	20504807	Bos taurus	miRNA	miRBase	chr1:19881398-19881419 (-) /// chr15:33298867-33298888 (-)	MIMAT0003539	ANPEP	-0.401
bta-miR-125b	1.11337	P	6.38823	P	0.025829	20504807	Bos taurus	miRNA	miRBase	chr1:19881398-19881419 (-) /// chr15:33298867-33298888 (-)	MIMAT0003539	RAD54L2	-0.516
bta-miR-125b	1.11337	P	6.38823	P	0.025829	20504807	Bos taurus	miRNA	miRBase	chr1:19881398-19881419 (-) /// chr15:33298867-33298888 (-)	MIMAT0003539	CXCL3	-0.288
bta-miR-125b	1.11337	P	6.38823	P	0.025829	20504807	Bos taurus	miRNA	miRBase	chr1:19881398-19881419 (-) /// chr15:33298867-33298888 (-)	MIMAT0003539	TRIM44	-0.218
bta-miR-151-5p	0.64964	A	2.09123	P	0.36816	20504788	Bos taurus	miRNA	miRBase	chr14:4030326-4030346 (+)	MIMAT0003523	PPAN-P2RY11	-0.228
bta-miR-151-5p	0.64964	A	2.09123	P	0.36816	20504788	Bos taurus	miRNA	miRBase	chr14:4030326-4030346 (+)	MIMAT0003523	EVX2	-0.57
bta-miR-151-5p	0.64964	A	2.09123	P	0.36816	20504788	Bos taurus	miRNA	miRBase	chr14:4030326-4030346 (+)	MIMAT0003523	MAP2K6	-0.425
bta-miR-151-5p	0.64964	A	2.09123	P	0.36816	20504788	Bos taurus	miRNA	miRBase	chr14:4030326-4030346 (+)	MIMAT0003523	MRGPRF	-0.209
bta-miR-151-5p	0.64964	A	2.09123	P	0.36816	20504788	Bos taurus	miRNA	miRBase	chr14:4030326-4030346 (+)	MIMAT0003523	DCAF12	-0.227
bta-miR-151-5p	0.64964	A	2.09123	P	0.36816	20504788	Bos taurus	miRNA	miRBase	chr14:4030326-4030346 (+)	MIMAT0003523	TMEM154	-0.224
bta-miR-151-5p	0.64964	A	2.09123	P	0.36816	20504788	Bos taurus	miRNA	miRBase	chr14:4030326-4030346 (+)	MIMAT0003523	COPS7A	-0.27
bta-miR-151-5p	0.64964	A	2.09123	P	0.36816	20504788	Bos taurus	miRNA	miRBase	chr14:4030326-4030346 (+)	MIMAT0003523	ABLIM2	-0.339
bta-miR-151-5p	0.64964	A	2.09123	P	0.36816	20504788	Bos taurus	miRNA	miRBase	chr14:4030326-4030346 (+)	MIMAT0003523	GTF3C4	-0.236
bta-miR-151-5p	0.64964	A	2.09123	P	0.36816	20504788	Bos taurus	miRNA	miRBase	chr14:4030326-4030346 (+)	MIMAT0003523	UBE2QL1	-0.257
bta-miR-151-5p	0.64964	A	2.09123	P	0.36816	20504788	Bos taurus	miRNA	miRBase	chr14:4030326-4030346 (+)	MIMAT0003523	BAG5	-0.439
bta-miR-151-5p	0.64964	A	2.09123	P	0.36816	20504788	Bos taurus	miRNA	miRBase	chr14:4030326-4030346 (+)	MIMAT0003523	ACACA	-0.409
bta-miR-151-5p	0.64964	A	2.09123	P	0.36816	20504788	Bos taurus	miRNA	miRBase	chr14:4030326-4030346 (+)	MIMAT0003523	ANKRD52	-0.435
bta-miR-151-5p	0.64964	A	2.09123	P	0.36816	20504788	Bos taurus	miRNA	miRBase	chr14:4030326-4030346 (+)	MIMAT0003523	PCDHA13	-0.536
bta-miR-151-5p	0.64964	A	2.09123	P	0.36816	20504788	Bos taurus	miRNA	miRBase	chr14:4030326-4030346 (+)	MIMAT0003523	CLDN3	-0.228
bta-miR-151-5p	0.64964	A	2.09123	P	0.36816	20504788	Bos taurus	miRNA	miRBase	chr14:4030326-4030346 (+)	MIMAT0003523	TTYH3	-0.2
bta-miR-151-5p	0.64964	A	2.09123	P	0.36816	20504788	Bos taurus	miRNA	miRBase	chr14:4030326-4030346 (+)	MIMAT0003523	CDH4	-0.215
bta-miR-151-5p	0.64964	A	2.09123	P	0.36816	20504788	Bos taurus	miRNA	miRBase	chr14:4030326-4030346 (+)	MIMAT0003523	TMEM231	-0.314
bta-miR-151-5p	0.64964	A	2.09123	P	0.36816	20504788	Bos taurus	miRNA	miRBase	chr14:4030326-4030346 (+)	MIMAT0003523	PTGIS	-0.246
bta-miR-151-5p	0.64964	A	2.09123	P	0.36816	20504788	Bos taurus	miRNA	miRBase	chr14:4030326-4030346 (+)	MIMAT0003523	EML3	-0.211
bta-miR-151-5p	0.64964	A	2.09123	P	0.36816	20504788	Bos taurus	miRNA	miRBase	chr14:4030326-4030346 (+)	MIMAT0003523	RNF165	-0.21
bta-miR-151-5p	0.64964	A	2.09123	P	0.36816	20504788	Bos taurus	miRNA	miRBase	chr14:4030326-4030346 (+)	MIMAT0003523	ZNF35	-0.318
bta-miR-151-5p	0.64964	A	2.09123	P	0.36816	20504788	Bos taurus	miRNA	miRBase	chr14:4030326-4030346 (+)	MIMAT0003523	EDN1	-0.374
bta-miR-151-5p	0.64964	A	2.09123	P	0.36816	20504788	Bos taurus	miRNA	miRBase	chr14:4030326-4030346 (+)	MIMAT0003523	IL17D	-0.224
bta-miR-151-5p	0.64964	A	2.09123	P	0.36816	20504788	Bos taurus	miRNA	miRBase	chr14:4030326-4030346 (+)	MIMAT0003523	DEF8	-0.51
bta-miR-151-5p	0.64964	A	2.09123	P	0.36816	20504788	Bos taurus	miRNA	miRBase	chr14:4030326-4030346 (+)	MIMAT0003523	UBE2E3	-0.381
bta-miR-151-5p	0.64964	A	2.09123	P	0.36816	20504788	Bos taurus	miRNA	miRBase	chr14:4030326-4030346 (+)	MIMAT0003523	CXCR2	-0.25
bta-miR-151-5p	0.64964	A	2.09123	P	0.36816	20504788	Bos taurus	miRNA	miRBase	chr14:4030326-4030346 (+)	MIMAT0003523	WDFY2	-0.369
bta-miR-151-5p	0.64964	A	2.09123	P	0.36816	20504788	Bos taurus	miRNA	miRBase	chr14:4030326-4030346 (+)	MIMAT0003523	JMJD8	-0.568
bta-miR-151-5p	0.64964	A	2.09123	P	0.36816	20504788	Bos taurus	miRNA	miRBase	chr14:4030326-4030346 (+)	MIMAT0003523	CYP24A1	-0.26
bta-miR-151-5p	0.64964	A	2.09123	P	0.36816	20504788	Bos taurus	miRNA	miRBase	chr14:4030326-4030346 (+)	MIMAT0003523	SIRPA	-0.269
bta-miR-151-5p	0.64964	A	2.09123	P	0.36816	20504788	Bos taurus	miRNA	miRBase	chr14:4030326-4030346 (+)	MIMAT0003523	ALKBH3	-0.339
bta-miR-151-5p	0.64964	A	2.09123	P	0.36816	20504788	Bos taurus	miRNA	miRBase	chr14:4030326-4030346 (+)	MIMAT0003523	ADM	-0.26
bta-miR-151-5p	0.64964	A	2.09123	P	0.36816	20504788	Bos taurus	miRNA	miRBase	chr14:4030326-4030346 (+)	MIMAT0003523	SPATC1L	-0.368
bta-miR-151-5p	0.64964	A	2.09123	P	0.36816	20504788	Bos taurus	miRNA	miRBase	chr14:4030326-4030346 (+)	MIMAT0003523	2017-03-08	-0.209
bta-miR-151-5p	0.64964	A	2.09123	P	0.36816	20504788	Bos taurus	miRNA	miRBase	chr14:4030326-4030346 (+)	MIMAT0003523	FAM19A1	-0.276
bta-miR-151-5p	0.64964	A	2.09123	P	0.36816	20504788	Bos taurus	miRNA	miRBase	chr14:4030326-4030346 (+)	MIMAT0003523	KIF21B	-0.363
bta-miR-151-5p	0.64964	A	2.09123	P	0.36816	20504788	Bos taurus	miRNA	miRBase	chr14:4030326-4030346 (+)	MIMAT0003523	CAV3	-0.351
bta-miR-151-5p	0.64964	A	2.09123	P	0.36816	20504788	Bos taurus	miRNA	miRBase	chr14:4030326-4030346 (+)	MIMAT0003523	MXD4	-0.256
bta-miR-151-5p	0.64964	A	2.09123	P	0.36816	20504788	Bos taurus	miRNA	miRBase	chr14:4030326-4030346 (+)	MIMAT0003523	2017-09-09	-0.241
bta-miR-151-5p	0.64964	A	2.09123	P	0.36816	20504788	Bos taurus	miRNA	miRBase	chr14:4030326-4030346 (+)	MIMAT0003523	APOPT1	-0.344
bta-miR-151-5p	0.64964	A	2.09123	P	0.36816	20504788	Bos taurus	miRNA	miRBase	chr14:4030326-4030346 (+)	MIMAT0003523	LONRF2	-0.249
bta-miR-151-5p	0.64964	A	2.09123	P	0.36816	20504788	Bos taurus	miRNA	miRBase	chr14:4030326-4030346 (+)	MIMAT0003523	TMCC1	-0.464
bta-miR-151-5p	0.64964	A	2.09123	P	0.36816	20504788	Bos taurus	miRNA	miRBase	chr14:4030326-4030346 (+)	MIMAT0003523	ATP7B	-0.316
bta-miR-151-5p	0.64964	A	2.09123	P	0.36816	20504788	Bos taurus	miRNA	miRBase	chr14:4030326-4030346 (+)	MIMAT0003523	APLP2	-0.222
bta-miR-151-5p	0.64964	A	2.09123	P	0.36816	20504788	Bos taurus	miRNA	miRBase	chr14:4030326-4030346 (+)	MIMAT0003523	TRAF3IP2	-0.296
[truncated: 25,165 more rows]
