# Supplementary material for: Bovid microRNAs involved in the process of spermatogonia differentiation into spermatocytes
Source: Int J Biol Sci. 2020 Jan 1;16(2):239–50. doi: 10.7150/ijbs.38232 (PMC6949159; doi:10.7150/ijbs.38232)
Supplement: Supplementary file 3 — Tables S2-S9. [file ijbsv16p0239s3.zip › Supplementary Table S5.xls]

## Sheet: Sheet1
SystematicName	CY_NS	CY_flags	YK_NS	YK_flags	foldchange	ProbeSetID	SpeciesScientificName	SequenceType	SequenceSource	Alignments	Accession	GeneSymbol	Total Context++ Score
bta-let-7a-5p	0.899669	A	9.35188	P	0.00285515	20505139	Bos taurus	miRNA	miRBase	chr15:33347615-33347636 (-) /// chr5:117119388-117119409 (+) /// chr8:86884877-86884898 (+)	MIMAT0003844	TRIM5	-0.269
bta-let-7a-5p	0.899669	A	9.35188	P	0.00285515	20505139	Bos taurus	miRNA	miRBase	chr15:33347615-33347636 (-) /// chr5:117119388-117119409 (+) /// chr8:86884877-86884898 (+)	MIMAT0003844	CAPNS1	-0.303
bta-let-7a-5p	0.899669	A	9.35188	P	0.00285515	20505139	Bos taurus	miRNA	miRBase	chr15:33347615-33347636 (-) /// chr5:117119388-117119409 (+) /// chr8:86884877-86884898 (+)	MIMAT0003844	SEMA4F	-0.219
bta-let-7a-5p	0.899669	A	9.35188	P	0.00285515	20505139	Bos taurus	miRNA	miRBase	chr15:33347615-33347636 (-) /// chr5:117119388-117119409 (+) /// chr8:86884877-86884898 (+)	MIMAT0003844	SNX6	-0.424
bta-let-7a-5p	0.899669	A	9.35188	P	0.00285515	20505139	Bos taurus	miRNA	miRBase	chr15:33347615-33347636 (-) /// chr5:117119388-117119409 (+) /// chr8:86884877-86884898 (+)	MIMAT0003844	SLC25A27	-0.452
bta-let-7a-5p	0.899669	A	9.35188	P	0.00285515	20505139	Bos taurus	miRNA	miRBase	chr15:33347615-33347636 (-) /// chr5:117119388-117119409 (+) /// chr8:86884877-86884898 (+)	MIMAT0003844	SLC25A24	-0.365
bta-let-7a-5p	0.899669	A	9.35188	P	0.00285515	20505139	Bos taurus	miRNA	miRBase	chr15:33347615-33347636 (-) /// chr5:117119388-117119409 (+) /// chr8:86884877-86884898 (+)	MIMAT0003844	SAYSD1	-0.294
bta-let-7a-5p	0.899669	A	9.35188	P	0.00285515	20505139	Bos taurus	miRNA	miRBase	chr15:33347615-33347636 (-) /// chr5:117119388-117119409 (+) /// chr8:86884877-86884898 (+)	MIMAT0003844	CDKL4	-0.306
bta-let-7a-5p	0.899669	A	9.35188	P	0.00285515	20505139	Bos taurus	miRNA	miRBase	chr15:33347615-33347636 (-) /// chr5:117119388-117119409 (+) /// chr8:86884877-86884898 (+)	MIMAT0003844	KARS	-0.287
bta-let-7a-5p	0.899669	A	9.35188	P	0.00285515	20505139	Bos taurus	miRNA	miRBase	chr15:33347615-33347636 (-) /// chr5:117119388-117119409 (+) /// chr8:86884877-86884898 (+)	MIMAT0003844	SPINK9	-0.42
bta-let-7a-5p	0.899669	A	9.35188	P	0.00285515	20505139	Bos taurus	miRNA	miRBase	chr15:33347615-33347636 (-) /// chr5:117119388-117119409 (+) /// chr8:86884877-86884898 (+)	MIMAT0003844	CYP46A1	-0.398
bta-let-7a-5p	0.899669	A	9.35188	P	0.00285515	20505139	Bos taurus	miRNA	miRBase	chr15:33347615-33347636 (-) /// chr5:117119388-117119409 (+) /// chr8:86884877-86884898 (+)	MIMAT0003844	GPC4	-0.424
bta-let-7a-5p	0.899669	A	9.35188	P	0.00285515	20505139	Bos taurus	miRNA	miRBase	chr15:33347615-33347636 (-) /// chr5:117119388-117119409 (+) /// chr8:86884877-86884898 (+)	MIMAT0003844	ZGLP1	-0.289
bta-let-7a-5p	0.899669	A	9.35188	P	0.00285515	20505139	Bos taurus	miRNA	miRBase	chr15:33347615-33347636 (-) /// chr5:117119388-117119409 (+) /// chr8:86884877-86884898 (+)	MIMAT0003844	CYP11A1	-0.317
bta-let-7a-5p	0.899669	A	9.35188	P	0.00285515	20505139	Bos taurus	miRNA	miRBase	chr15:33347615-33347636 (-) /// chr5:117119388-117119409 (+) /// chr8:86884877-86884898 (+)	MIMAT0003844	AC022532.1	-0.253
bta-let-7a-5p	0.899669	A	9.35188	P	0.00285515	20505139	Bos taurus	miRNA	miRBase	chr15:33347615-33347636 (-) /// chr5:117119388-117119409 (+) /// chr8:86884877-86884898 (+)	MIMAT0003844	PRELP	-0.25
bta-let-7a-5p	0.899669	A	9.35188	P	0.00285515	20505139	Bos taurus	miRNA	miRBase	chr15:33347615-33347636 (-) /// chr5:117119388-117119409 (+) /// chr8:86884877-86884898 (+)	MIMAT0003844	TMEM143	-0.331
bta-let-7a-5p	0.899669	A	9.35188	P	0.00285515	20505139	Bos taurus	miRNA	miRBase	chr15:33347615-33347636 (-) /// chr5:117119388-117119409 (+) /// chr8:86884877-86884898 (+)	MIMAT0003844	ZNF740	-0.315
bta-let-7a-5p	0.899669	A	9.35188	P	0.00285515	20505139	Bos taurus	miRNA	miRBase	chr15:33347615-33347636 (-) /// chr5:117119388-117119409 (+) /// chr8:86884877-86884898 (+)	MIMAT0003844	NTF4	-0.276
bta-let-7a-5p	0.899669	A	9.35188	P	0.00285515	20505139	Bos taurus	miRNA	miRBase	chr15:33347615-33347636 (-) /// chr5:117119388-117119409 (+) /// chr8:86884877-86884898 (+)	MIMAT0003844	ERGIC1	-0.354
bta-let-7a-5p	0.899669	A	9.35188	P	0.00285515	20505139	Bos taurus	miRNA	miRBase	chr15:33347615-33347636 (-) /// chr5:117119388-117119409 (+) /// chr8:86884877-86884898 (+)	MIMAT0003844	EEA1	-0.332
bta-let-7a-5p	0.899669	A	9.35188	P	0.00285515	20505139	Bos taurus	miRNA	miRBase	chr15:33347615-33347636 (-) /// chr5:117119388-117119409 (+) /// chr8:86884877-86884898 (+)	MIMAT0003844	HDX	-0.342
bta-let-7a-5p	0.899669	A	9.35188	P	0.00285515	20505139	Bos taurus	miRNA	miRBase	chr15:33347615-33347636 (-) /// chr5:117119388-117119409 (+) /// chr8:86884877-86884898 (+)	MIMAT0003844	TXNDC8	-0.344
bta-let-7a-5p	0.899669	A	9.35188	P	0.00285515	20505139	Bos taurus	miRNA	miRBase	chr15:33347615-33347636 (-) /// chr5:117119388-117119409 (+) /// chr8:86884877-86884898 (+)	MIMAT0003844	ZG16	-0.275
bta-let-7a-5p	0.899669	A	9.35188	P	0.00285515	20505139	Bos taurus	miRNA	miRBase	chr15:33347615-33347636 (-) /// chr5:117119388-117119409 (+) /// chr8:86884877-86884898 (+)	MIMAT0003844	SLC31A1	-0.351
bta-let-7a-5p	0.899669	A	9.35188	P	0.00285515	20505139	Bos taurus	miRNA	miRBase	chr15:33347615-33347636 (-) /// chr5:117119388-117119409 (+) /// chr8:86884877-86884898 (+)	MIMAT0003844	SASS6	-0.468
bta-let-7a-5p	0.899669	A	9.35188	P	0.00285515	20505139	Bos taurus	miRNA	miRBase	chr15:33347615-33347636 (-) /// chr5:117119388-117119409 (+) /// chr8:86884877-86884898 (+)	MIMAT0003844	CCL3L1	-0.418
bta-let-7a-5p	0.899669	A	9.35188	P	0.00285515	20505139	Bos taurus	miRNA	miRBase	chr15:33347615-33347636 (-) /// chr5:117119388-117119409 (+) /// chr8:86884877-86884898 (+)	MIMAT0003844	ACTR10	-0.421
bta-let-7a-5p	0.899669	A	9.35188	P	0.00285515	20505139	Bos taurus	miRNA	miRBase	chr15:33347615-33347636 (-) /// chr5:117119388-117119409 (+) /// chr8:86884877-86884898 (+)	MIMAT0003844	CERS2	-0.233
bta-let-7a-5p	0.899669	A	9.35188	P	0.00285515	20505139	Bos taurus	miRNA	miRBase	chr15:33347615-33347636 (-) /// chr5:117119388-117119409 (+) /// chr8:86884877-86884898 (+)	MIMAT0003844	MCM5	-0.221
bta-let-7a-5p	0.899669	A	9.35188	P	0.00285515	20505139	Bos taurus	miRNA	miRBase	chr15:33347615-33347636 (-) /// chr5:117119388-117119409 (+) /// chr8:86884877-86884898 (+)	MIMAT0003844	KLF3	-0.21
bta-let-7a-5p	0.899669	A	9.35188	P	0.00285515	20505139	Bos taurus	miRNA	miRBase	chr15:33347615-33347636 (-) /// chr5:117119388-117119409 (+) /// chr8:86884877-86884898 (+)	MIMAT0003844	LRRC17	-0.356
bta-let-7a-5p	0.899669	A	9.35188	P	0.00285515	20505139	Bos taurus	miRNA	miRBase	chr15:33347615-33347636 (-) /// chr5:117119388-117119409 (+) /// chr8:86884877-86884898 (+)	MIMAT0003844	TMEM254	-0.321
bta-let-7a-5p	0.899669	A	9.35188	P	0.00285515	20505139	Bos taurus	miRNA	miRBase	chr15:33347615-33347636 (-) /// chr5:117119388-117119409 (+) /// chr8:86884877-86884898 (+)	MIMAT0003844	ORC6	-0.285
bta-let-7a-5p	0.899669	A	9.35188	P	0.00285515	20505139	Bos taurus	miRNA	miRBase	chr15:33347615-33347636 (-) /// chr5:117119388-117119409 (+) /// chr8:86884877-86884898 (+)	MIMAT0003844	CHD4	-0.274
bta-let-7a-5p	0.899669	A	9.35188	P	0.00285515	20505139	Bos taurus	miRNA	miRBase	chr15:33347615-33347636 (-) /// chr5:117119388-117119409 (+) /// chr8:86884877-86884898 (+)	MIMAT0003844	B3GNT4	-0.253
bta-let-7a-5p	0.899669	A	9.35188	P	0.00285515	20505139	Bos taurus	miRNA	miRBase	chr15:33347615-33347636 (-) /// chr5:117119388-117119409 (+) /// chr8:86884877-86884898 (+)	MIMAT0003844	TGDS	-0.359
bta-let-7a-5p	0.899669	A	9.35188	P	0.00285515	20505139	Bos taurus	miRNA	miRBase	chr15:33347615-33347636 (-) /// chr5:117119388-117119409 (+) /// chr8:86884877-86884898 (+)	MIMAT0003844	SPRR2D	-0.415
bta-let-7a-5p	0.899669	A	9.35188	P	0.00285515	20505139	Bos taurus	miRNA	miRBase	chr15:33347615-33347636 (-) /// chr5:117119388-117119409 (+) /// chr8:86884877-86884898 (+)	MIMAT0003844	ATXN7L2	-0.329
bta-let-7a-5p	0.899669	A	9.35188	P	0.00285515	20505139	Bos taurus	miRNA	miRBase	chr15:33347615-33347636 (-) /// chr5:117119388-117119409 (+) /// chr8:86884877-86884898 (+)	MIMAT0003844	YAE1D1	-0.606
bta-let-7a-5p	0.899669	A	9.35188	P	0.00285515	20505139	Bos taurus	miRNA	miRBase	chr15:33347615-33347636 (-) /// chr5:117119388-117119409 (+) /// chr8:86884877-86884898 (+)	MIMAT0003844	KCNC1	-0.267
bta-let-7a-5p	0.899669	A	9.35188	P	0.00285515	20505139	Bos taurus	miRNA	miRBase	chr15:33347615-33347636 (-) /// chr5:117119388-117119409 (+) /// chr8:86884877-86884898 (+)	MIMAT0003844	PEX19	-0.389
bta-let-7a-5p	0.899669	A	9.35188	P	0.00285515	20505139	Bos taurus	miRNA	miRBase	chr15:33347615-33347636 (-) /// chr5:117119388-117119409 (+) /// chr8:86884877-86884898 (+)	MIMAT0003844	TARBP2	-0.345
bta-let-7a-5p	0.899669	A	9.35188	P	0.00285515	20505139	Bos taurus	miRNA	miRBase	chr15:33347615-33347636 (-) /// chr5:117119388-117119409 (+) /// chr8:86884877-86884898 (+)	MIMAT0003844	NKD1	-0.435
bta-let-7a-5p	0.899669	A	9.35188	P	0.00285515	20505139	Bos taurus	miRNA	miRBase	chr15:33347615-33347636 (-) /// chr5:117119388-117119409 (+) /// chr8:86884877-86884898 (+)	MIMAT0003844	RGS6	-0.274
bta-let-7a-5p	0.899669	A	9.35188	P	0.00285515	20505139	Bos taurus	miRNA	miRBase	chr15:33347615-33347636 (-) /// chr5:117119388-117119409 (+) /// chr8:86884877-86884898 (+)	MIMAT0003844	NBN	-0.271
bta-let-7a-5p	0.899669	A	9.35188	P	0.00285515	20505139	Bos taurus	miRNA	miRBase	chr15:33347615-33347636 (-) /// chr5:117119388-117119409 (+) /// chr8:86884877-86884898 (+)	MIMAT0003844	RAB6B	-0.279
bta-let-7a-5p	0.899669	A	9.35188	P	0.00285515	20505139	Bos taurus	miRNA	miRBase	chr15:33347615-33347636 (-) /// chr5:117119388-117119409 (+) /// chr8:86884877-86884898 (+)	MIMAT0003844	MSANTD4	-0.349
bta-let-7a-5p	0.899669	A	9.35188	P	0.00285515	20505139	Bos taurus	miRNA	miRBase	chr15:33347615-33347636 (-) /// chr5:117119388-117119409 (+) /// chr8:86884877-86884898 (+)	MIMAT0003844	HECTD2	-0.271
bta-let-7a-5p	0.899669	A	9.35188	P	0.00285515	20505139	Bos taurus	miRNA	miRBase	chr15:33347615-33347636 (-) /// chr5:117119388-117119409 (+) /// chr8:86884877-86884898 (+)	MIMAT0003844	PDPR	-0.223
bta-let-7a-5p	0.899669	A	9.35188	P	0.00285515	20505139	Bos taurus	miRNA	miRBase	chr15:33347615-33347636 (-) /// chr5:117119388-117119409 (+) /// chr8:86884877-86884898 (+)	MIMAT0003844	BCAP29	-0.313
bta-let-7a-5p	0.899669	A	9.35188	P	0.00285515	20505139	Bos taurus	miRNA	miRBase	chr15:33347615-33347636 (-) /// chr5:117119388-117119409 (+) /// chr8:86884877-86884898 (+)	MIMAT0003844	OPN5	-0.328
bta-let-7a-5p	0.899669	A	9.35188	P	0.00285515	20505139	Bos taurus	miRNA	miRBase	chr15:33347615-33347636 (-) /// chr5:117119388-117119409 (+) /// chr8:86884877-86884898 (+)	MIMAT0003844	ANKRD39	-0.301
bta-let-7a-5p	0.899669	A	9.35188	P	0.00285515	20505139	Bos taurus	miRNA	miRBase	chr15:33347615-33347636 (-) /// chr5:117119388-117119409 (+) /// chr8:86884877-86884898 (+)	MIMAT0003844	CASP12	-0.538
bta-let-7a-5p	0.899669	A	9.35188	P	0.00285515	20505139	Bos taurus	miRNA	miRBase	chr15:33347615-33347636 (-) /// chr5:117119388-117119409 (+) /// chr8:86884877-86884898 (+)	MIMAT0003844	SUSD1	-0.311
bta-let-7a-5p	0.899669	A	9.35188	P	0.00285515	20505139	Bos taurus	miRNA	miRBase	chr15:33347615-33347636 (-) /// chr5:117119388-117119409 (+) /// chr8:86884877-86884898 (+)	MIMAT0003844	MOB4	-0.335
bta-let-7a-5p	0.899669	A	9.35188	P	0.00285515	20505139	Bos taurus	miRNA	miRBase	chr15:33347615-33347636 (-) /// chr5:117119388-117119409 (+) /// chr8:86884877-86884898 (+)	MIMAT0003844	PRKACB	-0.255
bta-let-7a-5p	0.899669	A	9.35188	P	0.00285515	20505139	Bos taurus	miRNA	miRBase	chr15:33347615-33347636 (-) /// chr5:117119388-117119409 (+) /// chr8:86884877-86884898 (+)	MIMAT0003844	GRINA	-0.201
bta-let-7a-5p	0.899669	A	9.35188	P	0.00285515	20505139	Bos taurus	miRNA	miRBase	chr15:33347615-33347636 (-) /// chr5:117119388-117119409 (+) /// chr8:86884877-86884898 (+)	MIMAT0003844	NAPEPLD	-0.262
bta-let-7a-5p	0.899669	A	9.35188	P	0.00285515	20505139	Bos taurus	miRNA	miRBase	chr15:33347615-33347636 (-) /// chr5:117119388-117119409 (+) /// chr8:86884877-86884898 (+)	MIMAT0003844	BZW2	-0.394
bta-let-7a-5p	0.899669	A	9.35188	P	0.00285515	20505139	Bos taurus	miRNA	miRBase	chr15:33347615-33347636 (-) /// chr5:117119388-117119409 (+) /// chr8:86884877-86884898 (+)	MIMAT0003844	SLC35D2	-0.255
bta-let-7a-5p	0.899669	A	9.35188	P	0.00285515	20505139	Bos taurus	miRNA	miRBase	chr15:33347615-33347636 (-) /// chr5:117119388-117119409 (+) /// chr8:86884877-86884898 (+)	MIMAT0003844	TAF9B	-0.658
bta-let-7a-5p	0.899669	A	9.35188	P	0.00285515	20505139	Bos taurus	miRNA	miRBase	chr15:33347615-33347636 (-) /// chr5:117119388-117119409 (+) /// chr8:86884877-86884898 (+)	MIMAT0003844	OTC	-0.38
bta-let-7a-5p	0.899669	A	9.35188	P	0.00285515	20505139	Bos taurus	miRNA	miRBase	chr15:33347615-33347636 (-) /// chr5:117119388-117119409 (+) /// chr8:86884877-86884898 (+)	MIMAT0003844	SYNPO2	-0.275
bta-let-7a-5p	0.899669	A	9.35188	P	0.00285515	20505139	Bos taurus	miRNA	miRBase	chr15:33347615-33347636 (-) /// chr5:117119388-117119409 (+) /// chr8:86884877-86884898 (+)	MIMAT0003844	RAD51L3-RFFL	-0.238
bta-let-7a-5p	0.899669	A	9.35188	P	0.00285515	20505139	Bos taurus	miRNA	miRBase	chr15:33347615-33347636 (-) /// chr5:117119388-117119409 (+) /// chr8:86884877-86884898 (+)	MIMAT0003844	RUFY3	-0.306
bta-let-7a-5p	0.899669	A	9.35188	P	0.00285515	20505139	Bos taurus	miRNA	miRBase	chr15:33347615-33347636 (-) /// chr5:117119388-117119409 (+) /// chr8:86884877-86884898 (+)	MIMAT0003844	TREML2	-0.399
bta-let-7a-5p	0.899669	A	9.35188	P	0.00285515	20505139	Bos taurus	miRNA	miRBase	chr15:33347615-33347636 (-) /// chr5:117119388-117119409 (+) /// chr8:86884877-86884898 (+)	MIMAT0003844	GOLM1	-0.24
bta-let-7a-5p	0.899669	A	9.35188	P	0.00285515	20505139	Bos taurus	miRNA	miRBase	chr15:33347615-33347636 (-) /// chr5:117119388-117119409 (+) /// chr8:86884877-86884898 (+)	MIMAT0003844	SLK	-0.213
bta-let-7a-5p	0.899669	A	9.35188	P	0.00285515	20505139	Bos taurus	miRNA	miRBase	chr15:33347615-33347636 (-) /// chr5:117119388-117119409 (+) /// chr8:86884877-86884898 (+)	MIMAT0003844	ZNF45	-0.249
bta-let-7a-5p	0.899669	A	9.35188	P	0.00285515	20505139	Bos taurus	miRNA	miRBase	chr15:33347615-33347636 (-) /// chr5:117119388-117119409 (+) /// chr8:86884877-86884898 (+)	MIMAT0003844	GPR157	-0.347
bta-let-7a-5p	0.899669	A	9.35188	P	0.00285515	20505139	Bos taurus	miRNA	miRBase	chr15:33347615-33347636 (-) /// chr5:117119388-117119409 (+) /// chr8:86884877-86884898 (+)	MIMAT0003844	USP6	-0.282
bta-let-7a-5p	0.899669	A	9.35188	P	0.00285515	20505139	Bos taurus	miRNA	miRBase	chr15:33347615-33347636 (-) /// chr5:117119388-117119409 (+) /// chr8:86884877-86884898 (+)	MIMAT0003844	RTKN	-0.266
bta-let-7a-5p	0.899669	A	9.35188	P	0.00285515	20505139	Bos taurus	miRNA	miRBase	chr15:33347615-33347636 (-) /// chr5:117119388-117119409 (+) /// chr8:86884877-86884898 (+)	MIMAT0003844	TNIK	-0.273
bta-let-7a-5p	0.899669	A	9.35188	P	0.00285515	20505139	Bos taurus	miRNA	miRBase	chr15:33347615-33347636 (-) /// chr5:117119388-117119409 (+) /// chr8:86884877-86884898 (+)	MIMAT0003844	NDUFAF4	-0.508
bta-let-7a-5p	0.899669	A	9.35188	P	0.00285515	20505139	Bos taurus	miRNA	miRBase	chr15:33347615-33347636 (-) /// chr5:117119388-117119409 (+) /// chr8:86884877-86884898 (+)	MIMAT0003844	CACNB4	-0.271
bta-let-7a-5p	0.899669	A	9.35188	P	0.00285515	20505139	Bos taurus	miRNA	miRBase	chr15:33347615-33347636 (-) /// chr5:117119388-117119409 (+) /// chr8:86884877-86884898 (+)	MIMAT0003844	HIST1H3F	-0.561
bta-let-7a-5p	0.899669	A	9.35188	P	0.00285515	20505139	Bos taurus	miRNA	miRBase	chr15:33347615-33347636 (-) /// chr5:117119388-117119409 (+) /// chr8:86884877-86884898 (+)	MIMAT0003844	TSPYL1	-0.227
bta-let-7a-5p	0.899669	A	9.35188	P	0.00285515	20505139	Bos taurus	miRNA	miRBase	chr15:33347615-33347636 (-) /// chr5:117119388-117119409 (+) /// chr8:86884877-86884898 (+)	MIMAT0003844	TNNC1	-0.365
bta-let-7a-5p	0.899669	A	9.35188	P	0.00285515	20505139	Bos taurus	miRNA	miRBase	chr15:33347615-33347636 (-) /// chr5:117119388-117119409 (+) /// chr8:86884877-86884898 (+)	MIMAT0003844	APOA4	-0.366
bta-let-7a-5p	0.899669	A	9.35188	P	0.00285515	20505139	Bos taurus	miRNA	miRBase	chr15:33347615-33347636 (-) /// chr5:117119388-117119409 (+) /// chr8:86884877-86884898 (+)	MIMAT0003844	SLC35C1	-0.667
bta-let-7a-5p	0.899669	A	9.35188	P	0.00285515	20505139	Bos taurus	miRNA	miRBase	chr15:33347615-33347636 (-) /// chr5:117119388-117119409 (+) /// chr8:86884877-86884898 (+)	MIMAT0003844	RAB15	-0.327
bta-let-7a-5p	0.899669	A	9.35188	P	0.00285515	20505139	Bos taurus	miRNA	miRBase	chr15:33347615-33347636 (-) /// chr5:117119388-117119409 (+) /// chr8:86884877-86884898 (+)	MIMAT0003844	PPIL6	-0.202
bta-let-7a-5p	0.899669	A	9.35188	P	0.00285515	20505139	Bos taurus	miRNA	miRBase	chr15:33347615-33347636 (-) /// chr5:117119388-117119409 (+) /// chr8:86884877-86884898 (+)	MIMAT0003844	NARS	-0.359
bta-let-7a-5p	0.899669	A	9.35188	P	0.00285515	20505139	Bos taurus	miRNA	miRBase	chr15:33347615-33347636 (-) /// chr5:117119388-117119409 (+) /// chr8:86884877-86884898 (+)	MIMAT0003844	MOB1A	-0.248
bta-let-7a-5p	0.899669	A	9.35188	P	0.00285515	20505139	Bos taurus	miRNA	miRBase	chr15:33347615-33347636 (-) /// chr5:117119388-117119409 (+) /// chr8:86884877-86884898 (+)	MIMAT0003844	FBXO22	-0.258
bta-let-7a-5p	0.899669	A	9.35188	P	0.00285515	20505139	Bos taurus	miRNA	miRBase	chr15:33347615-33347636 (-) /// chr5:117119388-117119409 (+) /// chr8:86884877-86884898 (+)	MIMAT0003844	LRRC20	-0.317
bta-let-7a-5p	0.899669	A	9.35188	P	0.00285515	20505139	Bos taurus	miRNA	miRBase	chr15:33347615-33347636 (-) /// chr5:117119388-117119409 (+) /// chr8:86884877-86884898 (+)	MIMAT0003844	XPNPEP2	-0.211
bta-let-7a-5p	0.899669	A	9.35188	P	0.00285515	20505139	Bos taurus	miRNA	miRBase	chr15:33347615-33347636 (-) /// chr5:117119388-117119409 (+) /// chr8:86884877-86884898 (+)	MIMAT0003844	TMEM69	-0.416
bta-let-7a-5p	0.899669	A	9.35188	P	0.00285515	20505139	Bos taurus	miRNA	miRBase	chr15:33347615-33347636 (-) /// chr5:117119388-117119409 (+) /// chr8:86884877-86884898 (+)	MIMAT0003844	ARFIP2	-0.38
bta-let-7a-5p	0.899669	A	9.35188	P	0.00285515	20505139	Bos taurus	miRNA	miRBase	chr15:33347615-33347636 (-) /// chr5:117119388-117119409 (+) /// chr8:86884877-86884898 (+)	MIMAT0003844	DCX	-0.353
bta-let-7a-5p	0.899669	A	9.35188	P	0.00285515	20505139	Bos taurus	miRNA	miRBase	chr15:33347615-33347636 (-) /// chr5:117119388-117119409 (+) /// chr8:86884877-86884898 (+)	MIMAT0003844	QKI	-0.222
bta-let-7a-5p	0.899669	A	9.35188	P	0.00285515	20505139	Bos taurus	miRNA	miRBase	chr15:33347615-33347636 (-) /// chr5:117119388-117119409 (+) /// chr8:86884877-86884898 (+)	MIMAT0003844	DLD	-0.361
bta-let-7a-5p	0.899669	A	9.35188	P	0.00285515	20505139	Bos taurus	miRNA	miRBase	chr15:33347615-33347636 (-) /// chr5:117119388-117119409 (+) /// chr8:86884877-86884898 (+)	MIMAT0003844	CHRD	-0.281
bta-let-7a-5p	0.899669	A	9.35188	P	0.00285515	20505139	Bos taurus	miRNA	miRBase	chr15:33347615-33347636 (-) /// chr5:117119388-117119409 (+) /// chr8:86884877-86884898 (+)	MIMAT0003844	SEMA4G	-0.218
bta-let-7a-5p	0.899669	A	9.35188	P	0.00285515	20505139	Bos taurus	miRNA	miRBase	chr15:33347615-33347636 (-) /// chr5:117119388-117119409 (+) /// chr8:86884877-86884898 (+)	MIMAT0003844	FIGNL1	-0.209
bta-let-7a-5p	0.899669	A	9.35188	P	0.00285515	20505139	Bos taurus	miRNA	miRBase	chr15:33347615-33347636 (-) /// chr5:117119388-117119409 (+) /// chr8:86884877-86884898 (+)	MIMAT0003844	CCL3L3	-0.416
bta-let-7a-5p	0.899669	A	9.35188	P	0.00285515	20505139	Bos taurus	miRNA	miRBase	chr15:33347615-33347636 (-) /// chr5:117119388-117119409 (+) /// chr8:86884877-86884898 (+)	MIMAT0003844	AC008443.1	-0.246
bta-let-7a-5p	0.899669	A	9.35188	P	0.00285515	20505139	Bos taurus	miRNA	miRBase	chr15:33347615-33347636 (-) /// chr5:117119388-117119409 (+) /// chr8:86884877-86884898 (+)	MIMAT0003844	NME6	-0.535
bta-let-7a-5p	0.899669	A	9.35188	P	0.00285515	20505139	Bos taurus	miRNA	miRBase	chr15:33347615-33347636 (-) /// chr5:117119388-117119409 (+) /// chr8:86884877-86884898 (+)	MIMAT0003844	ACER2	-0.261
bta-let-7a-5p	0.899669	A	9.35188	P	0.00285515	20505139	Bos taurus	miRNA	miRBase	chr15:33347615-33347636 (-) /// chr5:117119388-117119409 (+) /// chr8:86884877-86884898 (+)	MIMAT0003844	SMC2	-0.248
bta-let-7a-5p	0.899669	A	9.35188	P	0.00285515	20505139	Bos taurus	miRNA	miRBase	chr15:33347615-33347636 (-) /// chr5:117119388-117119409 (+) /// chr8:86884877-86884898 (+)	MIMAT0003844	PXMP4	-0.26
bta-let-7a-5p	0.899669	A	9.35188	P	0.00285515	20505139	Bos taurus	miRNA	miRBase	chr15:33347615-33347636 (-) /// chr5:117119388-117119409 (+) /// chr8:86884877-86884898 (+)	MIMAT0003844	SLFN12L	-0.249
bta-let-7a-5p	0.899669	A	9.35188	P	0.00285515	20505139	Bos taurus	miRNA	miRBase	chr15:33347615-33347636 (-) /// chr5:117119388-117119409 (+) /// chr8:86884877-86884898 (+)	MIMAT0003844	CHRFAM7A	-0.469
bta-let-7a-5p	0.899669	A	9.35188	P	0.00285515	20505139	Bos taurus	miRNA	miRBase	chr15:33347615-33347636 (-) /// chr5:117119388-117119409 (+) /// chr8:86884877-86884898 (+)	MIMAT0003844	ZNF784	-0.49
bta-let-7a-5p	0.899669	A	9.35188	P	0.00285515	20505139	Bos taurus	miRNA	miRBase	chr15:33347615-33347636 (-) /// chr5:117119388-117119409 (+) /// chr8:86884877-86884898 (+)	MIMAT0003844	AP1S1	-0.683
bta-let-7a-5p	0.899669	A	9.35188	P	0.00285515	20505139	Bos taurus	miRNA	miRBase	chr15:33347615-33347636 (-) /// chr5:117119388-117119409 (+) /// chr8:86884877-86884898 (+)	MIMAT0003844	NFKBIB	-0.216
bta-let-7a-5p	0.899669	A	9.35188	P	0.00285515	20505139	Bos taurus	miRNA	miRBase	chr15:33347615-33347636 (-) /// chr5:117119388-117119409 (+) /// chr8:86884877-86884898 (+)	MIMAT0003844	THPO	-0.269
bta-let-7a-5p	0.899669	A	9.35188	P	0.00285515	20505139	Bos taurus	miRNA	miRBase	chr15:33347615-33347636 (-) /// chr5:117119388-117119409 (+) /// chr8:86884877-86884898 (+)	MIMAT0003844	ZNF436	-0.222
bta-let-7a-5p	0.899669	A	9.35188	P	0.00285515	20505139	Bos taurus	miRNA	miRBase	chr15:33347615-33347636 (-) /// chr5:117119388-117119409 (+) /// chr8:86884877-86884898 (+)	MIMAT0003844	PAPLN	-0.239
bta-let-7a-5p	0.899669	A	9.35188	P	0.00285515	20505139	Bos taurus	miRNA	miRBase	chr15:33347615-33347636 (-) /// chr5:117119388-117119409 (+) /// chr8:86884877-86884898 (+)	MIMAT0003844	ABCC10	-0.366
bta-let-7a-5p	0.899669	A	9.35188	P	0.00285515	20505139	Bos taurus	miRNA	miRBase	chr15:33347615-33347636 (-) /// chr5:117119388-117119409 (+) /// chr8:86884877-86884898 (+)	MIMAT0003844	VWA1	-0.268
bta-let-7a-5p	0.899669	A	9.35188	P	0.00285515	20505139	Bos taurus	miRNA	miRBase	chr15:33347615-33347636 (-) /// chr5:117119388-117119409 (+) /// chr8:86884877-86884898 (+)	MIMAT0003844	C5orf28	-0.288
bta-let-7a-5p	0.899669	A	9.35188	P	0.00285515	20505139	Bos taurus	miRNA	miRBase	chr15:33347615-33347636 (-) /// chr5:117119388-117119409 (+) /// chr8:86884877-86884898 (+)	MIMAT0003844	SH3TC2	-0.963
bta-let-7a-5p	0.899669	A	9.35188	P	0.00285515	20505139	Bos taurus	miRNA	miRBase	chr15:33347615-33347636 (-) /// chr5:117119388-117119409 (+) /// chr8:86884877-86884898 (+)	MIMAT0003844	TRIOBP	-0.366
bta-let-7a-5p	0.899669	A	9.35188	P	0.00285515	20505139	Bos taurus	miRNA	miRBase	chr15:33347615-33347636 (-) /// chr5:117119388-117119409 (+) /// chr8:86884877-86884898 (+)	MIMAT0003844	LRWD1	-0.292
bta-let-7a-5p	0.899669	A	9.35188	P	0.00285515	20505139	Bos taurus	miRNA	miRBase	chr15:33347615-33347636 (-) /// chr5:117119388-117119409 (+) /// chr8:86884877-86884898 (+)	MIMAT0003844	GPR63	-0.358
bta-let-7a-5p	0.899669	A	9.35188	P	0.00285515	20505139	Bos taurus	miRNA	miRBase	chr15:33347615-33347636 (-) /// chr5:117119388-117119409 (+) /// chr8:86884877-86884898 (+)	MIMAT0003844	SEC31B	-0.273
bta-let-7a-5p	0.899669	A	9.35188	P	0.00285515	20505139	Bos taurus	miRNA	miRBase	chr15:33347615-33347636 (-) /// chr5:117119388-117119409 (+) /// chr8:86884877-86884898 (+)	MIMAT0003844	DMRTC1B	-0.291
bta-let-7a-5p	0.899669	A	9.35188	P	0.00285515	20505139	Bos taurus	miRNA	miRBase	chr15:33347615-33347636 (-) /// chr5:117119388-117119409 (+) /// chr8:86884877-86884898 (+)	MIMAT0003844	UQCR11	-0.266
bta-let-7a-5p	0.899669	A	9.35188	P	0.00285515	20505139	Bos taurus	miRNA	miRBase	chr15:33347615-33347636 (-) /// chr5:117119388-117119409 (+) /// chr8:86884877-86884898 (+)	MIMAT0003844	KRT4	-0.296
bta-let-7a-5p	0.899669	A	9.35188	P	0.00285515	20505139	Bos taurus	miRNA	miRBase	chr15:33347615-33347636 (-) /// chr5:117119388-117119409 (+) /// chr8:86884877-86884898 (+)	MIMAT0003844	C2	-0.241
bta-let-7a-5p	0.899669	A	9.35188	P	0.00285515	20505139	Bos taurus	miRNA	miRBase	chr15:33347615-33347636 (-) /// chr5:117119388-117119409 (+) /// chr8:86884877-86884898 (+)	MIMAT0003844	SLC6A1	-0.255
bta-let-7a-5p	0.899669	A	9.35188	P	0.00285515	20505139	Bos taurus	miRNA	miRBase	chr15:33347615-33347636 (-) /// chr5:117119388-117119409 (+) /// chr8:86884877-86884898 (+)	MIMAT0003844	DCAKD	-0.205
bta-let-7a-5p	0.899669	A	9.35188	P	0.00285515	20505139	Bos taurus	miRNA	miRBase	chr15:33347615-33347636 (-) /// chr5:117119388-117119409 (+) /// chr8:86884877-86884898 (+)	MIMAT0003844	SPATA2	-0.25
bta-let-7a-5p	0.899669	A	9.35188	P	0.00285515	20505139	Bos taurus	miRNA	miRBase	chr15:33347615-33347636 (-) /// chr5:117119388-117119409 (+) /// chr8:86884877-86884898 (+)	MIMAT0003844	ELF4	-0.266
bta-let-7a-5p	0.899669	A	9.35188	P	0.00285515	20505139	Bos taurus	miRNA	miRBase	chr15:33347615-33347636 (-) /// chr5:117119388-117119409 (+) /// chr8:86884877-86884898 (+)	MIMAT0003844	P2RX1	-0.293
bta-let-7a-5p	0.899669	A	9.35188	P	0.00285515	20505139	Bos taurus	miRNA	miRBase	chr15:33347615-33347636 (-) /// chr5:117119388-117119409 (+) /// chr8:86884877-86884898 (+)	MIMAT0003844	ISLR	-0.373
bta-let-7a-5p	0.899669	A	9.35188	P	0.00285515	20505139	Bos taurus	miRNA	miRBase	chr15:33347615-33347636 (-) /// chr5:117119388-117119409 (+) /// chr8:86884877-86884898 (+)	MIMAT0003844	RP11-89N17.1	-0.352
bta-let-7a-5p	0.899669	A	9.35188	P	0.00285515	20505139	Bos taurus	miRNA	miRBase	chr15:33347615-33347636 (-) /// chr5:117119388-117119409 (+) /// chr8:86884877-86884898 (+)	MIMAT0003844	EXOC5	-0.248
bta-let-7a-5p	0.899669	A	9.35188	P	0.00285515	20505139	Bos taurus	miRNA	miRBase	chr15:33347615-33347636 (-) /// chr5:117119388-117119409 (+) /// chr8:86884877-86884898 (+)	MIMAT0003844	KLKB1	-0.284
bta-let-7a-5p	0.899669	A	9.35188	P	0.00285515	20505139	Bos taurus	miRNA	miRBase	chr15:33347615-33347636 (-) /// chr5:117119388-117119409 (+) /// chr8:86884877-86884898 (+)	MIMAT0003844	DMRTC1	-0.31
bta-let-7a-5p	0.899669	A	9.35188	P	0.00285515	20505139	Bos taurus	miRNA	miRBase	chr15:33347615-33347636 (-) /// chr5:117119388-117119409 (+) /// chr8:86884877-86884898 (+)	MIMAT0003844	CHP1	-0.26
bta-let-7a-5p	0.899669	A	9.35188	P	0.00285515	20505139	Bos taurus	miRNA	miRBase	chr15:33347615-33347636 (-) /// chr5:117119388-117119409 (+) /// chr8:86884877-86884898 (+)	MIMAT0003844	GPR183	-0.307
bta-let-7a-5p	0.899669	A	9.35188	P	0.00285515	20505139	Bos taurus	miRNA	miRBase	chr15:33347615-33347636 (-) /// chr5:117119388-117119409 (+) /// chr8:86884877-86884898 (+)	MIMAT0003844	LY6K	-0.258
bta-let-7a-5p	0.899669	A	9.35188	P	0.00285515	20505139	Bos taurus	miRNA	miRBase	chr15:33347615-33347636 (-) /// chr5:117119388-117119409 (+) /// chr8:86884877-86884898 (+)	MIMAT0003844	NUDT11	-0.202
bta-let-7a-5p	0.899669	A	9.35188	P	0.00285515	20505139	Bos taurus	miRNA	miRBase	chr15:33347615-33347636 (-) /// chr5:117119388-117119409 (+) /// chr8:86884877-86884898 (+)	MIMAT0003844	NENF	-0.394
bta-let-7a-5p	0.899669	A	9.35188	P	0.00285515	20505139	Bos taurus	miRNA	miRBase	chr15:33347615-33347636 (-) /// chr5:117119388-117119409 (+) /// chr8:86884877-86884898 (+)	MIMAT0003844	C7orf60	-0.253
bta-let-7a-5p	0.899669	A	9.35188	P	0.00285515	20505139	Bos taurus	miRNA	miRBase	chr15:33347615-33347636 (-) /// chr5:117119388-117119409 (+) /// chr8:86884877-86884898 (+)	MIMAT0003844	DNAJC30	-0.565
bta-let-7a-5p	0.899669	A	9.35188	P	0.00285515	20505139	Bos taurus	miRNA	miRBase	chr15:33347615-33347636 (-) /// chr5:117119388-117119409 (+) /// chr8:86884877-86884898 (+)	MIMAT0003844	TIMM22	-0.285
bta-let-7a-5p	0.899669	A	9.35188	P	0.00285515	20505139	Bos taurus	miRNA	miRBase	chr15:33347615-33347636 (-) /// chr5:117119388-117119409 (+) /// chr8:86884877-86884898 (+)	MIMAT0003844	C16orf45	-0.255
bta-let-7a-5p	0.899669	A	9.35188	P	0.00285515	20505139	Bos taurus	miRNA	miRBase	chr15:33347615-33347636 (-) /// chr5:117119388-117119409 (+) /// chr8:86884877-86884898 (+)	MIMAT0003844	PTPRA	-0.256
bta-let-7a-5p	0.899669	A	9.35188	P	0.00285515	20505139	Bos taurus	miRNA	miRBase	chr15:33347615-33347636 (-) /// chr5:117119388-117119409 (+) /// chr8:86884877-86884898 (+)	MIMAT0003844	TRIM31	-0.221
bta-let-7a-5p	0.899669	A	9.35188	P	0.00285515	20505139	Bos taurus	miRNA	miRBase	chr15:33347615-33347636 (-) /// chr5:117119388-117119409 (+) /// chr8:86884877-86884898 (+)	MIMAT0003844	ZNF839	-0.624
bta-let-7a-5p	0.899669	A	9.35188	P	0.00285515	20505139	Bos taurus	miRNA	miRBase	chr15:33347615-33347636 (-) /// chr5:117119388-117119409 (+) /// chr8:86884877-86884898 (+)	MIMAT0003844	MXD4	-0.376
bta-let-7a-5p	0.899669	A	9.35188	P	0.00285515	20505139	Bos taurus	miRNA	miRBase	chr15:33347615-33347636 (-) /// chr5:117119388-117119409 (+) /// chr8:86884877-86884898 (+)	MIMAT0003844	USP47	-0.304
bta-let-7a-5p	0.899669	A	9.35188	P	0.00285515	20505139	Bos taurus	miRNA	miRBase	chr15:33347615-33347636 (-) /// chr5:117119388-117119409 (+) /// chr8:86884877-86884898 (+)	MIMAT0003844	METTL21B	-0.815
bta-let-7a-5p	0.899669	A	9.35188	P	0.00285515	20505139	Bos taurus	miRNA	miRBase	chr15:33347615-33347636 (-) /// chr5:117119388-117119409 (+) /// chr8:86884877-86884898 (+)	MIMAT0003844	IDH2	-0.285
bta-let-7a-5p	0.899669	A	9.35188	P	0.00285515	20505139	Bos taurus	miRNA	miRBase	chr15:33347615-33347636 (-) /// chr5:117119388-117119409 (+) /// chr8:86884877-86884898 (+)	MIMAT0003844	CACFD1	-0.287
bta-let-7a-5p	0.899669	A	9.35188	P	0.00285515	20505139	Bos taurus	miRNA	miRBase	chr15:33347615-33347636 (-) /// chr5:117119388-117119409 (+) /// chr8:86884877-86884898 (+)	MIMAT0003844	JOSD1	-0.264
bta-let-7a-5p	0.899669	A	9.35188	P	0.00285515	20505139	Bos taurus	miRNA	miRBase	chr15:33347615-33347636 (-) /// chr5:117119388-117119409 (+) /// chr8:86884877-86884898 (+)	MIMAT0003844	TBCEL	-0.243
bta-let-7a-5p	0.899669	A	9.35188	P	0.00285515	20505139	Bos taurus	miRNA	miRBase	chr15:33347615-33347636 (-) /// chr5:117119388-117119409 (+) /// chr8:86884877-86884898 (+)	MIMAT0003844	TIAF1	-0.273
bta-let-7a-5p	0.899669	A	9.35188	P	0.00285515	20505139	Bos taurus	miRNA	miRBase	chr15:33347615-33347636 (-) /// chr5:117119388-117119409 (+) /// chr8:86884877-86884898 (+)	MIMAT0003844	FAM180A	-0.225
bta-let-7a-5p	0.899669	A	9.35188	P	0.00285515	20505139	Bos taurus	miRNA	miRBase	chr15:33347615-33347636 (-) /// chr5:117119388-117119409 (+) /// chr8:86884877-86884898 (+)	MIMAT0003844	SLC35B4	-0.361
bta-let-7a-5p	0.899669	A	9.35188	P	0.00285515	20505139	Bos taurus	miRNA	miRBase	chr15:33347615-33347636 (-) /// chr5:117119388-117119409 (+) /// chr8:86884877-86884898 (+)	MIMAT0003844	TSPAN18	-0.241
bta-let-7a-5p	0.899669	A	9.35188	P	0.00285515	20505139	Bos taurus	miRNA	miRBase	chr15:33347615-33347636 (-) /// chr5:117119388-117119409 (+) /// chr8:86884877-86884898 (+)	MIMAT0003844	HNRNPR	-0.231
bta-let-7a-5p	0.899669	A	9.35188	P	0.00285515	20505139	Bos taurus	miRNA	miRBase	chr15:33347615-33347636 (-) /// chr5:117119388-117119409 (+) /// chr8:86884877-86884898 (+)	MIMAT0003844	KATNBL1	-0.651
bta-let-7a-5p	0.899669	A	9.35188	P	0.00285515	20505139	Bos taurus	miRNA	miRBase	chr15:33347615-33347636 (-) /// chr5:117119388-117119409 (+) /// chr8:86884877-86884898 (+)	MIMAT0003844	GALC	-0.411
bta-let-7a-5p	0.899669	A	9.35188	P	0.00285515	20505139	Bos taurus	miRNA	miRBase	chr15:33347615-33347636 (-) /// chr5:117119388-117119409 (+) /// chr8:86884877-86884898 (+)	MIMAT0003844	STOX2	-0.339
bta-let-7a-5p	0.899669	A	9.35188	P	0.00285515	20505139	Bos taurus	miRNA	miRBase	chr15:33347615-33347636 (-) /// chr5:117119388-117119409 (+) /// chr8:86884877-86884898 (+)	MIMAT0003844	E2F5	-0.473
bta-let-7a-5p	0.899669	A	9.35188	P	0.00285515	20505139	Bos taurus	miRNA	miRBase	chr15:33347615-33347636 (-) /// chr5:117119388-117119409 (+) /// chr8:86884877-86884898 (+)	MIMAT0003844	RASL10B	-0.395
bta-let-7a-5p	0.899669	A	9.35188	P	0.00285515	20505139	Bos taurus	miRNA	miRBase	chr15:33347615-33347636 (-) /// chr5:117119388-117119409 (+) /// chr8:86884877-86884898 (+)	MIMAT0003844	C2orf68	-0.434
bta-let-7a-5p	0.899669	A	9.35188	P	0.00285515	20505139	Bos taurus	miRNA	miRBase	chr15:33347615-33347636 (-) /// chr5:117119388-117119409 (+) /// chr8:86884877-86884898 (+)	MIMAT0003844	KCNV1	-0.304
bta-let-7a-5p	0.899669	A	9.35188	P	0.00285515	20505139	Bos taurus	miRNA	miRBase	chr15:33347615-33347636 (-) /// chr5:117119388-117119409 (+) /// chr8:86884877-86884898 (+)	MIMAT0003844	ALDH3B1	-0.276
bta-let-7a-5p	0.899669	A	9.35188	P	0.00285515	20505139	Bos taurus	miRNA	miRBase	chr15:33347615-33347636 (-) /// chr5:117119388-117119409 (+) /// chr8:86884877-86884898 (+)	MIMAT0003844	CARD17	-0.549
bta-let-7a-5p	0.899669	A	9.35188	P	0.00285515	20505139	Bos taurus	miRNA	miRBase	chr15:33347615-33347636 (-) /// chr5:117119388-117119409 (+) /// chr8:86884877-86884898 (+)	MIMAT0003844	ELK4	-0.242
bta-let-7a-5p	0.899669	A	9.35188	P	0.00285515	20505139	Bos taurus	miRNA	miRBase	chr15:33347615-33347636 (-) /// chr5:117119388-117119409 (+) /// chr8:86884877-86884898 (+)	MIMAT0003844	ARHGAP28	-0.435
bta-let-7a-5p	0.899669	A	9.35188	P	0.00285515	20505139	Bos taurus	miRNA	miRBase	chr15:33347615-33347636 (-) /// chr5:117119388-117119409 (+) /// chr8:86884877-86884898 (+)	MIMAT0003844	C3orf52	-0.302
bta-let-7a-5p	0.899669	A	9.35188	P	0.00285515	20505139	Bos taurus	miRNA	miRBase	chr15:33347615-33347636 (-) /// chr5:117119388-117119409 (+) /// chr8:86884877-86884898 (+)	MIMAT0003844	ZNF10	-0.416
bta-let-7a-5p	0.899669	A	9.35188	P	0.00285515	20505139	Bos taurus	miRNA	miRBase	chr15:33347615-33347636 (-) /// chr5:117119388-117119409 (+) /// chr8:86884877-86884898 (+)	MIMAT0003844	APBA1	-0.244
bta-let-7a-5p	0.899669	A	9.35188	P	0.00285515	20505139	Bos taurus	miRNA	miRBase	chr15:33347615-33347636 (-) /// chr5:117119388-117119409 (+) /// chr8:86884877-86884898 (+)	MIMAT0003844	FEN1	-0.243
bta-let-7a-5p	0.899669	A	9.35188	P	0.00285515	20505139	Bos taurus	miRNA	miRBase	chr15:33347615-33347636 (-) /// chr5:117119388-117119409 (+) /// chr8:86884877-86884898 (+)	MIMAT0003844	IFT20	-0.506
bta-let-7a-5p	0.899669	A	9.35188	P	0.00285515	20505139	Bos taurus	miRNA	miRBase	chr15:33347615-33347636 (-) /// chr5:117119388-117119409 (+) /// chr8:86884877-86884898 (+)	MIMAT0003844	USP32	-0.267
bta-let-7a-5p	0.899669	A	9.35188	P	0.00285515	20505139	Bos taurus	miRNA	miRBase	chr15:33347615-33347636 (-) /// chr5:117119388-117119409 (+) /// chr8:86884877-86884898 (+)	MIMAT0003844	ALG2	-0.293
bta-let-7a-5p	0.899669	A	9.35188	P	0.00285515	20505139	Bos taurus	miRNA	miRBase	chr15:33347615-33347636 (-) /// chr5:117119388-117119409 (+) /// chr8:86884877-86884898 (+)	MIMAT0003844	MGP	-0.319
bta-let-7a-5p	0.899669	A	9.35188	P	0.00285515	20505139	Bos taurus	miRNA	miRBase	chr15:33347615-33347636 (-) /// chr5:117119388-117119409 (+) /// chr8:86884877-86884898 (+)	MIMAT0003844	COX16	-0.237
bta-let-7a-5p	0.899669	A	9.35188	P	0.00285515	20505139	Bos taurus	miRNA	miRBase	chr15:33347615-33347636 (-) /// chr5:117119388-117119409 (+) /// chr8:86884877-86884898 (+)	MIMAT0003844	NKAP	-0.26
bta-let-7a-5p	0.899669	A	9.35188	P	0.00285515	20505139	Bos taurus	miRNA	miRBase	chr15:33347615-33347636 (-) /// chr5:117119388-117119409 (+) /// chr8:86884877-86884898 (+)	MIMAT0003844	PLEKHH1	-0.29
bta-let-7a-5p	0.899669	A	9.35188	P	0.00285515	20505139	Bos taurus	miRNA	miRBase	chr15:33347615-33347636 (-) /// chr5:117119388-117119409 (+) /// chr8:86884877-86884898 (+)	MIMAT0003844	PIAS4	-0.223
bta-let-7a-5p	0.899669	A	9.35188	P	0.00285515	20505139	Bos taurus	miRNA	miRBase	chr15:33347615-33347636 (-) /// chr5:117119388-117119409 (+) /// chr8:86884877-86884898 (+)	MIMAT0003844	PIGA	-0.425
bta-let-7a-5p	0.899669	A	9.35188	P	0.00285515	20505139	Bos taurus	miRNA	miRBase	chr15:33347615-33347636 (-) /// chr5:117119388-117119409 (+) /// chr8:86884877-86884898 (+)	MIMAT0003844	SLC15A1	-0.421
bta-let-7a-5p	0.899669	A	9.35188	P	0.00285515	20505139	Bos taurus	miRNA	miRBase	chr15:33347615-33347636 (-) /// chr5:117119388-117119409 (+) /// chr8:86884877-86884898 (+)	MIMAT0003844	TEAD3	-0.314
bta-let-7a-5p	0.899669	A	9.35188	P	0.00285515	20505139	Bos taurus	miRNA	miRBase	chr15:33347615-33347636 (-) /// chr5:117119388-117119409 (+) /// chr8:86884877-86884898 (+)	MIMAT0003844	NPR1	-0.217
bta-let-7a-5p	0.899669	A	9.35188	P	0.00285515	20505139	Bos taurus	miRNA	miRBase	chr15:33347615-33347636 (-) /// chr5:117119388-117119409 (+) /// chr8:86884877-86884898 (+)	MIMAT0003844	AKAP6	-0.325
bta-let-7a-5p	0.899669	A	9.35188	P	0.00285515	20505139	Bos taurus	miRNA	miRBase	chr15:33347615-33347636 (-) /// chr5:117119388-117119409 (+) /// chr8:86884877-86884898 (+)	MIMAT0003844	LINC00923	-0.438
bta-let-7a-5p	0.899669	A	9.35188	P	0.00285515	20505139	Bos taurus	miRNA	miRBase	chr15:33347615-33347636 (-) /// chr5:117119388-117119409 (+) /// chr8:86884877-86884898 (+)	MIMAT0003844	NCK2	-0.231
bta-let-7a-5p	0.899669	A	9.35188	P	0.00285515	20505139	Bos taurus	miRNA	miRBase	chr15:33347615-33347636 (-) /// chr5:117119388-117119409 (+) /// chr8:86884877-86884898 (+)	MIMAT0003844	INTS2	-0.207
bta-let-7a-5p	0.899669	A	9.35188	P	0.00285515	20505139	Bos taurus	miRNA	miRBase	chr15:33347615-33347636 (-) /// chr5:117119388-117119409 (+) /// chr8:86884877-86884898 (+)	MIMAT0003844	BET1L	-0.243
bta-let-7a-5p	0.899669	A	9.35188	P	0.00285515	20505139	Bos taurus	miRNA	miRBase	chr15:33347615-33347636 (-) /// chr5:117119388-117119409 (+) /// chr8:86884877-86884898 (+)	MIMAT0003844	KLF9	-0.38
bta-let-7a-5p	0.899669	A	9.35188	P	0.00285515	20505139	Bos taurus	miRNA	miRBase	chr15:33347615-33347636 (-) /// chr5:117119388-117119409 (+) /// chr8:86884877-86884898 (+)	MIMAT0003844	CASP5	-0.439
bta-let-7a-5p	0.899669	A	9.35188	P	0.00285515	20505139	Bos taurus	miRNA	miRBase	chr15:33347615-33347636 (-) /// chr5:117119388-117119409 (+) /// chr8:86884877-86884898 (+)	MIMAT0003844	PKIA	-0.673
bta-let-7a-5p	0.899669	A	9.35188	P	0.00285515	20505139	Bos taurus	miRNA	miRBase	chr15:33347615-33347636 (-) /// chr5:117119388-117119409 (+) /// chr8:86884877-86884898 (+)	MIMAT0003844	STK40	-0.413
bta-let-7a-5p	0.899669	A	9.35188	P	0.00285515	20505139	Bos taurus	miRNA	miRBase	chr15:33347615-33347636 (-) /// chr5:117119388-117119409 (+) /// chr8:86884877-86884898 (+)	MIMAT0003844	DKK3	-0.37
bta-let-7a-5p	0.899669	A	9.35188	P	0.00285515	20505139	Bos taurus	miRNA	miRBase	chr15:33347615-33347636 (-) /// chr5:117119388-117119409 (+) /// chr8:86884877-86884898 (+)	MIMAT0003844	PRDM5	-0.422
bta-let-7a-5p	0.899669	A	9.35188	P	0.00285515	20505139	Bos taurus	miRNA	miRBase	chr15:33347615-33347636 (-) /// chr5:117119388-117119409 (+) /// chr8:86884877-86884898 (+)	MIMAT0003844	CYP4F22	-0.305
bta-let-7a-5p	0.899669	A	9.35188	P	0.00285515	20505139	Bos taurus	miRNA	miRBase	chr15:33347615-33347636 (-) /// chr5:117119388-117119409 (+) /// chr8:86884877-86884898 (+)	MIMAT0003844	C11orf57	-0.421
bta-let-7a-5p	0.899669	A	9.35188	P	0.00285515	20505139	Bos taurus	miRNA	miRBase	chr15:33347615-33347636 (-) /// chr5:117119388-117119409 (+) /// chr8:86884877-86884898 (+)	MIMAT0003844	RFFL	-0.267
bta-let-7a-5p	0.899669	A	9.35188	P	0.00285515	20505139	Bos taurus	miRNA	miRBase	chr15:33347615-33347636 (-) /// chr5:117119388-117119409 (+) /// chr8:86884877-86884898 (+)	MIMAT0003844	FOSL2	-0.243
bta-let-7a-5p	0.899669	A	9.35188	P	0.00285515	20505139	Bos taurus	miRNA	miRBase	chr15:33347615-33347636 (-) /// chr5:117119388-117119409 (+) /// chr8:86884877-86884898 (+)	MIMAT0003844	SIAE	-0.232
bta-let-7a-5p	0.899669	A	9.35188	P	0.00285515	20505139	Bos taurus	miRNA	miRBase	chr15:33347615-33347636 (-) /// chr5:117119388-117119409 (+) /// chr8:86884877-86884898 (+)	MIMAT0003844	PPAP2B	-0.224
bta-let-7a-5p	0.899669	A	9.35188	P	0.00285515	20505139	Bos taurus	miRNA	miRBase	chr15:33347615-33347636 (-) /// chr5:117119388-117119409 (+) /// chr8:86884877-86884898 (+)	MIMAT0003844	PSMB10	-0.468
bta-let-7a-5p	0.899669	A	9.35188	P	0.00285515	20505139	Bos taurus	miRNA	miRBase	chr15:33347615-33347636 (-) /// chr5:117119388-117119409 (+) /// chr8:86884877-86884898 (+)	MIMAT0003844	ABCE1	-0.269
bta-let-7a-5p	0.899669	A	9.35188	P	0.00285515	20505139	Bos taurus	miRNA	miRBase	chr15:33347615-33347636 (-) /// chr5:117119388-117119409 (+) /// chr8:86884877-86884898 (+)	MIMAT0003844	LCORL	-0.272
bta-let-7a-5p	0.899669	A	9.35188	P	0.00285515	20505139	Bos taurus	miRNA	miRBase	chr15:33347615-33347636 (-) /// chr5:117119388-117119409 (+) /// chr8:86884877-86884898 (+)	MIMAT0003844	SULT1B1	-0.215
bta-let-7a-5p	0.899669	A	9.35188	P	0.00285515	20505139	Bos taurus	miRNA	miRBase	chr15:33347615-33347636 (-) /// chr5:117119388-117119409 (+) /// chr8:86884877-86884898 (+)	MIMAT0003844	ZNF852	-0.31
bta-let-7a-5p	0.899669	A	9.35188	P	0.00285515	20505139	Bos taurus	miRNA	miRBase	chr15:33347615-33347636 (-) /// chr5:117119388-117119409 (+) /// chr8:86884877-86884898 (+)	MIMAT0003844	CD320	-0.393
bta-let-7a-5p	0.899669	A	9.35188	P	0.00285515	20505139	Bos taurus	miRNA	miRBase	chr15:33347615-33347636 (-) /// chr5:117119388-117119409 (+) /// chr8:86884877-86884898 (+)	MIMAT0003844	THBS1	-0.332
bta-let-7a-5p	0.899669	A	9.35188	P	0.00285515	20505139	Bos taurus	miRNA	miRBase	chr15:33347615-33347636 (-) /// chr5:117119388-117119409 (+) /// chr8:86884877-86884898 (+)	MIMAT0003844	SIRPB1	-0.317
bta-let-7a-5p	0.899669	A	9.35188	P	0.00285515	20505139	Bos taurus	miRNA	miRBase	chr15:33347615-33347636 (-) /// chr5:117119388-117119409 (+) /// chr8:86884877-86884898 (+)	MIMAT0003844	SMIM20	-0.416
bta-let-7a-5p	0.899669	A	9.35188	P	0.00285515	20505139	Bos taurus	miRNA	miRBase	chr15:33347615-33347636 (-) /// chr5:117119388-117119409 (+) /// chr8:86884877-86884898 (+)	MIMAT0003844	ATP6V0D1	-0.265
bta-let-7a-5p	0.899669	A	9.35188	P	0.00285515	20505139	Bos taurus	miRNA	miRBase	chr15:33347615-33347636 (-) /// chr5:117119388-117119409 (+) /// chr8:86884877-86884898 (+)	MIMAT0003844	XRN1	-0.601
bta-let-7a-5p	0.899669	A	9.35188	P	0.00285515	20505139	Bos taurus	miRNA	miRBase	chr15:33347615-33347636 (-) /// chr5:117119388-117119409 (+) /// chr8:86884877-86884898 (+)	MIMAT0003844	KLF8	-0.693
bta-let-7a-5p	0.899669	A	9.35188	P	0.00285515	20505139	Bos taurus	miRNA	miRBase	chr15:33347615-33347636 (-) /// chr5:117119388-117119409 (+) /// chr8:86884877-86884898 (+)	MIMAT0003844	SP8	-0.263
bta-let-7a-5p	0.899669	A	9.35188	P	0.00285515	20505139	Bos taurus	miRNA	miRBase	chr15:33347615-33347636 (-) /// chr5:117119388-117119409 (+) /// chr8:86884877-86884898 (+)	MIMAT0003844	MRPL37	-0.211
bta-let-7a-5p	0.899669	A	9.35188	P	0.00285515	20505139	Bos taurus	miRNA	miRBase	chr15:33347615-33347636 (-) /// chr5:117119388-117119409 (+) /// chr8:86884877-86884898 (+)	MIMAT0003844	RHO	-0.208
bta-let-7a-5p	0.899669	A	9.35188	P	0.00285515	20505139	Bos taurus	miRNA	miRBase	chr15:33347615-33347636 (-) /// chr5:117119388-117119409 (+) /// chr8:86884877-86884898 (+)	MIMAT0003844	AHCY	-0.242
bta-let-7a-5p	0.899669	A	9.35188	P	0.00285515	20505139	Bos taurus	miRNA	miRBase	chr15:33347615-33347636 (-) /// chr5:117119388-117119409 (+) /// chr8:86884877-86884898 (+)	MIMAT0003844	GPR137	-0.253
bta-let-7a-5p	0.899669	A	9.35188	P	0.00285515	20505139	Bos taurus	miRNA	miRBase	chr15:33347615-33347636 (-) /// chr5:117119388-117119409 (+) /// chr8:86884877-86884898 (+)	MIMAT0003844	BTF3L4	-0.409
bta-let-7a-5p	0.899669	A	9.35188	P	0.00285515	20505139	Bos taurus	miRNA	miRBase	chr15:33347615-33347636 (-) /// chr5:117119388-117119409 (+) /// chr8:86884877-86884898 (+)	MIMAT0003844	PRLR	-0.234
bta-let-7a-5p	0.899669	A	9.35188	P	0.00285515	20505139	Bos taurus	miRNA	miRBase	chr15:33347615-33347636 (-) /// chr5:117119388-117119409 (+) /// chr8:86884877-86884898 (+)	MIMAT0003844	PTPRU	-0.262
bta-let-7a-5p	0.899669	A	9.35188	P	0.00285515	20505139	Bos taurus	miRNA	miRBase	chr15:33347615-33347636 (-) /// chr5:117119388-117119409 (+) /// chr8:86884877-86884898 (+)	MIMAT0003844	CCL3	-0.414
bta-let-7a-5p	0.899669	A	9.35188	P	0.00285515	20505139	Bos taurus	miRNA	miRBase	chr15:33347615-33347636 (-) /// chr5:117119388-117119409 (+) /// chr8:86884877-86884898 (+)	MIMAT0003844	BTBD9	-0.311
bta-let-7a-5p	0.899669	A	9.35188	P	0.00285515	20505139	Bos taurus	miRNA	miRBase	chr15:33347615-33347636 (-) /// chr5:117119388-117119409 (+) /// chr8:86884877-86884898 (+)	MIMAT0003844	PBX1	-0.356
bta-let-7a-5p	0.899669	A	9.35188	P	0.00285515	20505139	Bos taurus	miRNA	miRBase	chr15:33347615-33347636 (-) /// chr5:117119388-117119409 (+) /// chr8:86884877-86884898 (+)	MIMAT0003844	ERO1L	-0.585
bta-let-7a-5p	0.899669	A	9.35188	P	0.00285515	20505139	Bos taurus	miRNA	miRBase	chr15:33347615-33347636 (-) /// chr5:117119388-117119409 (+) /// chr8:86884877-86884898 (+)	MIMAT0003844	SPRR2E	-0.414
bta-let-7a-5p	0.899669	A	9.35188	P	0.00285515	20505139	Bos taurus	miRNA	miRBase	chr15:33347615-33347636 (-) /// chr5:117119388-117119409 (+) /// chr8:86884877-86884898 (+)	MIMAT0003844	BMP5	-0.336
bta-let-7a-5p	0.899669	A	9.35188	P	0.00285515	20505139	Bos taurus	miRNA	miRBase	chr15:33347615-33347636 (-) /// chr5:117119388-117119409 (+) /// chr8:86884877-86884898 (+)	MIMAT0003844	SDR42E1	-0.275
bta-let-7a-5p	0.899669	A	9.35188	P	0.00285515	20505139	Bos taurus	miRNA	miRBase	chr15:33347615-33347636 (-) /// chr5:117119388-117119409 (+) /// chr8:86884877-86884898 (+)	MIMAT0003844	HSPE1-MOB4	-0.327
bta-let-7a-5p	0.899669	A	9.35188	P	0.00285515	20505139	Bos taurus	miRNA	miRBase	chr15:33347615-33347636 (-) /// chr5:117119388-117119409 (+) /// chr8:86884877-86884898 (+)	MIMAT0003844	NME4	-0.442
bta-let-7b	6.96758	P	12.6619	P	0.0193118	20505651	Bos taurus	miRNA	miRBase	chr5:117120190-117120211 (+)	MIMAT0004331	KIAA0895L	-0.298
bta-let-7b	6.96758	P	12.6619	P	0.0193118	20505651	Bos taurus	miRNA	miRBase	chr5:117120190-117120211 (+)	MIMAT0004331	DCAF15	-0.362
bta-let-7b	6.96758	P	12.6619	P	0.0193118	20505651	Bos taurus	miRNA	miRBase	chr5:117120190-117120211 (+)	MIMAT0004331	AP005482.1	-0.346
bta-let-7b	6.96758	P	12.6619	P	0.0193118	20505651	Bos taurus	miRNA	miRBase	chr5:117120190-117120211 (+)	MIMAT0004331	MSN	-0.235
bta-let-7b	6.96758	P	12.6619	P	0.0193118	20505651	Bos taurus	miRNA	miRBase	chr5:117120190-117120211 (+)	MIMAT0004331	SMAD2	-0.454
bta-let-7b	6.96758	P	12.6619	P	0.0193118	20505651	Bos taurus	miRNA	miRBase	chr5:117120190-117120211 (+)	MIMAT0004331	ZNF282	-0.259
bta-let-7b	6.96758	P	12.6619	P	0.0193118	20505651	Bos taurus	miRNA	miRBase	chr5:117120190-117120211 (+)	MIMAT0004331	CEP57	-0.267
bta-let-7b	6.96758	P	12.6619	P	0.0193118	20505651	Bos taurus	miRNA	miRBase	chr5:117120190-117120211 (+)	MIMAT0004331	LOXL4	-0.301
bta-let-7b	6.96758	P	12.6619	P	0.0193118	20505651	Bos taurus	miRNA	miRBase	chr5:117120190-117120211 (+)	MIMAT0004331	LRRC8B	-0.319
bta-let-7b	6.96758	P	12.6619	P	0.0193118	20505651	Bos taurus	miRNA	miRBase	chr5:117120190-117120211 (+)	MIMAT0004331	CNNM4	-0.263
bta-let-7b	6.96758	P	12.6619	P	0.0193118	20505651	Bos taurus	miRNA	miRBase	chr5:117120190-117120211 (+)	MIMAT0004331	TPP1	-0.505
bta-let-7b	6.96758	P	12.6619	P	0.0193118	20505651	Bos taurus	miRNA	miRBase	chr5:117120190-117120211 (+)	MIMAT0004331	C15orf41	-0.393
bta-let-7b	6.96758	P	12.6619	P	0.0193118	20505651	Bos taurus	miRNA	miRBase	chr5:117120190-117120211 (+)	MIMAT0004331	PPAPDC2	-0.632
bta-let-7b	6.96758	P	12.6619	P	0.0193118	20505651	Bos taurus	miRNA	miRBase	chr5:117120190-117120211 (+)	MIMAT0004331	TTC31	-0.639
bta-let-7b	6.96758	P	12.6619	P	0.0193118	20505651	Bos taurus	miRNA	miRBase	chr5:117120190-117120211 (+)	MIMAT0004331	TXLNB	-0.255
bta-let-7b	6.96758	P	12.6619	P	0.0193118	20505651	Bos taurus	miRNA	miRBase	chr5:117120190-117120211 (+)	MIMAT0004331	IMPG1	-0.521
bta-let-7b	6.96758	P	12.6619	P	0.0193118	20505651	Bos taurus	miRNA	miRBase	chr5:117120190-117120211 (+)	MIMAT0004331	CLEC1B	-0.47
bta-let-7b	6.96758	P	12.6619	P	0.0193118	20505651	Bos taurus	miRNA	miRBase	chr5:117120190-117120211 (+)	MIMAT0004331	ABCG1	-0.335
bta-let-7b	6.96758	P	12.6619	P	0.0193118	20505651	Bos taurus	miRNA	miRBase	chr5:117120190-117120211 (+)	MIMAT0004331	PLP2	-0.227
bta-let-7b	6.96758	P	12.6619	P	0.0193118	20505651	Bos taurus	miRNA	miRBase	chr5:117120190-117120211 (+)	MIMAT0004331	CPSF4	-0.272
bta-let-7b	6.96758	P	12.6619	P	0.0193118	20505651	Bos taurus	miRNA	miRBase	chr5:117120190-117120211 (+)	MIMAT0004331	BLK	-0.336
bta-let-7b	6.96758	P	12.6619	P	0.0193118	20505651	Bos taurus	miRNA	miRBase	chr5:117120190-117120211 (+)	MIMAT0004331	CEP135	-0.44
bta-let-7b	6.96758	P	12.6619	P	0.0193118	20505651	Bos taurus	miRNA	miRBase	chr5:117120190-117120211 (+)	MIMAT0004331	MIPOL1	-0.238
bta-let-7b	6.96758	P	12.6619	P	0.0193118	20505651	Bos taurus	miRNA	miRBase	chr5:117120190-117120211 (+)	MIMAT0004331	ARHGAP12	-0.22
bta-let-7b	6.96758	P	12.6619	P	0.0193118	20505651	Bos taurus	miRNA	miRBase	chr5:117120190-117120211 (+)	MIMAT0004331	LELP1	-0.425
bta-let-7b	6.96758	P	12.6619	P	0.0193118	20505651	Bos taurus	miRNA	miRBase	chr5:117120190-117120211 (+)	MIMAT0004331	MAPK6	-0.531
bta-let-7b	6.96758	P	12.6619	P	0.0193118	20505651	Bos taurus	miRNA	miRBase	chr5:117120190-117120211 (+)	MIMAT0004331	PARD6B	-0.517
bta-let-7b	6.96758	P	12.6619	P	0.0193118	20505651	Bos taurus	miRNA	miRBase	chr5:117120190-117120211 (+)	MIMAT0004331	DYTN	-0.444
bta-let-7b	6.96758	P	12.6619	P	0.0193118	20505651	Bos taurus	miRNA	miRBase	chr5:117120190-117120211 (+)	MIMAT0004331	TXLNA	-0.227
bta-let-7b	6.96758	P	12.6619	P	0.0193118	20505651	Bos taurus	miRNA	miRBase	chr5:117120190-117120211 (+)	MIMAT0004331	BYSL	-0.216
bta-let-7b	6.96758	P	12.6619	P	0.0193118	20505651	Bos taurus	miRNA	miRBase	chr5:117120190-117120211 (+)	MIMAT0004331	PBX3	-0.727
bta-let-7b	6.96758	P	12.6619	P	0.0193118	20505651	Bos taurus	miRNA	miRBase	chr5:117120190-117120211 (+)	MIMAT0004331	SPTSSB	-0.216
bta-let-7b	6.96758	P	12.6619	P	0.0193118	20505651	Bos taurus	miRNA	miRBase	chr5:117120190-117120211 (+)	MIMAT0004331	CORO7	-0.247
bta-let-7b	6.96758	P	12.6619	P	0.0193118	20505651	Bos taurus	miRNA	miRBase	chr5:117120190-117120211 (+)	MIMAT0004331	ARID1B	-0.412
bta-let-7b	6.96758	P	12.6619	P	0.0193118	20505651	Bos taurus	miRNA	miRBase	chr5:117120190-117120211 (+)	MIMAT0004331	SRR	-0.226
bta-let-7b	6.96758	P	12.6619	P	0.0193118	20505651	Bos taurus	miRNA	miRBase	chr5:117120190-117120211 (+)	MIMAT0004331	MAP2K7	-0.225
bta-let-7b	6.96758	P	12.6619	P	0.0193118	20505651	Bos taurus	miRNA	miRBase	chr5:117120190-117120211 (+)	MIMAT0004331	TRIM27	-0.252
bta-let-7b	6.96758	P	12.6619	P	0.0193118	20505651	Bos taurus	miRNA	miRBase	chr5:117120190-117120211 (+)	MIMAT0004331	CXCL10	-0.308
bta-let-7b	6.96758	P	12.6619	P	0.0193118	20505651	Bos taurus	miRNA	miRBase	chr5:117120190-117120211 (+)	MIMAT0004331	DNAJC5	-0.263
bta-let-7b	6.96758	P	12.6619	P	0.0193118	20505651	Bos taurus	miRNA	miRBase	chr5:117120190-117120211 (+)	MIMAT0004331	TMEM52B	-0.468
bta-let-7b	6.96758	P	12.6619	P	0.0193118	20505651	Bos taurus	miRNA	miRBase	chr5:117120190-117120211 (+)	MIMAT0004331	SLC38A7	-0.259
bta-let-7b	6.96758	P	12.6619	P	0.0193118	20505651	Bos taurus	miRNA	miRBase	chr5:117120190-117120211 (+)	MIMAT0004331	SBK1	-0.26
bta-let-7b	6.96758	P	12.6619	P	0.0193118	20505651	Bos taurus	miRNA	miRBase	chr5:117120190-117120211 (+)	MIMAT0004331	SLC5A5	-0.288
bta-let-7b	6.96758	P	12.6619	P	0.0193118	20505651	Bos taurus	miRNA	miRBase	chr5:117120190-117120211 (+)	MIMAT0004331	PSMA4	-0.292
bta-let-7b	6.96758	P	12.6619	P	0.0193118	20505651	Bos taurus	miRNA	miRBase	chr5:117120190-117120211 (+)	MIMAT0004331	RNF20	-0.418
bta-let-7b	6.96758	P	12.6619	P	0.0193118	20505651	Bos taurus	miRNA	miRBase	chr5:117120190-117120211 (+)	MIMAT0004331	PLAGL2	-0.41
bta-let-7b	6.96758	P	12.6619	P	0.0193118	20505651	Bos taurus	miRNA	miRBase	chr5:117120190-117120211 (+)	MIMAT0004331	PFDN1	-0.245
bta-let-7b	6.96758	P	12.6619	P	0.0193118	20505651	Bos taurus	miRNA	miRBase	chr5:117120190-117120211 (+)	MIMAT0004331	GBX1	-0.334
bta-let-7b	6.96758	P	12.6619	P	0.0193118	20505651	Bos taurus	miRNA	miRBase	chr5:117120190-117120211 (+)	MIMAT0004331	KREMEN1	-0.278
bta-let-7b	6.96758	P	12.6619	P	0.0193118	20505651	Bos taurus	miRNA	miRBase	chr5:117120190-117120211 (+)	MIMAT0004331	BIN3	-0.368
bta-let-7b	6.96758	P	12.6619	P	0.0193118	20505651	Bos taurus	miRNA	miRBase	chr5:117120190-117120211 (+)	MIMAT0004331	GGA3	-0.226
bta-let-7b	6.96758	P	12.6619	P	0.0193118	20505651	Bos taurus	miRNA	miRBase	chr5:117120190-117120211 (+)	MIMAT0004331	LIMD2	-0.412
bta-let-7b	6.96758	P	12.6619	P	0.0193118	20505651	Bos taurus	miRNA	miRBase	chr5:117120190-117120211 (+)	MIMAT0004331	GRPEL2	-0.433
bta-let-7b	6.96758	P	12.6619	P	0.0193118	20505651	Bos taurus	miRNA	miRBase	chr5:117120190-117120211 (+)	MIMAT0004331	ZNF551	-0.204
bta-let-7b	6.96758	P	12.6619	P	0.0193118	20505651	Bos taurus	miRNA	miRBase	chr5:117120190-117120211 (+)	MIMAT0004331	RALB	-0.359
bta-let-7b	6.96758	P	12.6619	P	0.0193118	20505651	Bos taurus	miRNA	miRBase	chr5:117120190-117120211 (+)	MIMAT0004331	IGDCC4	-0.245
bta-let-7b	6.96758	P	12.6619	P	0.0193118	20505651	Bos taurus	miRNA	miRBase	chr5:117120190-117120211 (+)	MIMAT0004331	TMEFF2	-0.266
bta-let-7b	6.96758	P	12.6619	P	0.0193118	20505651	Bos taurus	miRNA	miRBase	chr5:117120190-117120211 (+)	MIMAT0004331	PCP4L1	-0.448
bta-let-7b	6.96758	P	12.6619	P	0.0193118	20505651	Bos taurus	miRNA	miRBase	chr5:117120190-117120211 (+)	MIMAT0004331	PALM3	-0.312
bta-let-7b	6.96758	P	12.6619	P	0.0193118	20505651	Bos taurus	miRNA	miRBase	chr5:117120190-117120211 (+)	MIMAT0004331	IKBKE	-0.276
bta-let-7b	6.96758	P	12.6619	P	0.0193118	20505651	Bos taurus	miRNA	miRBase	chr5:117120190-117120211 (+)	MIMAT0004331	SMCP	-0.341
bta-let-7b	6.96758	P	12.6619	P	0.0193118	20505651	Bos taurus	miRNA	miRBase	chr5:117120190-117120211 (+)	MIMAT0004331	CDKN3	-0.323
bta-let-7b	6.96758	P	12.6619	P	0.0193118	20505651	Bos taurus	miRNA	miRBase	chr5:117120190-117120211 (+)	MIMAT0004331	LIMD1	-0.324
bta-let-7b	6.96758	P	12.6619	P	0.0193118	20505651	Bos taurus	miRNA	miRBase	chr5:117120190-117120211 (+)	MIMAT0004331	ZNF362	-0.349
bta-let-7c	5.49941	P	10.6848	P	0.027481	20505652	Bos taurus	miRNA	miRBase	chr1:19930511-19930532 (-)	MIMAT0004332	GDF11	-0.231
bta-let-7c	5.49941	P	10.6848	P	0.027481	20505652	Bos taurus	miRNA	miRBase	chr1:19930511-19930532 (-)	MIMAT0004332	DCAF8	-0.313
bta-let-7c	5.49941	P	10.6848	P	0.027481	20505652	Bos taurus	miRNA	miRBase	chr1:19930511-19930532 (-)	MIMAT0004332	TSPEAR	-0.359
bta-let-7c	5.49941	P	10.6848	P	0.027481	20505652	Bos taurus	miRNA	miRBase	chr1:19930511-19930532 (-)	MIMAT0004332	SKP1	-0.289
bta-let-7c	5.49941	P	10.6848	P	0.027481	20505652	Bos taurus	miRNA	miRBase	chr1:19930511-19930532 (-)	MIMAT0004332	CAPG	-0.311
bta-let-7c	5.49941	P	10.6848	P	0.027481	20505652	Bos taurus	miRNA	miRBase	chr1:19930511-19930532 (-)	MIMAT0004332	FAM96A	-0.226
bta-let-7c	5.49941	P	10.6848	P	0.027481	20505652	Bos taurus	miRNA	miRBase	chr1:19930511-19930532 (-)	MIMAT0004332	DSG3	-0.22
bta-let-7c	5.49941	P	10.6848	P	0.027481	20505652	Bos taurus	miRNA	miRBase	chr1:19930511-19930532 (-)	MIMAT0004332	CLP1	-0.428
bta-let-7c	5.49941	P	10.6848	P	0.027481	20505652	Bos taurus	miRNA	miRBase	chr1:19930511-19930532 (-)	MIMAT0004332	FNDC3B	-0.362
bta-let-7c	5.49941	P	10.6848	P	0.027481	20505652	Bos taurus	miRNA	miRBase	chr1:19930511-19930532 (-)	MIMAT0004332	FAM43B	-0.51
bta-let-7c	5.49941	P	10.6848	P	0.027481	20505652	Bos taurus	miRNA	miRBase	chr1:19930511-19930532 (-)	MIMAT0004332	DCAF8	-0.298
bta-let-7c	5.49941	P	10.6848	P	0.027481	20505652	Bos taurus	miRNA	miRBase	chr1:19930511-19930532 (-)	MIMAT0004332	SHC1	-0.29
bta-let-7c	5.49941	P	10.6848	P	0.027481	20505652	Bos taurus	miRNA	miRBase	chr1:19930511-19930532 (-)	MIMAT0004332	ICMT	-0.29
bta-let-7c	5.49941	P	10.6848	P	0.027481	20505652	Bos taurus	miRNA	miRBase	chr1:19930511-19930532 (-)	MIMAT0004332	ICAM4	-0.275
bta-let-7c	5.49941	P	10.6848	P	0.027481	20505652	Bos taurus	miRNA	miRBase	chr1:19930511-19930532 (-)	MIMAT0004332	CDC42SE1	-0.429
bta-let-7c	5.49941	P	10.6848	P	0.027481	20505652	Bos taurus	miRNA	miRBase	chr1:19930511-19930532 (-)	MIMAT0004332	THOC2	-0.291
bta-let-7c	5.49941	P	10.6848	P	0.027481	20505652	Bos taurus	miRNA	miRBase	chr1:19930511-19930532 (-)	MIMAT0004332	MDM4	-0.699
bta-let-7c	5.49941	P	10.6848	P	0.027481	20505652	Bos taurus	miRNA	miRBase	chr1:19930511-19930532 (-)	MIMAT0004332	ZBTB26	-0.444
bta-let-7c	5.49941	P	10.6848	P	0.027481	20505652	Bos taurus	miRNA	miRBase	chr1:19930511-19930532 (-)	MIMAT0004332	N4BP1	-0.461
bta-let-7c	5.49941	P	10.6848	P	0.027481	20505652	Bos taurus	miRNA	miRBase	chr1:19930511-19930532 (-)	MIMAT0004332	ACTA1	-0.361
bta-let-7c	5.49941	P	10.6848	P	0.027481	20505652	Bos taurus	miRNA	miRBase	chr1:19930511-19930532 (-)	MIMAT0004332	RAB11FIP4	-0.652
bta-let-7c	5.49941	P	10.6848	P	0.027481	20505652	Bos taurus	miRNA	miRBase	chr1:19930511-19930532 (-)	MIMAT0004332	IL5	-0.342
bta-let-7c	5.49941	P	10.6848	P	0.027481	20505652	Bos taurus	miRNA	miRBase	chr1:19930511-19930532 (-)	MIMAT0004332	CRCT1	-0.583
bta-let-7c	5.49941	P	10.6848	P	0.027481	20505652	Bos taurus	miRNA	miRBase	chr1:19930511-19930532 (-)	MIMAT0004332	CD200R1L	-0.517
bta-let-7c	5.49941	P	10.6848	P	0.027481	20505652	Bos taurus	miRNA	miRBase	chr1:19930511-19930532 (-)	MIMAT0004332	C6orf120	-0.243
bta-let-7c	5.49941	P	10.6848	P	0.027481	20505652	Bos taurus	miRNA	miRBase	chr1:19930511-19930532 (-)	MIMAT0004332	CDCA8	-0.327
bta-let-7c	5.49941	P	10.6848	P	0.027481	20505652	Bos taurus	miRNA	miRBase	chr1:19930511-19930532 (-)	MIMAT0004332	RBMX2	-0.223
bta-let-7c	5.49941	P	10.6848	P	0.027481	20505652	Bos taurus	miRNA	miRBase	chr1:19930511-19930532 (-)	MIMAT0004332	CTHRC1	-0.441
bta-let-7c	5.49941	P	10.6848	P	0.027481	20505652	Bos taurus	miRNA	miRBase	chr1:19930511-19930532 (-)	MIMAT0004332	ZC3H10	-0.282
bta-let-7c	5.49941	P	10.6848	P	0.027481	20505652	Bos taurus	miRNA	miRBase	chr1:19930511-19930532 (-)	MIMAT0004332	TTLL11	-0.268
bta-let-7d	4.05564	P	7.5731	P	0.087325	20505103	Bos taurus	miRNA	miRBase	chr8:86887438-86887459 (+)	MIMAT0003810	CLPB	-0.278
bta-let-7d	4.05564	P	7.5731	P	0.087325	20505103	Bos taurus	miRNA	miRBase	chr8:86887438-86887459 (+)	MIMAT0003810	TSPYL5	-0.318
bta-let-7d	4.05564	P	7.5731	P	0.087325	20505103	Bos taurus	miRNA	miRBase	chr8:86887438-86887459 (+)	MIMAT0003810	SESTD1	-0.411
bta-let-7d	4.05564	P	7.5731	P	0.087325	20505103	Bos taurus	miRNA	miRBase	chr8:86887438-86887459 (+)	MIMAT0003810	CTNS	-0.26
bta-let-7d	4.05564	P	7.5731	P	0.087325	20505103	Bos taurus	miRNA	miRBase	chr8:86887438-86887459 (+)	MIMAT0003810	KLK10	-0.419
bta-let-7d	4.05564	P	7.5731	P	0.087325	20505103	Bos taurus	miRNA	miRBase	chr8:86887438-86887459 (+)	MIMAT0003810	RP1-170O19.20	-0.432
bta-let-7d	4.05564	P	7.5731	P	0.087325	20505103	Bos taurus	miRNA	miRBase	chr8:86887438-86887459 (+)	MIMAT0003810	WDFY2	-0.238
bta-let-7d	4.05564	P	7.5731	P	0.087325	20505103	Bos taurus	miRNA	miRBase	chr8:86887438-86887459 (+)	MIMAT0003810	SNRPF	-0.206
bta-let-7d	4.05564	P	7.5731	P	0.087325	20505103	Bos taurus	miRNA	miRBase	chr8:86887438-86887459 (+)	MIMAT0003810	ANKRD52	-0.317
bta-let-7d	4.05564	P	7.5731	P	0.087325	20505103	Bos taurus	miRNA	miRBase	chr8:86887438-86887459 (+)	MIMAT0003810	STYX	-0.465
bta-let-7d	4.05564	P	7.5731	P	0.087325	20505103	Bos taurus	miRNA	miRBase	chr8:86887438-86887459 (+)	MIMAT0003810	METTL14	-0.346
bta-let-7d	4.05564	P	7.5731	P	0.087325	20505103	Bos taurus	miRNA	miRBase	chr8:86887438-86887459 (+)	MIMAT0003810	ABI2	-0.404
bta-let-7d	4.05564	P	7.5731	P	0.087325	20505103	Bos taurus	miRNA	miRBase	chr8:86887438-86887459 (+)	MIMAT0003810	SNX30	-0.663
bta-let-7d	4.05564	P	7.5731	P	0.087325	20505103	Bos taurus	miRNA	miRBase	chr8:86887438-86887459 (+)	MIMAT0003810	AR	-0.275
bta-let-7d	4.05564	P	7.5731	P	0.087325	20505103	Bos taurus	miRNA	miRBase	chr8:86887438-86887459 (+)	MIMAT0003810	ARG2	-0.574
bta-let-7d	4.05564	P	7.5731	P	0.087325	20505103	Bos taurus	miRNA	miRBase	chr8:86887438-86887459 (+)	MIMAT0003810	KLHL31	-0.302
bta-let-7d	4.05564	P	7.5731	P	0.087325	20505103	Bos taurus	miRNA	miRBase	chr8:86887438-86887459 (+)	MIMAT0003810	CPEB3	-0.448
bta-let-7d	4.05564	P	7.5731	P	0.087325	20505103	Bos taurus	miRNA	miRBase	chr8:86887438-86887459 (+)	MIMAT0003810	SLC9A9	-0.303
bta-let-7d	4.05564	P	7.5731	P	0.087325	20505103	Bos taurus	miRNA	miRBase	chr8:86887438-86887459 (+)	MIMAT0003810	WDR33	-0.291
bta-let-7d	4.05564	P	7.5731	P	0.087325	20505103	Bos taurus	miRNA	miRBase	chr8:86887438-86887459 (+)	MIMAT0003810	CECR2	-0.304
bta-let-7d	4.05564	P	7.5731	P	0.087325	20505103	Bos taurus	miRNA	miRBase	chr8:86887438-86887459 (+)	MIMAT0003810	FAM229B	-0.636
bta-let-7d	4.05564	P	7.5731	P	0.087325	20505103	Bos taurus	miRNA	miRBase	chr8:86887438-86887459 (+)	MIMAT0003810	CRK	-0.259
bta-let-7d	4.05564	P	7.5731	P	0.087325	20505103	Bos taurus	miRNA	miRBase	chr8:86887438-86887459 (+)	MIMAT0003810	TMEM185B	-0.288
bta-let-7d	4.05564	P	7.5731	P	0.087325	20505103	Bos taurus	miRNA	miRBase	chr8:86887438-86887459 (+)	MIMAT0003810	CECR6	-0.264
bta-let-7d	4.05564	P	7.5731	P	0.087325	20505103	Bos taurus	miRNA	miRBase	chr8:86887438-86887459 (+)	MIMAT0003810	PTAR1	-0.509
bta-let-7d	4.05564	P	7.5731	P	0.087325	20505103	Bos taurus	miRNA	miRBase	chr8:86887438-86887459 (+)	MIMAT0003810	SLC25A21-AS1	-0.232
bta-let-7d	4.05564	P	7.5731	P	0.087325	20505103	Bos taurus	miRNA	miRBase	chr8:86887438-86887459 (+)	MIMAT0003810	CPM	-0.536
bta-let-7d	4.05564	P	7.5731	P	0.087325	20505103	Bos taurus	miRNA	miRBase	chr8:86887438-86887459 (+)	MIMAT0003810	SYNCRIP	-0.368
bta-let-7d	4.05564	P	7.5731	P	0.087325	20505103	Bos taurus	miRNA	miRBase	chr8:86887438-86887459 (+)	MIMAT0003810	LOXL3	-0.281
bta-let-7d	4.05564	P	7.5731	P	0.087325	20505103	Bos taurus	miRNA	miRBase	chr8:86887438-86887459 (+)	MIMAT0003810	CCSAP	-0.425
bta-let-7d	4.05564	P	7.5731	P	0.087325	20505103	Bos taurus	miRNA	miRBase	chr8:86887438-86887459 (+)	MIMAT0003810	SLC52A3	-0.408
bta-let-7d	4.05564	P	7.5731	P	0.087325	20505103	Bos taurus	miRNA	miRBase	chr8:86887438-86887459 (+)	MIMAT0003810	MGA	-0.208
bta-let-7d	4.05564	P	7.5731	P	0.087325	20505103	Bos taurus	miRNA	miRBase	chr8:86887438-86887459 (+)	MIMAT0003810	C16orf52	-0.214
bta-let-7d	4.05564	P	7.5731	P	0.087325	20505103	Bos taurus	miRNA	miRBase	chr8:86887438-86887459 (+)	MIMAT0003810	AC140061.12	-0.867
bta-let-7d	4.05564	P	7.5731	P	0.087325	20505103	Bos taurus	miRNA	miRBase	chr8:86887438-86887459 (+)	MIMAT0003810	SENP1	-0.362
bta-let-7d	4.05564	P	7.5731	P	0.087325	20505103	Bos taurus	miRNA	miRBase	chr8:86887438-86887459 (+)	MIMAT0003810	OLFM4	-0.325
bta-let-7d	4.05564	P	7.5731	P	0.087325	20505103	Bos taurus	miRNA	miRBase	chr8:86887438-86887459 (+)	MIMAT0003810	ATP2C1	-0.234
bta-let-7d	4.05564	P	7.5731	P	0.087325	20505103	Bos taurus	miRNA	miRBase	chr8:86887438-86887459 (+)	MIMAT0003810	FAM222B	-0.8
bta-let-7d	4.05564	P	7.5731	P	0.087325	20505103	Bos taurus	miRNA	miRBase	chr8:86887438-86887459 (+)	MIMAT0003810	DAB1	-0.261
bta-let-7d	4.05564	P	7.5731	P	0.087325	20505103	Bos taurus	miRNA	miRBase	chr8:86887438-86887459 (+)	MIMAT0003810	RNF7	-0.634
bta-let-7d	4.05564	P	7.5731	P	0.087325	20505103	Bos taurus	miRNA	miRBase	chr8:86887438-86887459 (+)	MIMAT0003810	CDH22	-0.315
bta-let-7d	4.05564	P	7.5731	P	0.087325	20505103	Bos taurus	miRNA	miRBase	chr8:86887438-86887459 (+)	MIMAT0003810	PGD	-0.22
bta-let-7d	4.05564	P	7.5731	P	0.087325	20505103	Bos taurus	miRNA	miRBase	chr8:86887438-86887459 (+)	MIMAT0003810	RAB3GAP2	-0.217
bta-let-7d	4.05564	P	7.5731	P	0.087325	20505103	Bos taurus	miRNA	miRBase	chr8:86887438-86887459 (+)	MIMAT0003810	C3orf14	-0.37
bta-let-7d	4.05564	P	7.5731	P	0.087325	20505103	Bos taurus	miRNA	miRBase	chr8:86887438-86887459 (+)	MIMAT0003810	SLC16A9	-0.227
bta-let-7d	4.05564	P	7.5731	P	0.087325	20505103	Bos taurus	miRNA	miRBase	chr8:86887438-86887459 (+)	MIMAT0003810	PEX11B	-0.524
bta-let-7d	4.05564	P	7.5731	P	0.087325	20505103	Bos taurus	miRNA	miRBase	chr8:86887438-86887459 (+)	MIMAT0003810	GLB1	-0.251
bta-let-7d	4.05564	P	7.5731	P	0.087325	20505103	Bos taurus	miRNA	miRBase	chr8:86887438-86887459 (+)	MIMAT0003810	OLA1	-0.41
bta-let-7d	4.05564	P	7.5731	P	0.087325	20505103	Bos taurus	miRNA	miRBase	chr8:86887438-86887459 (+)	MIMAT0003810	GIPC1	-0.486
bta-let-7d	4.05564	P	7.5731	P	0.087325	20505103	Bos taurus	miRNA	miRBase	chr8:86887438-86887459 (+)	MIMAT0003810	TMEM223	-0.283
bta-let-7d	4.05564	P	7.5731	P	0.087325	20505103	Bos taurus	miRNA	miRBase	chr8:86887438-86887459 (+)	MIMAT0003810	TP53	-0.486
bta-let-7d	4.05564	P	7.5731	P	0.087325	20505103	Bos taurus	miRNA	miRBase	chr8:86887438-86887459 (+)	MIMAT0003810	OSER1	-0.204
bta-let-7d	4.05564	P	7.5731	P	0.087325	20505103	Bos taurus	miRNA	miRBase	chr8:86887438-86887459 (+)	MIMAT0003810	HIF3A	-0.286
bta-let-7d	4.05564	P	7.5731	P	0.087325	20505103	Bos taurus	miRNA	miRBase	chr8:86887438-86887459 (+)	MIMAT0003810	PATE3	-0.536
bta-let-7d	4.05564	P	7.5731	P	0.087325	20505103	Bos taurus	miRNA	miRBase	chr8:86887438-86887459 (+)	MIMAT0003810	SERPINE2	-0.257
bta-let-7d	4.05564	P	7.5731	P	0.087325	20505103	Bos taurus	miRNA	miRBase	chr8:86887438-86887459 (+)	MIMAT0003810	SALL3	-0.349
bta-let-7d	4.05564	P	7.5731	P	0.087325	20505103	Bos taurus	miRNA	miRBase	chr8:86887438-86887459 (+)	MIMAT0003810	GABRB1	-0.276
bta-let-7d	4.05564	P	7.5731	P	0.087325	20505103	Bos taurus	miRNA	miRBase	chr8:86887438-86887459 (+)	MIMAT0003810	C1orf110	-0.231
bta-let-7d	4.05564	P	7.5731	P	0.087325	20505103	Bos taurus	miRNA	miRBase	chr8:86887438-86887459 (+)	MIMAT0003810	TMEM110	-0.338
bta-let-7d	4.05564	P	7.5731	P	0.087325	20505103	Bos taurus	miRNA	miRBase	chr8:86887438-86887459 (+)	MIMAT0003810	CPEB2	-0.637
bta-let-7d	4.05564	P	7.5731	P	0.087325	20505103	Bos taurus	miRNA	miRBase	chr8:86887438-86887459 (+)	MIMAT0003810	PRRC1	-0.268
bta-let-7d	4.05564	P	7.5731	P	0.087325	20505103	Bos taurus	miRNA	miRBase	chr8:86887438-86887459 (+)	MIMAT0003810	ONECUT1	-0.964
bta-let-7d	4.05564	P	7.5731	P	0.087325	20505103	Bos taurus	miRNA	miRBase	chr8:86887438-86887459 (+)	MIMAT0003810	UTRN	-0.397
bta-let-7d	4.05564	P	7.5731	P	0.087325	20505103	Bos taurus	miRNA	miRBase	chr8:86887438-86887459 (+)	MIMAT0003810	PIK3C3	-0.273
bta-let-7d	4.05564	P	7.5731	P	0.087325	20505103	Bos taurus	miRNA	miRBase	chr8:86887438-86887459 (+)	MIMAT0003810	TROVE2	-0.259
bta-let-7d	4.05564	P	7.5731	P	0.087325	20505103	Bos taurus	miRNA	miRBase	chr8:86887438-86887459 (+)	MIMAT0003810	RGS16	-0.581
bta-let-7d	4.05564	P	7.5731	P	0.087325	20505103	Bos taurus	miRNA	miRBase	chr8:86887438-86887459 (+)	MIMAT0003810	ZCCHC3	-0.335
bta-let-7d	4.05564	P	7.5731	P	0.087325	20505103	Bos taurus	miRNA	miRBase	chr8:86887438-86887459 (+)	MIMAT0003810	ATPAF1	-0.459
bta-let-7d	4.05564	P	7.5731	P	0.087325	20505103	Bos taurus	miRNA	miRBase	chr8:86887438-86887459 (+)	MIMAT0003810	NID2	-0.388
bta-let-7d	4.05564	P	7.5731	P	0.087325	20505103	Bos taurus	miRNA	miRBase	chr8:86887438-86887459 (+)	MIMAT0003810	FBXO45	-0.371
bta-let-7d	4.05564	P	7.5731	P	0.087325	20505103	Bos taurus	miRNA	miRBase	chr8:86887438-86887459 (+)	MIMAT0003810	TMPRSS2	-0.45
bta-let-7d	4.05564	P	7.5731	P	0.087325	20505103	Bos taurus	miRNA	miRBase	chr8:86887438-86887459 (+)	MIMAT0003810	SEC24C	-0.219
bta-let-7d	4.05564	P	7.5731	P	0.087325	20505103	Bos taurus	miRNA	miRBase	chr8:86887438-86887459 (+)	MIMAT0003810	ONECUT3	-0.65
bta-let-7d	4.05564	P	7.5731	P	0.087325	20505103	Bos taurus	miRNA	miRBase	chr8:86887438-86887459 (+)	MIMAT0003810	DMD	-0.301
bta-let-7d	4.05564	P	7.5731	P	0.087325	20505103	Bos taurus	miRNA	miRBase	chr8:86887438-86887459 (+)	MIMAT0003810	RANBP2	-0.426
bta-let-7d	4.05564	P	7.5731	P	0.087325	20505103	Bos taurus	miRNA	miRBase	chr8:86887438-86887459 (+)	MIMAT0003810	RNF165	-0.541
bta-let-7d	4.05564	P	7.5731	P	0.087325	20505103	Bos taurus	miRNA	miRBase	chr8:86887438-86887459 (+)	MIMAT0003810	PTAFR	-0.575
bta-let-7d	4.05564	P	7.5731	P	0.087325	20505103	Bos taurus	miRNA	miRBase	chr8:86887438-86887459 (+)	MIMAT0003810	SLC19A3	-0.573
bta-let-7d	4.05564	P	7.5731	P	0.087325	20505103	Bos taurus	miRNA	miRBase	chr8:86887438-86887459 (+)	MIMAT0003810	CAP1	-0.248
bta-let-7d	4.05564	P	7.5731	P	0.087325	20505103	Bos taurus	miRNA	miRBase	chr8:86887438-86887459 (+)	MIMAT0003810	TUBGCP5	-0.26
bta-let-7d	4.05564	P	7.5731	P	0.087325	20505103	Bos taurus	miRNA	miRBase	chr8:86887438-86887459 (+)	MIMAT0003810	AGO4	-0.456
bta-let-7d	4.05564	P	7.5731	P	0.087325	20505103	Bos taurus	miRNA	miRBase	chr8:86887438-86887459 (+)	MIMAT0003810	CBX5	-0.73
bta-let-7d	4.05564	P	7.5731	P	0.087325	20505103	Bos taurus	miRNA	miRBase	chr8:86887438-86887459 (+)	MIMAT0003810	NPEPL1	-0.358
bta-let-7d	4.05564	P	7.5731	P	0.087325	20505103	Bos taurus	miRNA	miRBase	chr8:86887438-86887459 (+)	MIMAT0003810	PM20D2	-0.247
bta-let-7d	4.05564	P	7.5731	P	0.087325	20505103	Bos taurus	miRNA	miRBase	chr8:86887438-86887459 (+)	MIMAT0003810	GTF2I	-0.305
bta-let-7d	4.05564	P	7.5731	P	0.087325	20505103	Bos taurus	miRNA	miRBase	chr8:86887438-86887459 (+)	MIMAT0003810	TRIM68	-0.379
bta-let-7d	4.05564	P	7.5731	P	0.087325	20505103	Bos taurus	miRNA	miRBase	chr8:86887438-86887459 (+)	MIMAT0003810	STYXL1	-0.476
bta-let-7d	4.05564	P	7.5731	P	0.087325	20505103	Bos taurus	miRNA	miRBase	chr8:86887438-86887459 (+)	MIMAT0003810	IGF1R	-0.598
bta-let-7d	4.05564	P	7.5731	P	0.087325	20505103	Bos taurus	miRNA	miRBase	chr8:86887438-86887459 (+)	MIMAT0003810	IL1A	-0.406
bta-let-7d	4.05564	P	7.5731	P	0.087325	20505103	Bos taurus	miRNA	miRBase	chr8:86887438-86887459 (+)	MIMAT0003810	RPL27A	-0.382
bta-let-7d	4.05564	P	7.5731	P	0.087325	20505103	Bos taurus	miRNA	miRBase	chr8:86887438-86887459 (+)	MIMAT0003810	ELMSAN1	-0.297
bta-let-7d	4.05564	P	7.5731	P	0.087325	20505103	Bos taurus	miRNA	miRBase	chr8:86887438-86887459 (+)	MIMAT0003810	RNF170	-0.439
bta-let-7d	4.05564	P	7.5731	P	0.087325	20505103	Bos taurus	miRNA	miRBase	chr8:86887438-86887459 (+)	MIMAT0003810	CCNG2	-0.281
bta-let-7d	4.05564	P	7.5731	P	0.087325	20505103	Bos taurus	miRNA	miRBase	chr8:86887438-86887459 (+)	MIMAT0003810	LONRF3	-0.384
bta-let-7d	4.05564	P	7.5731	P	0.087325	20505103	Bos taurus	miRNA	miRBase	chr8:86887438-86887459 (+)	MIMAT0003810	TRIM17	-0.307
bta-let-7d	4.05564	P	7.5731	P	0.087325	20505103	Bos taurus	miRNA	miRBase	chr8:86887438-86887459 (+)	MIMAT0003810	CSNK1E	-0.202
bta-let-7d	4.05564	P	7.5731	P	0.087325	20505103	Bos taurus	miRNA	miRBase	chr8:86887438-86887459 (+)	MIMAT0003810	SLC8B1	-0.305
bta-let-7d	4.05564	P	7.5731	P	0.087325	20505103	Bos taurus	miRNA	miRBase	chr8:86887438-86887459 (+)	MIMAT0003810	INTU	-0.269
bta-let-7d	4.05564	P	7.5731	P	0.087325	20505103	Bos taurus	miRNA	miRBase	chr8:86887438-86887459 (+)	MIMAT0003810	ACAP3	-0.231
bta-let-7d	4.05564	P	7.5731	P	0.087325	20505103	Bos taurus	miRNA	miRBase	chr8:86887438-86887459 (+)	MIMAT0003810	NEFM	-0.307
bta-let-7d	4.05564	P	7.5731	P	0.087325	20505103	Bos taurus	miRNA	miRBase	chr8:86887438-86887459 (+)	MIMAT0003810	IGSF1	-0.582
bta-let-7d	4.05564	P	7.5731	P	0.087325	20505103	Bos taurus	miRNA	miRBase	chr8:86887438-86887459 (+)	MIMAT0003810	ARID3B	-1.423
bta-let-7d	4.05564	P	7.5731	P	0.087325	20505103	Bos taurus	miRNA	miRBase	chr8:86887438-86887459 (+)	MIMAT0003810	MXD1	-0.492
bta-let-7d	4.05564	P	7.5731	P	0.087325	20505103	Bos taurus	miRNA	miRBase	chr8:86887438-86887459 (+)	MIMAT0003810	ARL11	-0.234
bta-let-7d	4.05564	P	7.5731	P	0.087325	20505103	Bos taurus	miRNA	miRBase	chr8:86887438-86887459 (+)	MIMAT0003810	GPR137C	-0.262
bta-let-7d	4.05564	P	7.5731	P	0.087325	20505103	Bos taurus	miRNA	miRBase	chr8:86887438-86887459 (+)	MIMAT0003810	PLXNC1	-0.248
bta-let-7d	4.05564	P	7.5731	P	0.087325	20505103	Bos taurus	miRNA	miRBase	chr8:86887438-86887459 (+)	MIMAT0003810	UCHL5	-0.32
bta-let-7d	4.05564	P	7.5731	P	0.087325	20505103	Bos taurus	miRNA	miRBase	chr8:86887438-86887459 (+)	MIMAT0003810	HAS2	-0.37
bta-let-7d	4.05564	P	7.5731	P	0.087325	20505103	Bos taurus	miRNA	miRBase	chr8:86887438-86887459 (+)	MIMAT0003810	TMC7	-0.41
bta-let-7d	4.05564	P	7.5731	P	0.087325	20505103	Bos taurus	miRNA	miRBase	chr8:86887438-86887459 (+)	MIMAT0003810	COA4	-0.22
bta-let-7d	4.05564	P	7.5731	P	0.087325	20505103	Bos taurus	miRNA	miRBase	chr8:86887438-86887459 (+)	MIMAT0003810	STRBP	-0.29
bta-let-7d	4.05564	P	7.5731	P	0.087325	20505103	Bos taurus	miRNA	miRBase	chr8:86887438-86887459 (+)	MIMAT0003810	KPNA4	-0.314
bta-let-7d	4.05564	P	7.5731	P	0.087325	20505103	Bos taurus	miRNA	miRBase	chr8:86887438-86887459 (+)	MIMAT0003810	DNASE1L2	-0.581
bta-let-7d	4.05564	P	7.5731	P	0.087325	20505103	Bos taurus	miRNA	miRBase	chr8:86887438-86887459 (+)	MIMAT0003810	CEP85L	-0.216
bta-let-7d	4.05564	P	7.5731	P	0.087325	20505103	Bos taurus	miRNA	miRBase	chr8:86887438-86887459 (+)	MIMAT0003810	NRK	-0.336
bta-let-7d	4.05564	P	7.5731	P	0.087325	20505103	Bos taurus	miRNA	miRBase	chr8:86887438-86887459 (+)	MIMAT0003810	C16orf59	-0.323
bta-let-7d	4.05564	P	7.5731	P	0.087325	20505103	Bos taurus	miRNA	miRBase	chr8:86887438-86887459 (+)	MIMAT0003810	YBX2	-0.321
bta-let-7d	4.05564	P	7.5731	P	0.087325	20505103	Bos taurus	miRNA	miRBase	chr8:86887438-86887459 (+)	MIMAT0003810	ZNF879	-0.41
bta-let-7d	4.05564	P	7.5731	P	0.087325	20505103	Bos taurus	miRNA	miRBase	chr8:86887438-86887459 (+)	MIMAT0003810	FXN	-0.203
bta-let-7d	4.05564	P	7.5731	P	0.087325	20505103	Bos taurus	miRNA	miRBase	chr8:86887438-86887459 (+)	MIMAT0003810	GHR	-0.412
bta-let-7d	4.05564	P	7.5731	P	0.087325	20505103	Bos taurus	miRNA	miRBase	chr8:86887438-86887459 (+)	MIMAT0003810	ZNF432	-0.233
bta-let-7d	4.05564	P	7.5731	P	0.087325	20505103	Bos taurus	miRNA	miRBase	chr8:86887438-86887459 (+)	MIMAT0003810	TRIB2	-0.207
bta-let-7d	4.05564	P	7.5731	P	0.087325	20505103	Bos taurus	miRNA	miRBase	chr8:86887438-86887459 (+)	MIMAT0003810	WARS2	-0.339
bta-let-7d	4.05564	P	7.5731	P	0.087325	20505103	Bos taurus	miRNA	miRBase	chr8:86887438-86887459 (+)	MIMAT0003810	GPX7	-0.526
bta-let-7d	4.05564	P	7.5731	P	0.087325	20505103	Bos taurus	miRNA	miRBase	chr8:86887438-86887459 (+)	MIMAT0003810	DVL3	-0.437
bta-let-7d	4.05564	P	7.5731	P	0.087325	20505103	Bos taurus	miRNA	miRBase	chr8:86887438-86887459 (+)	MIMAT0003810	SWSAP1	-0.814
bta-let-7d	4.05564	P	7.5731	P	0.087325	20505103	Bos taurus	miRNA	miRBase	chr8:86887438-86887459 (+)	MIMAT0003810	SLC37A3	-0.231
bta-let-7d	4.05564	P	7.5731	P	0.087325	20505103	Bos taurus	miRNA	miRBase	chr8:86887438-86887459 (+)	MIMAT0003810	KCNJ6	-0.241
bta-let-7d	4.05564	P	7.5731	P	0.087325	20505103	Bos taurus	miRNA	miRBase	chr8:86887438-86887459 (+)	MIMAT0003810	LIPH	-0.354
bta-let-7d	4.05564	P	7.5731	P	0.087325	20505103	Bos taurus	miRNA	miRBase	chr8:86887438-86887459 (+)	MIMAT0003810	STEAP3	-0.222
bta-let-7d	4.05564	P	7.5731	P	0.087325	20505103	Bos taurus	miRNA	miRBase	chr8:86887438-86887459 (+)	MIMAT0003810	DNAJB9	-0.315
bta-let-7d	4.05564	P	7.5731	P	0.087325	20505103	Bos taurus	miRNA	miRBase	chr8:86887438-86887459 (+)	MIMAT0003810	SSMEM1	-0.28
bta-let-7d	4.05564	P	7.5731	P	0.087325	20505103	Bos taurus	miRNA	miRBase	chr8:86887438-86887459 (+)	MIMAT0003810	CTD-2140B24.4	-0.302
bta-let-7d	4.05564	P	7.5731	P	0.087325	20505103	Bos taurus	miRNA	miRBase	chr8:86887438-86887459 (+)	MIMAT0003810	PPARGC1B	-0.458
bta-let-7d	4.05564	P	7.5731	P	0.087325	20505103	Bos taurus	miRNA	miRBase	chr8:86887438-86887459 (+)	MIMAT0003810	NHLRC3	-0.576
bta-let-7d	4.05564	P	7.5731	P	0.087325	20505103	Bos taurus	miRNA	miRBase	chr8:86887438-86887459 (+)	MIMAT0003810	DZIP1	-0.382
bta-let-7d	4.05564	P	7.5731	P	0.087325	20505103	Bos taurus	miRNA	miRBase	chr8:86887438-86887459 (+)	MIMAT0003810	ZNF280B	-0.493
bta-let-7d	4.05564	P	7.5731	P	0.087325	20505103	Bos taurus	miRNA	miRBase	chr8:86887438-86887459 (+)	MIMAT0003810	STX17	-0.679
bta-let-7d	4.05564	P	7.5731	P	0.087325	20505103	Bos taurus	miRNA	miRBase	chr8:86887438-86887459 (+)	MIMAT0003810	ACVR2A	-0.654
bta-let-7d	4.05564	P	7.5731	P	0.087325	20505103	Bos taurus	miRNA	miRBase	chr8:86887438-86887459 (+)	MIMAT0003810	PDZD8	-0.622
bta-let-7d	4.05564	P	7.5731	P	0.087325	20505103	Bos taurus	miRNA	miRBase	chr8:86887438-86887459 (+)	MIMAT0003810	ANKRD30A	-0.684
bta-let-7d	4.05564	P	7.5731	P	0.087325	20505103	Bos taurus	miRNA	miRBase	chr8:86887438-86887459 (+)	MIMAT0003810	NAA20	-0.261
bta-let-7d	4.05564	P	7.5731	P	0.087325	20505103	Bos taurus	miRNA	miRBase	chr8:86887438-86887459 (+)	MIMAT0003810	PIK3IP1	-0.352
bta-let-7d	4.05564	P	7.5731	P	0.087325	20505103	Bos taurus	miRNA	miRBase	chr8:86887438-86887459 (+)	MIMAT0003810	MED28	-0.718
bta-let-7d	4.05564	P	7.5731	P	0.087325	20505103	Bos taurus	miRNA	miRBase	chr8:86887438-86887459 (+)	MIMAT0003810	ZW10	-0.297
bta-let-7d	4.05564	P	7.5731	P	0.087325	20505103	Bos taurus	miRNA	miRBase	chr8:86887438-86887459 (+)	MIMAT0003810	GRIN2B	-0.333
bta-let-7d	4.05564	P	7.5731	P	0.087325	20505103	Bos taurus	miRNA	miRBase	chr8:86887438-86887459 (+)	MIMAT0003810	MAP3K3	-0.287
bta-let-7d	4.05564	P	7.5731	P	0.087325	20505103	Bos taurus	miRNA	miRBase	chr8:86887438-86887459 (+)	MIMAT0003810	KIAA0895	-0.3
bta-let-7d	4.05564	P	7.5731	P	0.087325	20505103	Bos taurus	miRNA	miRBase	chr8:86887438-86887459 (+)	MIMAT0003810	ARHGEF15	-0.205
bta-let-7d	4.05564	P	7.5731	P	0.087325	20505103	Bos taurus	miRNA	miRBase	chr8:86887438-86887459 (+)	MIMAT0003810	RP11-315D16.2	-0.351
bta-let-7d	4.05564	P	7.5731	P	0.087325	20505103	Bos taurus	miRNA	miRBase	chr8:86887438-86887459 (+)	MIMAT0003810	C1orf162	-0.236
bta-let-7d	4.05564	P	7.5731	P	0.087325	20505103	Bos taurus	miRNA	miRBase	chr8:86887438-86887459 (+)	MIMAT0003810	ALDH6A1	-0.268
bta-let-7d	4.05564	P	7.5731	P	0.087325	20505103	Bos taurus	miRNA	miRBase	chr8:86887438-86887459 (+)	MIMAT0003810	EPHA7	-0.238
bta-let-7d	4.05564	P	7.5731	P	0.087325	20505103	Bos taurus	miRNA	miRBase	chr8:86887438-86887459 (+)	MIMAT0003810	CRISPLD1	-0.37
bta-let-7d	4.05564	P	7.5731	P	0.087325	20505103	Bos taurus	miRNA	miRBase	chr8:86887438-86887459 (+)	MIMAT0003810	DPH3	-0.749
bta-let-7d	4.05564	P	7.5731	P	0.087325	20505103	Bos taurus	miRNA	miRBase	chr8:86887438-86887459 (+)	MIMAT0003810	ABRA	-0.209
bta-let-7d	4.05564	P	7.5731	P	0.087325	20505103	Bos taurus	miRNA	miRBase	chr8:86887438-86887459 (+)	MIMAT0003810	ZSWIM4	-0.203
bta-let-7d	4.05564	P	7.5731	P	0.087325	20505103	Bos taurus	miRNA	miRBase	chr8:86887438-86887459 (+)	MIMAT0003810	NKIRAS2	-0.273
bta-let-7d	4.05564	P	7.5731	P	0.087325	20505103	Bos taurus	miRNA	miRBase	chr8:86887438-86887459 (+)	MIMAT0003810	ACVR1C	-0.515
bta-let-7d	4.05564	P	7.5731	P	0.087325	20505103	Bos taurus	miRNA	miRBase	chr8:86887438-86887459 (+)	MIMAT0003810	FNIP2	-0.313
bta-let-7d	4.05564	P	7.5731	P	0.087325	20505103	Bos taurus	miRNA	miRBase	chr8:86887438-86887459 (+)	MIMAT0003810	FNIP1	-0.386
bta-let-7d	4.05564	P	7.5731	P	0.087325	20505103	Bos taurus	miRNA	miRBase	chr8:86887438-86887459 (+)	MIMAT0003810	CISD1	-0.296
bta-let-7d	4.05564	P	7.5731	P	0.087325	20505103	Bos taurus	miRNA	miRBase	chr8:86887438-86887459 (+)	MIMAT0003810	USP44	-1.201
bta-let-7d	4.05564	P	7.5731	P	0.087325	20505103	Bos taurus	miRNA	miRBase	chr8:86887438-86887459 (+)	MIMAT0003810	ZNF660	-0.254
bta-let-7d	4.05564	P	7.5731	P	0.087325	20505103	Bos taurus	miRNA	miRBase	chr8:86887438-86887459 (+)	MIMAT0003810	PLA2G15	-0.398
bta-let-7d	4.05564	P	7.5731	P	0.087325	20505103	Bos taurus	miRNA	miRBase	chr8:86887438-86887459 (+)	MIMAT0003810	DNAH14	-0.31
bta-let-7d	4.05564	P	7.5731	P	0.087325	20505103	Bos taurus	miRNA	miRBase	chr8:86887438-86887459 (+)	MIMAT0003810	PIFO	-0.228
bta-let-7d	4.05564	P	7.5731	P	0.087325	20505103	Bos taurus	miRNA	miRBase	chr8:86887438-86887459 (+)	MIMAT0003810	ELK3	-0.302
bta-let-7d	4.05564	P	7.5731	P	0.087325	20505103	Bos taurus	miRNA	miRBase	chr8:86887438-86887459 (+)	MIMAT0003810	CALD1	-0.229
bta-let-7d	4.05564	P	7.5731	P	0.087325	20505103	Bos taurus	miRNA	miRBase	chr8:86887438-86887459 (+)	MIMAT0003810	ELF1	-0.224
bta-let-7d	4.05564	P	7.5731	P	0.087325	20505103	Bos taurus	miRNA	miRBase	chr8:86887438-86887459 (+)	MIMAT0003810	GCNT4	-0.454
bta-let-7d	4.05564	P	7.5731	P	0.087325	20505103	Bos taurus	miRNA	miRBase	chr8:86887438-86887459 (+)	MIMAT0003810	DFFA	-0.347
bta-let-7d	4.05564	P	7.5731	P	0.087325	20505103	Bos taurus	miRNA	miRBase	chr8:86887438-86887459 (+)	MIMAT0003810	PLXND1	-0.249
bta-let-7d	4.05564	P	7.5731	P	0.087325	20505103	Bos taurus	miRNA	miRBase	chr8:86887438-86887459 (+)	MIMAT0003810	ASPHD2	-0.248
bta-let-7d	4.05564	P	7.5731	P	0.087325	20505103	Bos taurus	miRNA	miRBase	chr8:86887438-86887459 (+)	MIMAT0003810	OSTF1	-0.329
bta-let-7d	4.05564	P	7.5731	P	0.087325	20505103	Bos taurus	miRNA	miRBase	chr8:86887438-86887459 (+)	MIMAT0003810	CCDC129	-0.25
bta-let-7d	4.05564	P	7.5731	P	0.087325	20505103	Bos taurus	miRNA	miRBase	chr8:86887438-86887459 (+)	MIMAT0003810	PMAIP1	-0.331
bta-let-7d	4.05564	P	7.5731	P	0.087325	20505103	Bos taurus	miRNA	miRBase	chr8:86887438-86887459 (+)	MIMAT0003810	ZBTB39	-0.248
bta-let-7d	4.05564	P	7.5731	P	0.087325	20505103	Bos taurus	miRNA	miRBase	chr8:86887438-86887459 (+)	MIMAT0003810	MTPN	-0.205
bta-let-7d	4.05564	P	7.5731	P	0.087325	20505103	Bos taurus	miRNA	miRBase	chr8:86887438-86887459 (+)	MIMAT0003810	PLEKHO1	-0.656
bta-let-7d	4.05564	P	7.5731	P	0.087325	20505103	Bos taurus	miRNA	miRBase	chr8:86887438-86887459 (+)	MIMAT0003810	S100A8	-0.52
bta-let-7d	4.05564	P	7.5731	P	0.087325	20505103	Bos taurus	miRNA	miRBase	chr8:86887438-86887459 (+)	MIMAT0003810	DPP3	-0.364
bta-let-7d	4.05564	P	7.5731	P	0.087325	20505103	Bos taurus	miRNA	miRBase	chr8:86887438-86887459 (+)	MIMAT0003810	APOOL	-0.25
bta-let-7d	4.05564	P	7.5731	P	0.087325	20505103	Bos taurus	miRNA	miRBase	chr8:86887438-86887459 (+)	MIMAT0003810	RPF2	-0.28
bta-let-7d	4.05564	P	7.5731	P	0.087325	20505103	Bos taurus	miRNA	miRBase	chr8:86887438-86887459 (+)	MIMAT0003810	SRI	-0.269
bta-let-7d	4.05564	P	7.5731	P	0.087325	20505103	Bos taurus	miRNA	miRBase	chr8:86887438-86887459 (+)	MIMAT0003810	GEMIN7	-0.71
bta-let-7d	4.05564	P	7.5731	P	0.087325	20505103	Bos taurus	miRNA	miRBase	chr8:86887438-86887459 (+)	MIMAT0003810	DPYSL3	-0.218
bta-let-7d	4.05564	P	7.5731	P	0.087325	20505103	Bos taurus	miRNA	miRBase	chr8:86887438-86887459 (+)	MIMAT0003810	PKN2	-0.312
bta-let-7d	4.05564	P	7.5731	P	0.087325	20505103	Bos taurus	miRNA	miRBase	chr8:86887438-86887459 (+)	MIMAT0003810	CERCAM	-0.275
bta-let-7d	4.05564	P	7.5731	P	0.087325	20505103	Bos taurus	miRNA	miRBase	chr8:86887438-86887459 (+)	MIMAT0003810	UHRF2	-0.52
bta-let-7d	4.05564	P	7.5731	P	0.087325	20505103	Bos taurus	miRNA	miRBase	chr8:86887438-86887459 (+)	MIMAT0003810	NNT	-0.324
bta-let-7d	4.05564	P	7.5731	P	0.087325	20505103	Bos taurus	miRNA	miRBase	chr8:86887438-86887459 (+)	MIMAT0003810	NDUFC2-KCTD14	-0.448
bta-let-7d	4.05564	P	7.5731	P	0.087325	20505103	Bos taurus	miRNA	miRBase	chr8:86887438-86887459 (+)	MIMAT0003810	MFSD8	-0.452
bta-let-7d	4.05564	P	7.5731	P	0.087325	20505103	Bos taurus	miRNA	miRBase	chr8:86887438-86887459 (+)	MIMAT0003810	SLC7A14	-0.302
bta-let-7d	4.05564	P	7.5731	P	0.087325	20505103	Bos taurus	miRNA	miRBase	chr8:86887438-86887459 (+)	MIMAT0003810	KCNV2	-0.386
bta-let-7d	4.05564	P	7.5731	P	0.087325	20505103	Bos taurus	miRNA	miRBase	chr8:86887438-86887459 (+)	MIMAT0003810	KCNQ4	-0.308
bta-let-7d	4.05564	P	7.5731	P	0.087325	20505103	Bos taurus	miRNA	miRBase	chr8:86887438-86887459 (+)	MIMAT0003810	POU2F1	-0.567
bta-let-7d	4.05564	P	7.5731	P	0.087325	20505103	Bos taurus	miRNA	miRBase	chr8:86887438-86887459 (+)	MIMAT0003810	ARSI	-0.352
bta-let-7d	4.05564	P	7.5731	P	0.087325	20505103	Bos taurus	miRNA	miRBase	chr8:86887438-86887459 (+)	MIMAT0003810	HMGA2	-2.773
bta-let-7d	4.05564	P	7.5731	P	0.087325	20505103	Bos taurus	miRNA	miRBase	chr8:86887438-86887459 (+)	MIMAT0003810	SLC30A1	-0.352
bta-let-7d	4.05564	P	7.5731	P	0.087325	20505103	Bos taurus	miRNA	miRBase	chr8:86887438-86887459 (+)	MIMAT0003810	GOLT1B	-0.498
bta-let-7d	4.05564	P	7.5731	P	0.087325	20505103	Bos taurus	miRNA	miRBase	chr8:86887438-86887459 (+)	MIMAT0003810	MSI2	-0.259
bta-let-7d	4.05564	P	7.5731	P	0.087325	20505103	Bos taurus	miRNA	miRBase	chr8:86887438-86887459 (+)	MIMAT0003810	LSM11	-0.206
bta-let-7d	4.05564	P	7.5731	P	0.087325	20505103	Bos taurus	miRNA	miRBase	chr8:86887438-86887459 (+)	MIMAT0003810	POGZ	-0.275
bta-let-7d	4.05564	P	7.5731	P	0.087325	20505103	Bos taurus	miRNA	miRBase	chr8:86887438-86887459 (+)	MIMAT0003810	GPR156	-0.455
bta-let-7d	4.05564	P	7.5731	P	0.087325	20505103	Bos taurus	miRNA	miRBase	chr8:86887438-86887459 (+)	MIMAT0003810	ZNF322	-0.521
bta-let-7d	4.05564	P	7.5731	P	0.087325	20505103	Bos taurus	miRNA	miRBase	chr8:86887438-86887459 (+)	MIMAT0003810	ERCC6	-0.436
bta-let-7d	4.05564	P	7.5731	P	0.087325	20505103	Bos taurus	miRNA	miRBase	chr8:86887438-86887459 (+)	MIMAT0003810	RAB22A	-0.219
bta-let-7d	4.05564	P	7.5731	P	0.087325	20505103	Bos taurus	miRNA	miRBase	chr8:86887438-86887459 (+)	MIMAT0003810	SLC25A46	-0.228
bta-let-7d	4.05564	P	7.5731	P	0.087325	20505103	Bos taurus	miRNA	miRBase	chr8:86887438-86887459 (+)	MIMAT0003810	APPBP2	-0.245
bta-let-7d	4.05564	P	7.5731	P	0.087325	20505103	Bos taurus	miRNA	miRBase	chr8:86887438-86887459 (+)	MIMAT0003810	FAM168A	-0.389
bta-let-7d	4.05564	P	7.5731	P	0.087325	20505103	Bos taurus	miRNA	miRBase	chr8:86887438-86887459 (+)	MIMAT0003810	ZPLD1	-0.293
bta-let-7d	4.05564	P	7.5731	P	0.087325	20505103	Bos taurus	miRNA	miRBase	chr8:86887438-86887459 (+)	MIMAT0003810	A1CF	-0.371
bta-let-7d	4.05564	P	7.5731	P	0.087325	20505103	Bos taurus	miRNA	miRBase	chr8:86887438-86887459 (+)	MIMAT0003810	SELT	-0.303
bta-let-7d	4.05564	P	7.5731	P	0.087325	20505103	Bos taurus	miRNA	miRBase	chr8:86887438-86887459 (+)	MIMAT0003810	SULF2	-0.265
bta-let-7d	4.05564	P	7.5731	P	0.087325	20505103	Bos taurus	miRNA	miRBase	chr8:86887438-86887459 (+)	MIMAT0003810	HORMAD1	-0.314
bta-let-7d	4.05564	P	7.5731	P	0.087325	20505103	Bos taurus	miRNA	miRBase	chr8:86887438-86887459 (+)	MIMAT0003810	MFSD4	-0.439
bta-let-7d	4.05564	P	7.5731	P	0.087325	20505103	Bos taurus	miRNA	miRBase	chr8:86887438-86887459 (+)	MIMAT0003810	LTN1	-0.294
bta-let-7d	4.05564	P	7.5731	P	0.087325	20505103	Bos taurus	miRNA	miRBase	chr8:86887438-86887459 (+)	MIMAT0003810	RAB18	-0.342
bta-let-7d	4.05564	P	7.5731	P	0.087325	20505103	Bos taurus	miRNA	miRBase	chr8:86887438-86887459 (+)	MIMAT0003810	SLC38A9	-0.291
bta-let-7d	4.05564	P	7.5731	P	0.087325	20505103	Bos taurus	miRNA	miRBase	chr8:86887438-86887459 (+)	MIMAT0003810	POLR3D	-0.253
bta-let-7d	4.05564	P	7.5731	P	0.087325	20505103	Bos taurus	miRNA	miRBase	chr8:86887438-86887459 (+)	MIMAT0003810	DYRK1A	-0.444
bta-let-7d	4.05564	P	7.5731	P	0.087325	20505103	Bos taurus	miRNA	miRBase	chr8:86887438-86887459 (+)	MIMAT0003810	TMEM178B	-0.32
bta-let-7d	4.05564	P	7.5731	P	0.087325	20505103	Bos taurus	miRNA	miRBase	chr8:86887438-86887459 (+)	MIMAT0003810	PEG10	-0.35
bta-let-7d	4.05564	P	7.5731	P	0.087325	20505103	Bos taurus	miRNA	miRBase	chr8:86887438-86887459 (+)	MIMAT0003810	DMBX1	-0.232
bta-let-7d	4.05564	P	7.5731	P	0.087325	20505103	Bos taurus	miRNA	miRBase	chr8:86887438-86887459 (+)	MIMAT0003810	HIST2H2BF	-0.25
bta-let-7d	4.05564	P	7.5731	P	0.087325	20505103	Bos taurus	miRNA	miRBase	chr8:86887438-86887459 (+)	MIMAT0003810	LIN28B	-1.408
bta-let-7d	4.05564	P	7.5731	P	0.087325	20505103	Bos taurus	miRNA	miRBase	chr8:86887438-86887459 (+)	MIMAT0003810	HAND2	-0.378
bta-let-7d	4.05564	P	7.5731	P	0.087325	20505103	Bos taurus	miRNA	miRBase	chr8:86887438-86887459 (+)	MIMAT0003810	TNFSF9	-0.66
bta-let-7d	4.05564	P	7.5731	P	0.087325	20505103	Bos taurus	miRNA	miRBase	chr8:86887438-86887459 (+)	MIMAT0003810	EGLN2	-0.325
bta-let-7d	4.05564	P	7.5731	P	0.087325	20505103	Bos taurus	miRNA	miRBase	chr8:86887438-86887459 (+)	MIMAT0003810	AKT2	-0.277
bta-let-7d	4.05564	P	7.5731	P	0.087325	20505103	Bos taurus	miRNA	miRBase	chr8:86887438-86887459 (+)	MIMAT0003810	DAPK2	-0.217
bta-let-7d	4.05564	P	7.5731	P	0.087325	20505103	Bos taurus	miRNA	miRBase	chr8:86887438-86887459 (+)	MIMAT0003810	FAM104A	-0.321
bta-let-7d	4.05564	P	7.5731	P	0.087325	20505103	Bos taurus	miRNA	miRBase	chr8:86887438-86887459 (+)	MIMAT0003810	FASLG	-0.491
bta-let-7d	4.05564	P	7.5731	P	0.087325	20505103	Bos taurus	miRNA	miRBase	chr8:86887438-86887459 (+)	MIMAT0003810	GREB1L	-0.366
bta-let-7d	4.05564	P	7.5731	P	0.087325	20505103	Bos taurus	miRNA	miRBase	chr8:86887438-86887459 (+)	MIMAT0003810	ZBTB37	-0.37
bta-let-7d	4.05564	P	7.5731	P	0.087325	20505103	Bos taurus	miRNA	miRBase	chr8:86887438-86887459 (+)	MIMAT0003810	EIF2S2	-0.411
bta-let-7d	4.05564	P	7.5731	P	0.087325	20505103	Bos taurus	miRNA	miRBase	chr8:86887438-86887459 (+)	MIMAT0003810	GPCPD1	-0.714
bta-let-7d	4.05564	P	7.5731	P	0.087325	20505103	Bos taurus	miRNA	miRBase	chr8:86887438-86887459 (+)	MIMAT0003810	SLC2A12	-0.475
bta-let-7d	4.05564	P	7.5731	P	0.087325	20505103	Bos taurus	miRNA	miRBase	chr8:86887438-86887459 (+)	MIMAT0003810	LCTL	-0.311
bta-let-7d	4.05564	P	7.5731	P	0.087325	20505103	Bos taurus	miRNA	miRBase	chr8:86887438-86887459 (+)	MIMAT0003810	RBMS1	-0.418
bta-let-7d	4.05564	P	7.5731	P	0.087325	20505103	Bos taurus	miRNA	miRBase	chr8:86887438-86887459 (+)	MIMAT0003810	CCND2	-0.707
bta-let-7d	4.05564	P	7.5731	P	0.087325	20505103	Bos taurus	miRNA	miRBase	chr8:86887438-86887459 (+)	MIMAT0003810	FSD1L	-0.3
bta-let-7d	4.05564	P	7.5731	P	0.087325	20505103	Bos taurus	miRNA	miRBase	chr8:86887438-86887459 (+)	MIMAT0003810	SUB1	-0.501
bta-let-7d	4.05564	P	7.5731	P	0.087325	20505103	Bos taurus	miRNA	miRBase	chr8:86887438-86887459 (+)	MIMAT0003810	SOWAHA	-0.505
bta-let-7d	4.05564	P	7.5731	P	0.087325	20505103	Bos taurus	miRNA	miRBase	chr8:86887438-86887459 (+)	MIMAT0003810	FZD3	-1.001
bta-let-7d	4.05564	P	7.5731	P	0.087325	20505103	Bos taurus	miRNA	miRBase	chr8:86887438-86887459 (+)	MIMAT0003810	CCM2L	-0.215
bta-let-7d	4.05564	P	7.5731	P	0.087325	20505103	Bos taurus	miRNA	miRBase	chr8:86887438-86887459 (+)	MIMAT0003810	KPNA1	-0.534
bta-let-7d	4.05564	P	7.5731	P	0.087325	20505103	Bos taurus	miRNA	miRBase	chr8:86887438-86887459 (+)	MIMAT0003810	ZBTB10	-0.433
bta-let-7d	4.05564	P	7.5731	P	0.087325	20505103	Bos taurus	miRNA	miRBase	chr8:86887438-86887459 (+)	MIMAT0003810	SOST	-0.228
bta-let-7d	4.05564	P	7.5731	P	0.087325	20505103	Bos taurus	miRNA	miRBase	chr8:86887438-86887459 (+)	MIMAT0003810	SYT1	-0.24
bta-let-7d	4.05564	P	7.5731	P	0.087325	20505103	Bos taurus	miRNA	miRBase	chr8:86887438-86887459 (+)	MIMAT0003810	FGF5	-0.435
bta-let-7d	4.05564	P	7.5731	P	0.087325	20505103	Bos taurus	miRNA	miRBase	chr8:86887438-86887459 (+)	MIMAT0003810	TGFBR1	-0.742
bta-let-7d	4.05564	P	7.5731	P	0.087325	20505103	Bos taurus	miRNA	miRBase	chr8:86887438-86887459 (+)	MIMAT0003810	DEFB118	-0.26
bta-let-7d	4.05564	P	7.5731	P	0.087325	20505103	Bos taurus	miRNA	miRBase	chr8:86887438-86887459 (+)	MIMAT0003810	B3GNT1	-0.508
bta-let-7d	4.05564	P	7.5731	P	0.087325	20505103	Bos taurus	miRNA	miRBase	chr8:86887438-86887459 (+)	MIMAT0003810	CALU	-0.226
bta-let-7d	4.05564	P	7.5731	P	0.087325	20505103	Bos taurus	miRNA	miRBase	chr8:86887438-86887459 (+)	MIMAT0003810	POM121C	-0.227
bta-let-7d	4.05564	P	7.5731	P	0.087325	20505103	Bos taurus	miRNA	miRBase	chr8:86887438-86887459 (+)	MIMAT0003810	LTBP1	-0.43
bta-let-7d	4.05564	P	7.5731	P	0.087325	20505103	Bos taurus	miRNA	miRBase	chr8:86887438-86887459 (+)	MIMAT0003810	TSPAN5	-0.263
bta-let-7d	4.05564	P	7.5731	P	0.087325	20505103	Bos taurus	miRNA	miRBase	chr8:86887438-86887459 (+)	MIMAT0003810	WDR37	-0.687
bta-let-7d	4.05564	P	7.5731	P	0.087325	20505103	Bos taurus	miRNA	miRBase	chr8:86887438-86887459 (+)	MIMAT0003810	OBSCN	-0.324
bta-let-7d	4.05564	P	7.5731	P	0.087325	20505103	Bos taurus	miRNA	miRBase	chr8:86887438-86887459 (+)	MIMAT0003810	ZC3H3	-0.409
bta-let-7d	4.05564	P	7.5731	P	0.087325	20505103	Bos taurus	miRNA	miRBase	chr8:86887438-86887459 (+)	MIMAT0003810	MORC4	-0.462
bta-let-7d	4.05564	P	7.5731	P	0.087325	20505103	Bos taurus	miRNA	miRBase	chr8:86887438-86887459 (+)	MIMAT0003810	COL1A2	-0.511
bta-let-7d	4.05564	P	7.5731	P	0.087325	20505103	Bos taurus	miRNA	miRBase	chr8:86887438-86887459 (+)	MIMAT0003810	FBXO7	-0.258
bta-let-7d	4.05564	P	7.5731	P	0.087325	20505103	Bos taurus	miRNA	miRBase	chr8:86887438-86887459 (+)	MIMAT0003810	BUB1	-0.299
bta-let-7d	4.05564	P	7.5731	P	0.087325	20505103	Bos taurus	miRNA	miRBase	chr8:86887438-86887459 (+)	MIMAT0003810	CNNM2	-0.217
bta-let-7d	4.05564	P	7.5731	P	0.087325	20505103	Bos taurus	miRNA	miRBase	chr8:86887438-86887459 (+)	MIMAT0003810	HDHD1	-0.563
bta-let-7d	4.05564	P	7.5731	P	0.087325	20505103	Bos taurus	miRNA	miRBase	chr8:86887438-86887459 (+)	MIMAT0003810	SPIRE1	-0.275
bta-let-7d	4.05564	P	7.5731	P	0.087325	20505103	Bos taurus	miRNA	miRBase	chr8:86887438-86887459 (+)	MIMAT0003810	UTP15	-0.223
bta-let-7d	4.05564	P	7.5731	P	0.087325	20505103	Bos taurus	miRNA	miRBase	chr8:86887438-86887459 (+)	MIMAT0003810	CDKN1A	-0.462
bta-let-7d	4.05564	P	7.5731	P	0.087325	20505103	Bos taurus	miRNA	miRBase	chr8:86887438-86887459 (+)	MIMAT0003810	TMEM62	-0.209
bta-let-7d	4.05564	P	7.5731	P	0.087325	20505103	Bos taurus	miRNA	miRBase	chr8:86887438-86887459 (+)	MIMAT0003810	RIPK1	-0.298
bta-let-7d	4.05564	P	7.5731	P	0.087325	20505103	Bos taurus	miRNA	miRBase	chr8:86887438-86887459 (+)	MIMAT0003810	ZNF583	-0.536
bta-let-7d	4.05564	P	7.5731	P	0.087325	20505103	Bos taurus	miRNA	miRBase	chr8:86887438-86887459 (+)	MIMAT0003810	ZNF391	-0.207
bta-let-7d	4.05564	P	7.5731	P	0.087325	20505103	Bos taurus	miRNA	miRBase	chr8:86887438-86887459 (+)	MIMAT0003810	SMUG1	-0.522
bta-let-7d	4.05564	P	7.5731	P	0.087325	20505103	Bos taurus	miRNA	miRBase	chr8:86887438-86887459 (+)	MIMAT0003810	PURB	-0.276
bta-let-7d	4.05564	P	7.5731	P	0.087325	20505103	Bos taurus	miRNA	miRBase	chr8:86887438-86887459 (+)	MIMAT0003810	PHACTR2	-0.407
bta-let-7d	4.05564	P	7.5731	P	0.087325	20505103	Bos taurus	miRNA	miRBase	chr8:86887438-86887459 (+)	MIMAT0003810	DUSP7	-0.29
bta-let-7d	4.05564	P	7.5731	P	0.087325	20505103	Bos taurus	miRNA	miRBase	chr8:86887438-86887459 (+)	MIMAT0003810	AQPEP	-0.447
bta-let-7d	4.05564	P	7.5731	P	0.087325	20505103	Bos taurus	miRNA	miRBase	chr8:86887438-86887459 (+)	MIMAT0003810	RPS2	-0.307
bta-let-7d	4.05564	P	7.5731	P	0.087325	20505103	Bos taurus	miRNA	miRBase	chr8:86887438-86887459 (+)	MIMAT0003810	MAPK1IP1L	-0.509
bta-let-7d	4.05564	P	7.5731	P	0.087325	20505103	Bos taurus	miRNA	miRBase	chr8:86887438-86887459 (+)	MIMAT0003810	ZNF286B	-0.214
bta-let-7d	4.05564	P	7.5731	P	0.087325	20505103	Bos taurus	miRNA	miRBase	chr8:86887438-86887459 (+)	MIMAT0003810	ARPP19	-0.62
bta-let-7d	4.05564	P	7.5731	P	0.087325	20505103	Bos taurus	miRNA	miRBase	chr8:86887438-86887459 (+)	MIMAT0003810	GNS	-0.278
bta-let-7d	4.05564	P	7.5731	P	0.087325	20505103	Bos taurus	miRNA	miRBase	chr8:86887438-86887459 (+)	MIMAT0003810	PQLC2	-0.522
bta-let-7d	4.05564	P	7.5731	P	0.087325	20505103	Bos taurus	miRNA	miRBase	chr8:86887438-86887459 (+)	MIMAT0003810	PPME1	-0.238
bta-let-7d	4.05564	P	7.5731	P	0.087325	20505103	Bos taurus	miRNA	miRBase	chr8:86887438-86887459 (+)	MIMAT0003810	DLGAP4	-0.33
bta-let-7d	4.05564	P	7.5731	P	0.087325	20505103	Bos taurus	miRNA	miRBase	chr8:86887438-86887459 (+)	MIMAT0003810	E2F1	-0.213
bta-let-7d	4.05564	P	7.5731	P	0.087325	20505103	Bos taurus	miRNA	miRBase	chr8:86887438-86887459 (+)	MIMAT0003810	NHEJ1	-0.291
bta-let-7d	4.05564	P	7.5731	P	0.087325	20505103	Bos taurus	miRNA	miRBase	chr8:86887438-86887459 (+)	MIMAT0003810	TET3	-0.517
bta-let-7d	4.05564	P	7.5731	P	0.087325	20505103	Bos taurus	miRNA	miRBase	chr8:86887438-86887459 (+)	MIMAT0003810	NIPA1	-0.571
bta-let-7d	4.05564	P	7.5731	P	0.087325	20505103	Bos taurus	miRNA	miRBase	chr8:86887438-86887459 (+)	MIMAT0003810	FAM103A1	-0.665
bta-let-7d	4.05564	P	7.5731	P	0.087325	20505103	Bos taurus	miRNA	miRBase	chr8:86887438-86887459 (+)	MIMAT0003810	GTPBP8	-0.502
bta-let-7d	4.05564	P	7.5731	P	0.087325	20505103	Bos taurus	miRNA	miRBase	chr8:86887438-86887459 (+)	MIMAT0003810	IGF2	-0.341
bta-let-7d	4.05564	P	7.5731	P	0.087325	20505103	Bos taurus	miRNA	miRBase	chr8:86887438-86887459 (+)	MIMAT0003810	CCDC103	-0.499
bta-let-7d	4.05564	P	7.5731	P	0.087325	20505103	Bos taurus	miRNA	miRBase	chr8:86887438-86887459 (+)	MIMAT0003810	RUNDC1	-0.2
bta-let-7d	4.05564	P	7.5731	P	0.087325	20505103	Bos taurus	miRNA	miRBase	chr8:86887438-86887459 (+)	MIMAT0003810	DNAJC27	-0.209
bta-let-7d	4.05564	P	7.5731	P	0.087325	20505103	Bos taurus	miRNA	miRBase	chr8:86887438-86887459 (+)	MIMAT0003810	PRKAR2A	-0.413
bta-let-7d	4.05564	P	7.5731	P	0.087325	20505103	Bos taurus	miRNA	miRBase	chr8:86887438-86887459 (+)	MIMAT0003810	CPA4	-0.539
bta-let-7d	4.05564	P	7.5731	P	0.087325	20505103	Bos taurus	miRNA	miRBase	chr8:86887438-86887459 (+)	MIMAT0003810	C10orf25	-0.209
bta-let-7d	4.05564	P	7.5731	P	0.087325	20505103	Bos taurus	miRNA	miRBase	chr8:86887438-86887459 (+)	MIMAT0003810	TMEM41A	-0.429
bta-let-7d	4.05564	P	7.5731	P	0.087325	20505103	Bos taurus	miRNA	miRBase	chr8:86887438-86887459 (+)	MIMAT0003810	STAB2	-0.292
bta-let-7d	4.05564	P	7.5731	P	0.087325	20505103	Bos taurus	miRNA	miRBase	chr8:86887438-86887459 (+)	MIMAT0003810	ANGPTL2	-0.302
bta-let-7d	4.05564	P	7.5731	P	0.087325	20505103	Bos taurus	miRNA	miRBase	chr8:86887438-86887459 (+)	MIMAT0003810	RANBP1	-0.407
bta-let-7d	4.05564	P	7.5731	P	0.087325	20505103	Bos taurus	miRNA	miRBase	chr8:86887438-86887459 (+)	MIMAT0003810	CLDN23	-0.408
bta-let-7d	4.05564	P	7.5731	P	0.087325	20505103	Bos taurus	miRNA	miRBase	chr8:86887438-86887459 (+)	MIMAT0003810	GPR97	-0.258
bta-let-7d	4.05564	P	7.5731	P	0.087325	20505103	Bos taurus	miRNA	miRBase	chr8:86887438-86887459 (+)	MIMAT0003810	DHX30	-0.29
bta-let-7d	4.05564	P	7.5731	P	0.087325	20505103	Bos taurus	miRNA	miRBase	chr8:86887438-86887459 (+)	MIMAT0003810	PLEKHA8	-0.433
bta-let-7d	4.05564	P	7.5731	P	0.087325	20505103	Bos taurus	miRNA	miRBase	chr8:86887438-86887459 (+)	MIMAT0003810	MON2	-0.308
bta-let-7d	4.05564	P	7.5731	P	0.087325	20505103	Bos taurus	miRNA	miRBase	chr8:86887438-86887459 (+)	MIMAT0003810	STARD13	-0.276
bta-let-7d	4.05564	P	7.5731	P	0.087325	20505103	Bos taurus	miRNA	miRBase	chr8:86887438-86887459 (+)	MIMAT0003810	COL5A2	-0.31
bta-let-7d	4.05564	P	7.5731	P	0.087325	20505103	Bos taurus	miRNA	miRBase	chr8:86887438-86887459 (+)	MIMAT0003810	UBE3D	-0.293
bta-let-7d	4.05564	P	7.5731	P	0.087325	20505103	Bos taurus	miRNA	miRBase	chr8:86887438-86887459 (+)	MIMAT0003810	PGM2L1	-0.399
bta-let-7d	4.05564	P	7.5731	P	0.087325	20505103	Bos taurus	miRNA	miRBase	chr8:86887438-86887459 (+)	MIMAT0003810	TPK1	-0.23
bta-let-7d	4.05564	P	7.5731	P	0.087325	20505103	Bos taurus	miRNA	miRBase	chr8:86887438-86887459 (+)	MIMAT0003810	MTFMT	-0.242
bta-let-7d	4.05564	P	7.5731	P	0.087325	20505103	Bos taurus	miRNA	miRBase	chr8:86887438-86887459 (+)	MIMAT0003810	SLC22A23	-0.361
bta-let-7d	4.05564	P	7.5731	P	0.087325	20505103	Bos taurus	miRNA	miRBase	chr8:86887438-86887459 (+)	MIMAT0003810	WNT9A	-0.511
bta-let-7d	4.05564	P	7.5731	P	0.087325	20505103	Bos taurus	miRNA	miRBase	chr8:86887438-86887459 (+)	MIMAT0003810	SLC5A9	-0.34
bta-let-7d	4.05564	P	7.5731	P	0.087325	20505103	Bos taurus	miRNA	miRBase	chr8:86887438-86887459 (+)	MIMAT0003810	ZNF24	-0.339
bta-let-7d	4.05564	P	7.5731	P	0.087325	20505103	Bos taurus	miRNA	miRBase	chr8:86887438-86887459 (+)	MIMAT0003810	CTXN1	-0.231
bta-let-7d	4.05564	P	7.5731	P	0.087325	20505103	Bos taurus	miRNA	miRBase	chr8:86887438-86887459 (+)	MIMAT0003810	GGH	-0.604
bta-let-7d	4.05564	P	7.5731	P	0.087325	20505103	Bos taurus	miRNA	miRBase	chr8:86887438-86887459 (+)	MIMAT0003810	C17orf105	-0.284
bta-let-7d	4.05564	P	7.5731	P	0.087325	20505103	Bos taurus	miRNA	miRBase	chr8:86887438-86887459 (+)	MIMAT0003810	EIF4EBP3	-0.222
bta-let-7d	4.05564	P	7.5731	P	0.087325	20505103	Bos taurus	miRNA	miRBase	chr8:86887438-86887459 (+)	MIMAT0003810	MAP3K1	-0.353
bta-let-7d	4.05564	P	7.5731	P	0.087325	20505103	Bos taurus	miRNA	miRBase	chr8:86887438-86887459 (+)	MIMAT0003810	ZNF286A	-0.405
bta-let-7d	4.05564	P	7.5731	P	0.087325	20505103	Bos taurus	miRNA	miRBase	chr8:86887438-86887459 (+)	MIMAT0003810	HOXA9	-0.658
bta-let-7d	4.05564	P	7.5731	P	0.087325	20505103	Bos taurus	miRNA	miRBase	chr8:86887438-86887459 (+)	MIMAT0003810	CHRNB4	-0.205
bta-let-7d	4.05564	P	7.5731	P	0.087325	20505103	Bos taurus	miRNA	miRBase	chr8:86887438-86887459 (+)	MIMAT0003810	THAP6	-0.241
bta-let-7d	4.05564	P	7.5731	P	0.087325	20505103	Bos taurus	miRNA	miRBase	chr8:86887438-86887459 (+)	MIMAT0003810	MBTD1	-0.284
bta-let-7d	4.05564	P	7.5731	P	0.087325	20505103	Bos taurus	miRNA	miRBase	chr8:86887438-86887459 (+)	MIMAT0003810	GDPD1	-0.318
bta-let-7d	4.05564	P	7.5731	P	0.087325	20505103	Bos taurus	miRNA	miRBase	chr8:86887438-86887459 (+)	MIMAT0003810	PXDN	-0.48
bta-let-7d	4.05564	P	7.5731	P	0.087325	20505103	Bos taurus	miRNA	miRBase	chr8:86887438-86887459 (+)	MIMAT0003810	SMC1A	-0.589
bta-let-7d	4.05564	P	7.5731	P	0.087325	20505103	Bos taurus	miRNA	miRBase	chr8:86887438-86887459 (+)	MIMAT0003810	AC022498.1	-0.396
bta-let-7d	4.05564	P	7.5731	P	0.087325	20505103	Bos taurus	miRNA	miRBase	chr8:86887438-86887459 (+)	MIMAT0003810	E2F2	-0.273
bta-let-7d	4.05564	P	7.5731	P	0.087325	20505103	Bos taurus	miRNA	miRBase	chr8:86887438-86887459 (+)	MIMAT0003810	ROBO1	-0.316
bta-let-7d	4.05564	P	7.5731	P	0.087325	20505103	Bos taurus	miRNA	miRBase	chr8:86887438-86887459 (+)	MIMAT0003810	APBB3	-0.558
bta-let-7d	4.05564	P	7.5731	P	0.087325	20505103	Bos taurus	miRNA	miRBase	chr8:86887438-86887459 (+)	MIMAT0003810	GSAP	-0.302
bta-let-7d	4.05564	P	7.5731	P	0.087325	20505103	Bos taurus	miRNA	miRBase	chr8:86887438-86887459 (+)	MIMAT0003810	GOLGA4	-0.224
bta-let-7d	4.05564	P	7.5731	P	0.087325	20505103	Bos taurus	miRNA	miRBase	chr8:86887438-86887459 (+)	MIMAT0003810	C20orf112	-0.314
bta-let-7d	4.05564	P	7.5731	P	0.087325	20505103	Bos taurus	miRNA	miRBase	chr8:86887438-86887459 (+)	MIMAT0003810	PARP8	-0.337
bta-let-7d	4.05564	P	7.5731	P	0.087325	20505103	Bos taurus	miRNA	miRBase	chr8:86887438-86887459 (+)	MIMAT0003810	CTB-54O9.9	-0.457
bta-let-7d	4.05564	P	7.5731	P	0.087325	20505103	Bos taurus	miRNA	miRBase	chr8:86887438-86887459 (+)	MIMAT0003810	POLK	-0.275
bta-let-7d	4.05564	P	7.5731	P	0.087325	20505103	Bos taurus	miRNA	miRBase	chr8:86887438-86887459 (+)	MIMAT0003810	GALK2	-0.205
bta-let-7d	4.05564	P	7.5731	P	0.087325	20505103	Bos taurus	miRNA	miRBase	chr8:86887438-86887459 (+)	MIMAT0003810	ETNK2	-0.264
bta-let-7d	4.05564	P	7.5731	P	0.087325	20505103	Bos taurus	miRNA	miRBase	chr8:86887438-86887459 (+)	MIMAT0003810	REL	-0.409
bta-let-7d	4.05564	P	7.5731	P	0.087325	20505103	Bos taurus	miRNA	miRBase	chr8:86887438-86887459 (+)	MIMAT0003810	ST6GALNAC3	-0.233
bta-let-7d	4.05564	P	7.5731	P	0.087325	20505103	Bos taurus	miRNA	miRBase	chr8:86887438-86887459 (+)	MIMAT0003810	TRMT2A	-0.287
bta-let-7d	4.05564	P	7.5731	P	0.087325	20505103	Bos taurus	miRNA	miRBase	chr8:86887438-86887459 (+)	MIMAT0003810	RPL10A	-0.66
bta-let-7d	4.05564	P	7.5731	P	0.087325	20505103	Bos taurus	miRNA	miRBase	chr8:86887438-86887459 (+)	MIMAT0003810	MBNL3	-0.211
bta-let-7d	4.05564	P	7.5731	P	0.087325	20505103	Bos taurus	miRNA	miRBase	chr8:86887438-86887459 (+)	MIMAT0003810	DMP1	-0.328
bta-let-7d	4.05564	P	7.5731	P	0.087325	20505103	Bos taurus	miRNA	miRBase	chr8:86887438-86887459 (+)	MIMAT0003810	CDC42EP3	-0.316
bta-let-7d	4.05564	P	7.5731	P	0.087325	20505103	Bos taurus	miRNA	miRBase	chr8:86887438-86887459 (+)	MIMAT0003810	CSF2	-0.236
bta-let-7d	4.05564	P	7.5731	P	0.087325	20505103	Bos taurus	miRNA	miRBase	chr8:86887438-86887459 (+)	MIMAT0003810	HEY2	-0.381
bta-let-7d	4.05564	P	7.5731	P	0.087325	20505103	Bos taurus	miRNA	miRBase	chr8:86887438-86887459 (+)	MIMAT0003810	NUDCD1	-0.22
bta-let-7d	4.05564	P	7.5731	P	0.087325	20505103	Bos taurus	miRNA	miRBase	chr8:86887438-86887459 (+)	MIMAT0003810	IL6ST	-0.206
bta-let-7d	4.05564	P	7.5731	P	0.087325	20505103	Bos taurus	miRNA	miRBase	chr8:86887438-86887459 (+)	MIMAT0003810	GHITM	-0.396
bta-let-7d	4.05564	P	7.5731	P	0.087325	20505103	Bos taurus	miRNA	miRBase	chr8:86887438-86887459 (+)	MIMAT0003810	IL22RA2	-0.212
bta-let-7d	4.05564	P	7.5731	P	0.087325	20505103	Bos taurus	miRNA	miRBase	chr8:86887438-86887459 (+)	MIMAT0003810	MRRF	-0.341
bta-let-7d	4.05564	P	7.5731	P	0.087325	20505103	Bos taurus	miRNA	miRBase	chr8:86887438-86887459 (+)	MIMAT0003810	BDP1	-0.515
bta-let-7d	4.05564	P	7.5731	P	0.087325	20505103	Bos taurus	miRNA	miRBase	chr8:86887438-86887459 (+)	MIMAT0003810	ITGB3	-0.582
bta-let-7d	4.05564	P	7.5731	P	0.087325	20505103	Bos taurus	miRNA	miRBase	chr8:86887438-86887459 (+)	MIMAT0003810	G3BP1	-0.291
bta-let-7d	4.05564	P	7.5731	P	0.087325	20505103	Bos taurus	miRNA	miRBase	chr8:86887438-86887459 (+)	MIMAT0003810	SYT11	-0.243
bta-let-7d	4.05564	P	7.5731	P	0.087325	20505103	Bos taurus	miRNA	miRBase	chr8:86887438-86887459 (+)	MIMAT0003810	TMEM30A	-0.224
bta-let-7d	4.05564	P	7.5731	P	0.087325	20505103	Bos taurus	miRNA	miRBase	chr8:86887438-86887459 (+)	MIMAT0003810	UCHL1	-0.235
bta-let-7d	4.05564	P	7.5731	P	0.087325	20505103	Bos taurus	miRNA	miRBase	chr8:86887438-86887459 (+)	MIMAT0003810	SREK1IP1	-0.481
bta-let-7d	4.05564	P	7.5731	P	0.087325	20505103	Bos taurus	miRNA	miRBase	chr8:86887438-86887459 (+)	MIMAT0003810	CYB5R4	-0.209
bta-let-7d	4.05564	P	7.5731	P	0.087325	20505103	Bos taurus	miRNA	miRBase	chr8:86887438-86887459 (+)	MIMAT0003810	ANKRD32	-0.239
bta-let-7d	4.05564	P	7.5731	P	0.087325	20505103	Bos taurus	miRNA	miRBase	chr8:86887438-86887459 (+)	MIMAT0003810	PRPF38B	-0.573
bta-let-7d	4.05564	P	7.5731	P	0.087325	20505103	Bos taurus	miRNA	miRBase	chr8:86887438-86887459 (+)	MIMAT0003810	TECPR2	-0.284
bta-let-7d	4.05564	P	7.5731	P	0.087325	20505103	Bos taurus	miRNA	miRBase	chr8:86887438-86887459 (+)	MIMAT0003810	C1orf233	-0.329
bta-let-7d	4.05564	P	7.5731	P	0.087325	20505103	Bos taurus	miRNA	miRBase	chr8:86887438-86887459 (+)	MIMAT0003810	AHCTF1	-0.397
bta-let-7d	4.05564	P	7.5731	P	0.087325	20505103	Bos taurus	miRNA	miRBase	chr8:86887438-86887459 (+)	MIMAT0003810	SMCR8	-0.264
bta-let-7d	4.05564	P	7.5731	P	0.087325	20505103	Bos taurus	miRNA	miRBase	chr8:86887438-86887459 (+)	MIMAT0003810	SLC10A7	-0.467
bta-let-7d	4.05564	P	7.5731	P	0.087325	20505103	Bos taurus	miRNA	miRBase	chr8:86887438-86887459 (+)	MIMAT0003810	TSC1	-0.251
bta-let-7d	4.05564	P	7.5731	P	0.087325	20505103	Bos taurus	miRNA	miRBase	chr8:86887438-86887459 (+)	MIMAT0003810	B3GNT3	-0.461
bta-let-7d	4.05564	P	7.5731	P	0.087325	20505103	Bos taurus	miRNA	miRBase	chr8:86887438-86887459 (+)	MIMAT0003810	ONECUT2	-0.531
bta-let-7d	4.05564	P	7.5731	P	0.087325	20505103	Bos taurus	miRNA	miRBase	chr8:86887438-86887459 (+)	MIMAT0003810	TRAM2	-0.271
bta-let-7d	4.05564	P	7.5731	P	0.087325	20505103	Bos taurus	miRNA	miRBase	chr8:86887438-86887459 (+)	MIMAT0003810	SLC6A5	-0.404
bta-let-7d	4.05564	P	7.5731	P	0.087325	20505103	Bos taurus	miRNA	miRBase	chr8:86887438-86887459 (+)	MIMAT0003810	USP21	-0.384
bta-let-7d	4.05564	P	7.5731	P	0.087325	20505103	Bos taurus	miRNA	miRBase	chr8:86887438-86887459 (+)	MIMAT0003810	ARL5B	-0.243
bta-let-7d	4.05564	P	7.5731	P	0.087325	20505103	Bos taurus	miRNA	miRBase	chr8:86887438-86887459 (+)	MIMAT0003810	FZD4	-0.23
bta-let-7d	4.05564	P	7.5731	P	0.087325	20505103	Bos taurus	miRNA	miRBase	chr8:86887438-86887459 (+)	MIMAT0003810	VASH2	-0.289
bta-let-7d	4.05564	P	7.5731	P	0.087325	20505103	Bos taurus	miRNA	miRBase	chr8:86887438-86887459 (+)	MIMAT0003810	PLA2R1	-0.254
bta-let-7d	4.05564	P	7.5731	P	0.087325	20505103	Bos taurus	miRNA	miRBase	chr8:86887438-86887459 (+)	MIMAT0003810	QARS	-0.591
bta-let-7d	4.05564	P	7.5731	P	0.087325	20505103	Bos taurus	miRNA	miRBase	chr8:86887438-86887459 (+)	MIMAT0003810	DGCR6L	-0.209
bta-let-7d	4.05564	P	7.5731	P	0.087325	20505103	Bos taurus	miRNA	miRBase	chr8:86887438-86887459 (+)	MIMAT0003810	GNPDA1	-0.289
bta-let-7d	4.05564	P	7.5731	P	0.087325	20505103	Bos taurus	miRNA	miRBase	chr8:86887438-86887459 (+)	MIMAT0003810	SMIM13	-0.225
bta-let-7d	4.05564	P	7.5731	P	0.087325	20505103	Bos taurus	miRNA	miRBase	chr8:86887438-86887459 (+)	MIMAT0003810	SALL4	-0.599
bta-let-7d	4.05564	P	7.5731	P	0.087325	20505103	Bos taurus	miRNA	miRBase	chr8:86887438-86887459 (+)	MIMAT0003810	IGF2BP2	-0.625
bta-let-7d	4.05564	P	7.5731	P	0.087325	20505103	Bos taurus	miRNA	miRBase	chr8:86887438-86887459 (+)	MIMAT0003810	IL8	-0.28
bta-let-7d	4.05564	P	7.5731	P	0.087325	20505103	Bos taurus	miRNA	miRBase	chr8:86887438-86887459 (+)	MIMAT0003810	CHD7	-0.473
bta-let-7d	4.05564	P	7.5731	P	0.087325	20505103	Bos taurus	miRNA	miRBase	chr8:86887438-86887459 (+)	MIMAT0003810	CSTF2T	-0.209
bta-let-7d	4.05564	P	7.5731	P	0.087325	20505103	Bos taurus	miRNA	miRBase	chr8:86887438-86887459 (+)	MIMAT0003810	GDF6	-0.439
bta-let-7d	4.05564	P	7.5731	P	0.087325	20505103	Bos taurus	miRNA	miRBase	chr8:86887438-86887459 (+)	MIMAT0003810	CAPN14	-0.209
bta-let-7d	4.05564	P	7.5731	P	0.087325	20505103	Bos taurus	miRNA	miRBase	chr8:86887438-86887459 (+)	MIMAT0003810	MARVELD2	-0.323
bta-let-7d	4.05564	P	7.5731	P	0.087325	20505103	Bos taurus	miRNA	miRBase	chr8:86887438-86887459 (+)	MIMAT0003810	COL15A1	-0.329
bta-let-7d	4.05564	P	7.5731	P	0.087325	20505103	Bos taurus	miRNA	miRBase	chr8:86887438-86887459 (+)	MIMAT0003810	TOMM70A	-0.272
bta-let-7d	4.05564	P	7.5731	P	0.087325	20505103	Bos taurus	miRNA	miRBase	chr8:86887438-86887459 (+)	MIMAT0003810	VSTM5	-0.839
bta-let-7d	4.05564	P	7.5731	P	0.087325	20505103	Bos taurus	miRNA	miRBase	chr8:86887438-86887459 (+)	MIMAT0003810	ADRB1	-0.274
bta-let-7d	4.05564	P	7.5731	P	0.087325	20505103	Bos taurus	miRNA	miRBase	chr8:86887438-86887459 (+)	MIMAT0003810	PRR18	-0.494
bta-let-7d	4.05564	P	7.5731	P	0.087325	20505103	Bos taurus	miRNA	miRBase	chr8:86887438-86887459 (+)	MIMAT0003810	CDKN2C	-0.286
bta-let-7d	4.05564	P	7.5731	P	0.087325	20505103	Bos taurus	miRNA	miRBase	chr8:86887438-86887459 (+)	MIMAT0003810	MEF2C	-0.404
bta-let-7d	4.05564	P	7.5731	P	0.087325	20505103	Bos taurus	miRNA	miRBase	chr8:86887438-86887459 (+)	MIMAT0003810	GK5	-0.238
bta-let-7d	4.05564	P	7.5731	P	0.087325	20505103	Bos taurus	miRNA	miRBase	chr8:86887438-86887459 (+)	MIMAT0003810	STAMBP	-0.35
bta-let-7d	4.05564	P	7.5731	P	0.087325	20505103	Bos taurus	miRNA	miRBase	chr8:86887438-86887459 (+)	MIMAT0003810	FKBP3	-0.328
bta-let-7d	4.05564	P	7.5731	P	0.087325	20505103	Bos taurus	miRNA	miRBase	chr8:86887438-86887459 (+)	MIMAT0003810	MPLKIP	-0.26
bta-let-7d	4.05564	P	7.5731	P	0.087325	20505103	Bos taurus	miRNA	miRBase	chr8:86887438-86887459 (+)	MIMAT0003810	BCL2L1	-0.309
bta-let-7d	4.05564	P	7.5731	P	0.087325	20505103	Bos taurus	miRNA	miRBase	chr8:86887438-86887459 (+)	MIMAT0003810	PACS2	-0.393
bta-let-7d	4.05564	P	7.5731	P	0.087325	20505103	Bos taurus	miRNA	miRBase	chr8:86887438-86887459 (+)	MIMAT0003810	KCNC2	-0.277
bta-let-7d	4.05564	P	7.5731	P	0.087325	20505103	Bos taurus	miRNA	miRBase	chr8:86887438-86887459 (+)	MIMAT0003810	DUSP16	-0.426
bta-let-7d	4.05564	P	7.5731	P	0.087325	20505103	Bos taurus	miRNA	miRBase	chr8:86887438-86887459 (+)	MIMAT0003810	DYRK2	-0.559
bta-let-7d	4.05564	P	7.5731	P	0.087325	20505103	Bos taurus	miRNA	miRBase	chr8:86887438-86887459 (+)	MIMAT0003810	CLDN1	-0.297
bta-let-7d	4.05564	P	7.5731	P	0.087325	20505103	Bos taurus	miRNA	miRBase	chr8:86887438-86887459 (+)	MIMAT0003810	ABL2	-0.242
bta-let-7d	4.05564	P	7.5731	P	0.087325	20505103	Bos taurus	miRNA	miRBase	chr8:86887438-86887459 (+)	MIMAT0003810	SREK1	-0.279
bta-let-7d	4.05564	P	7.5731	P	0.087325	20505103	Bos taurus	miRNA	miRBase	chr8:86887438-86887459 (+)	MIMAT0003810	NGF	-0.795
bta-let-7d	4.05564	P	7.5731	P	0.087325	20505103	Bos taurus	miRNA	miRBase	chr8:86887438-86887459 (+)	MIMAT0003810	SPCS3	-0.33
bta-let-7d	4.05564	P	7.5731	P	0.087325	20505103	Bos taurus	miRNA	miRBase	chr8:86887438-86887459 (+)	MIMAT0003810	HAND1	-0.746
bta-let-7d	4.05564	P	7.5731	P	0.087325	20505103	Bos taurus	miRNA	miRBase	chr8:86887438-86887459 (+)	MIMAT0003810	B3GNT7	-0.399
bta-let-7d	4.05564	P	7.5731	P	0.087325	20505103	Bos taurus	miRNA	miRBase	chr8:86887438-86887459 (+)	MIMAT0003810	PAX3	-0.207
bta-let-7d	4.05564	P	7.5731	P	0.087325	20505103	Bos taurus	miRNA	miRBase	chr8:86887438-86887459 (+)	MIMAT0003810	ZNF710	-0.577
bta-let-7d	4.05564	P	7.5731	P	0.087325	20505103	Bos taurus	miRNA	miRBase	chr8:86887438-86887459 (+)	MIMAT0003810	ATP8B4	-0.37
bta-let-7d	4.05564	P	7.5731	P	0.087325	20505103	Bos taurus	miRNA	miRBase	chr8:86887438-86887459 (+)	MIMAT0003810	MAB21L3	-0.305
bta-let-7d	4.05564	P	7.5731	P	0.087325	20505103	Bos taurus	miRNA	miRBase	chr8:86887438-86887459 (+)	MIMAT0003810	BACH1	-0.734
bta-let-7d	4.05564	P	7.5731	P	0.087325	20505103	Bos taurus	miRNA	miRBase	chr8:86887438-86887459 (+)	MIMAT0003810	SUV39H2	-0.38
bta-let-7d	4.05564	P	7.5731	P	0.087325	20505103	Bos taurus	miRNA	miRBase	chr8:86887438-86887459 (+)	MIMAT0003810	GPSM2	-0.215
bta-let-7d	4.05564	P	7.5731	P	0.087325	20505103	Bos taurus	miRNA	miRBase	chr8:86887438-86887459 (+)	MIMAT0003810	RNF8	-0.379
bta-let-7d	4.05564	P	7.5731	P	0.087325	20505103	Bos taurus	miRNA	miRBase	chr8:86887438-86887459 (+)	MIMAT0003810	FARSB	-0.362
bta-let-7d	4.05564	P	7.5731	P	0.087325	20505103	Bos taurus	miRNA	miRBase	chr8:86887438-86887459 (+)	MIMAT0003810	CEP120	-0.232
bta-let-7d	4.05564	P	7.5731	P	0.087325	20505103	Bos taurus	miRNA	miRBase	chr8:86887438-86887459 (+)	MIMAT0003810	MMP1	-0.253
bta-let-7d	4.05564	P	7.5731	P	0.087325	20505103	Bos taurus	miRNA	miRBase	chr8:86887438-86887459 (+)	MIMAT0003810	MIOS	-0.284
bta-let-7d	4.05564	P	7.5731	P	0.087325	20505103	Bos taurus	miRNA	miRBase	chr8:86887438-86887459 (+)	MIMAT0003810	HIST1H2BK	-0.341
bta-let-7d	4.05564	P	7.5731	P	0.087325	20505103	Bos taurus	miRNA	miRBase	chr8:86887438-86887459 (+)	MIMAT0003810	KIAA2022	-0.227
bta-let-7d	4.05564	P	7.5731	P	0.087325	20505103	Bos taurus	miRNA	miRBase	chr8:86887438-86887459 (+)	MIMAT0003810	TRDN	-0.468
bta-let-7d	4.05564	P	7.5731	P	0.087325	20505103	Bos taurus	miRNA	miRBase	chr8:86887438-86887459 (+)	MIMAT0003810	ZNF514	-0.265
bta-let-7d	4.05564	P	7.5731	P	0.087325	20505103	Bos taurus	miRNA	miRBase	chr8:86887438-86887459 (+)	MIMAT0003810	COL9A1	-0.219
bta-let-7d	4.05564	P	7.5731	P	0.087325	20505103	Bos taurus	miRNA	miRBase	chr8:86887438-86887459 (+)	MIMAT0003810	FRMD5	-0.333
bta-let-7d	4.05564	P	7.5731	P	0.087325	20505103	Bos taurus	miRNA	miRBase	chr8:86887438-86887459 (+)	MIMAT0003810	OTOP2	-0.329
bta-let-7d	4.05564	P	7.5731	P	0.087325	20505103	Bos taurus	miRNA	miRBase	chr8:86887438-86887459 (+)	MIMAT0003810	DCTPP1	-0.257
bta-let-7d	4.05564	P	7.5731	P	0.087325	20505103	Bos taurus	miRNA	miRBase	chr8:86887438-86887459 (+)	MIMAT0003810	ZNF473	-0.553
bta-let-7d	4.05564	P	7.5731	P	0.087325	20505103	Bos taurus	miRNA	miRBase	chr8:86887438-86887459 (+)	MIMAT0003810	C8orf58	-0.556
bta-let-7d	4.05564	P	7.5731	P	0.087325	20505103	Bos taurus	miRNA	miRBase	chr8:86887438-86887459 (+)	MIMAT0003810	GABPA	-0.253
bta-let-7d	4.05564	P	7.5731	P	0.087325	20505103	Bos taurus	miRNA	miRBase	chr8:86887438-86887459 (+)	MIMAT0003810	METTL15	-0.342
bta-let-7d	4.05564	P	7.5731	P	0.087325	20505103	Bos taurus	miRNA	miRBase	chr8:86887438-86887459 (+)	MIMAT0003810	CAPN3	-0.263
bta-let-7d	4.05564	P	7.5731	P	0.087325	20505103	Bos taurus	miRNA	miRBase	chr8:86887438-86887459 (+)	MIMAT0003810	AIFM1	-0.582
bta-let-7d	4.05564	P	7.5731	P	0.087325	20505103	Bos taurus	miRNA	miRBase	chr8:86887438-86887459 (+)	MIMAT0003810	TMEM59	-0.203
bta-let-7d	4.05564	P	7.5731	P	0.087325	20505103	Bos taurus	miRNA	miRBase	chr8:86887438-86887459 (+)	MIMAT0003810	CHRNA7	-0.455
bta-let-7d	4.05564	P	7.5731	P	0.087325	20505103	Bos taurus	miRNA	miRBase	chr8:86887438-86887459 (+)	MIMAT0003810	BLZF1	-0.203
bta-let-7d	4.05564	P	7.5731	P	0.087325	20505103	Bos taurus	miRNA	miRBase	chr8:86887438-86887459 (+)	MIMAT0003810	LURAP1	-0.219
bta-let-7d	4.05564	P	7.5731	P	0.087325	20505103	Bos taurus	miRNA	miRBase	chr8:86887438-86887459 (+)	MIMAT0003810	GNPTAB	-0.55
bta-let-7d	4.05564	P	7.5731	P	0.087325	20505103	Bos taurus	miRNA	miRBase	chr8:86887438-86887459 (+)	MIMAT0003810	MVB12B	-0.202
bta-let-7d	4.05564	P	7.5731	P	0.087325	20505103	Bos taurus	miRNA	miRBase	chr8:86887438-86887459 (+)	MIMAT0003810	CFL2	-0.391
bta-let-7d	4.05564	P	7.5731	P	0.087325	20505103	Bos taurus	miRNA	miRBase	chr8:86887438-86887459 (+)	MIMAT0003810	GRIK2	-0.219
bta-let-7d	4.05564	P	7.5731	P	0.087325	20505103	Bos taurus	miRNA	miRBase	chr8:86887438-86887459 (+)	MIMAT0003810	SLC45A2	-0.276
bta-let-7d	4.05564	P	7.5731	P	0.087325	20505103	Bos taurus	miRNA	miRBase	chr8:86887438-86887459 (+)	MIMAT0003810	BTBD3	-0.235
bta-let-7d	4.05564	P	7.5731	P	0.087325	20505103	Bos taurus	miRNA	miRBase	chr8:86887438-86887459 (+)	MIMAT0003810	IQGAP3	-0.247
bta-let-7d	4.05564	P	7.5731	P	0.087325	20505103	Bos taurus	miRNA	miRBase	chr8:86887438-86887459 (+)	MIMAT0003810	STEAP2	-0.219
bta-let-7d	4.05564	P	7.5731	P	0.087325	20505103	Bos taurus	miRNA	miRBase	chr8:86887438-86887459 (+)	MIMAT0003810	COL3A1	-0.446
bta-let-7d	4.05564	P	7.5731	P	0.087325	20505103	Bos taurus	miRNA	miRBase	chr8:86887438-86887459 (+)	MIMAT0003810	RICTOR	-0.331
bta-let-7d	4.05564	P	7.5731	P	0.087325	20505103	Bos taurus	miRNA	miRBase	chr8:86887438-86887459 (+)	MIMAT0003810	TRIM8	-0.342
bta-let-7d	4.05564	P	7.5731	P	0.087325	20505103	Bos taurus	miRNA	miRBase	chr8:86887438-86887459 (+)	MIMAT0003810	PAH	-0.236
bta-let-7d	4.05564	P	7.5731	P	0.087325	20505103	Bos taurus	miRNA	miRBase	chr8:86887438-86887459 (+)	MIMAT0003810	AGO2	-3.586
bta-let-7d	4.05564	P	7.5731	P	0.087325	20505103	Bos taurus	miRNA	miRBase	chr8:86887438-86887459 (+)	MIMAT0003810	MRS2	-0.533
bta-let-7d	4.05564	P	7.5731	P	0.087325	20505103	Bos taurus	miRNA	miRBase	chr8:86887438-86887459 (+)	MIMAT0003810	EDEM1	-0.294
bta-let-7d	4.05564	P	7.5731	P	0.087325	20505103	Bos taurus	miRNA	miRBase	chr8:86887438-86887459 (+)	MIMAT0003810	VSNL1	-0.38
bta-let-7d	4.05564	P	7.5731	P	0.087325	20505103	Bos taurus	miRNA	miRBase	chr8:86887438-86887459 (+)	MIMAT0003810	GAN	-0.384
bta-let-7d	4.05564	P	7.5731	P	0.087325	20505103	Bos taurus	miRNA	miRBase	chr8:86887438-86887459 (+)	MIMAT0003810	DNAJB14	-0.293
bta-let-7d	4.05564	P	7.5731	P	0.087325	20505103	Bos taurus	miRNA	miRBase	chr8:86887438-86887459 (+)	MIMAT0003810	GJB1	-0.407
bta-let-7d	4.05564	P	7.5731	P	0.087325	20505103	Bos taurus	miRNA	miRBase	chr8:86887438-86887459 (+)	MIMAT0003810	TBC1D19	-0.376
bta-let-7d	4.05564	P	7.5731	P	0.087325	20505103	Bos taurus	miRNA	miRBase	chr8:86887438-86887459 (+)	MIMAT0003810	PAG1	-0.306
bta-let-7d	4.05564	P	7.5731	P	0.087325	20505103	Bos taurus	miRNA	miRBase	chr8:86887438-86887459 (+)	MIMAT0003810	MED6	-0.376
bta-let-7d	4.05564	P	7.5731	P	0.087325	20505103	Bos taurus	miRNA	miRBase	chr8:86887438-86887459 (+)	MIMAT0003810	CDH2	-0.379
bta-let-7d	4.05564	P	7.5731	P	0.087325	20505103	Bos taurus	miRNA	miRBase	chr8:86887438-86887459 (+)	MIMAT0003810	KCTD14	-0.389
bta-let-7d	4.05564	P	7.5731	P	0.087325	20505103	Bos taurus	miRNA	miRBase	chr8:86887438-86887459 (+)	MIMAT0003810	CNOT2	-0.269
bta-let-7d	4.05564	P	7.5731	P	0.087325	20505103	Bos taurus	miRNA	miRBase	chr8:86887438-86887459 (+)	MIMAT0003810	2017-03-09	-0.758
bta-let-7d	4.05564	P	7.5731	P	0.087325	20505103	Bos taurus	miRNA	miRBase	chr8:86887438-86887459 (+)	MIMAT0003810	EFCAB14	-0.266
bta-let-7d	4.05564	P	7.5731	P	0.087325	20505103	Bos taurus	miRNA	miRBase	chr8:86887438-86887459 (+)	MIMAT0003810	NAGK	-0.202
bta-let-7d	4.05564	P	7.5731	P	0.087325	20505103	Bos taurus	miRNA	miRBase	chr8:86887438-86887459 (+)	MIMAT0003810	EPHB1	-0.236
bta-let-7d	4.05564	P	7.5731	P	0.087325	20505103	Bos taurus	miRNA	miRBase	chr8:86887438-86887459 (+)	MIMAT0003810	TMOD2	-0.356
bta-let-7d	4.05564	P	7.5731	P	0.087325	20505103	Bos taurus	miRNA	miRBase	chr8:86887438-86887459 (+)	MIMAT0003810	INPP5A	-0.252
bta-let-7d	4.05564	P	7.5731	P	0.087325	20505103	Bos taurus	miRNA	miRBase	chr8:86887438-86887459 (+)	MIMAT0003810	PGRMC1	-0.713
bta-let-7d	4.05564	P	7.5731	P	0.087325	20505103	Bos taurus	miRNA	miRBase	chr8:86887438-86887459 (+)	MIMAT0003810	FANCD2	-0.476
bta-let-7d	4.05564	P	7.5731	P	0.087325	20505103	Bos taurus	miRNA	miRBase	chr8:86887438-86887459 (+)	MIMAT0003810	SEC14L5	-0.309
bta-let-7d	4.05564	P	7.5731	P	0.087325	20505103	Bos taurus	miRNA	miRBase	chr8:86887438-86887459 (+)	MIMAT0003810	ZNF776	-0.494
bta-let-7d	4.05564	P	7.5731	P	0.087325	20505103	Bos taurus	miRNA	miRBase	chr8:86887438-86887459 (+)	MIMAT0003810	TMEM251	-0.382
bta-let-7d	4.05564	P	7.5731	P	0.087325	20505103	Bos taurus	miRNA	miRBase	chr8:86887438-86887459 (+)	MIMAT0003810	TSLP	-0.313
bta-let-7d	4.05564	P	7.5731	P	0.087325	20505103	Bos taurus	miRNA	miRBase	chr8:86887438-86887459 (+)	MIMAT0003810	MYCN	-0.646
bta-let-7d	4.05564	P	7.5731	P	0.087325	20505103	Bos taurus	miRNA	miRBase	chr8:86887438-86887459 (+)	MIMAT0003810	RHOD	-0.235
bta-let-7d	4.05564	P	7.5731	P	0.087325	20505103	Bos taurus	miRNA	miRBase	chr8:86887438-86887459 (+)	MIMAT0003810	MTO1	-0.315
bta-let-7d	4.05564	P	7.5731	P	0.087325	20505103	Bos taurus	miRNA	miRBase	chr8:86887438-86887459 (+)	MIMAT0003810	CTDSPL2	-0.538
bta-let-7d	4.05564	P	7.5731	P	0.087325	20505103	Bos taurus	miRNA	miRBase	chr8:86887438-86887459 (+)	MIMAT0003810	IGLON5	-0.298
bta-let-7d	4.05564	P	7.5731	P	0.087325	20505103	Bos taurus	miRNA	miRBase	chr8:86887438-86887459 (+)	MIMAT0003810	KCTD21	-0.549
bta-let-7d	4.05564	P	7.5731	P	0.087325	20505103	Bos taurus	miRNA	miRBase	chr8:86887438-86887459 (+)	MIMAT0003810	ZNF577	-0.221
bta-let-7d	4.05564	P	7.5731	P	0.087325	20505103	Bos taurus	miRNA	miRBase	chr8:86887438-86887459 (+)	MIMAT0003810	YOD1	-0.907
bta-let-7d	4.05564	P	7.5731	P	0.087325	20505103	Bos taurus	miRNA	miRBase	chr8:86887438-86887459 (+)	MIMAT0003810	BRD3	-0.25
bta-let-7d	4.05564	P	7.5731	P	0.087325	20505103	Bos taurus	miRNA	miRBase	chr8:86887438-86887459 (+)	MIMAT0003810	PCDH19	-0.264
bta-let-7d	4.05564	P	7.5731	P	0.087325	20505103	Bos taurus	miRNA	miRBase	chr8:86887438-86887459 (+)	MIMAT0003810	TEX19	-0.221
bta-let-7d	4.05564	P	7.5731	P	0.087325	20505103	Bos taurus	miRNA	miRBase	chr8:86887438-86887459 (+)	MIMAT0003810	ADAMTS4	-0.341
bta-let-7d	4.05564	P	7.5731	P	0.087325	20505103	Bos taurus	miRNA	miRBase	chr8:86887438-86887459 (+)	MIMAT0003810	SLCO5A1	-0.289
bta-let-7d	4.05564	P	7.5731	P	0.087325	20505103	Bos taurus	miRNA	miRBase	chr8:86887438-86887459 (+)	MIMAT0003810	SOX6	-0.505
bta-let-7d	4.05564	P	7.5731	P	0.087325	20505103	Bos taurus	miRNA	miRBase	chr8:86887438-86887459 (+)	MIMAT0003810	KIAA0100	-0.265
bta-let-7d	4.05564	P	7.5731	P	0.087325	20505103	Bos taurus	miRNA	miRBase	chr8:86887438-86887459 (+)	MIMAT0003810	NFU1	-0.298
bta-let-7d	4.05564	P	7.5731	P	0.087325	20505103	Bos taurus	miRNA	miRBase	chr8:86887438-86887459 (+)	MIMAT0003810	AMT	-0.646
bta-let-7d	4.05564	P	7.5731	P	0.087325	20505103	Bos taurus	miRNA	miRBase	chr8:86887438-86887459 (+)	MIMAT0003810	MTMR12	-0.255
bta-let-7d	4.05564	P	7.5731	P	0.087325	20505103	Bos taurus	miRNA	miRBase	chr8:86887438-86887459 (+)	MIMAT0003810	DYNC1I2	-0.305
bta-let-7d	4.05564	P	7.5731	P	0.087325	20505103	Bos taurus	miRNA	miRBase	chr8:86887438-86887459 (+)	MIMAT0003810	COIL	-0.646
bta-let-7d	4.05564	P	7.5731	P	0.087325	20505103	Bos taurus	miRNA	miRBase	chr8:86887438-86887459 (+)	MIMAT0003810	C20orf194	-0.495
bta-let-7d	4.05564	P	7.5731	P	0.087325	20505103	Bos taurus	miRNA	miRBase	chr8:86887438-86887459 (+)	MIMAT0003810	SNAP23	-0.401
bta-let-7d	4.05564	P	7.5731	P	0.087325	20505103	Bos taurus	miRNA	miRBase	chr8:86887438-86887459 (+)	MIMAT0003810	RBM38	-0.393
bta-let-7d	4.05564	P	7.5731	P	0.087325	20505103	Bos taurus	miRNA	miRBase	chr8:86887438-86887459 (+)	MIMAT0003810	ZNF268	-0.419
bta-let-7d	4.05564	P	7.5731	P	0.087325	20505103	Bos taurus	miRNA	miRBase	chr8:86887438-86887459 (+)	MIMAT0003810	ITGB7	-0.472
bta-let-7d	4.05564	P	7.5731	P	0.087325	20505103	Bos taurus	miRNA	miRBase	chr8:86887438-86887459 (+)	MIMAT0003810	SPOCD1	-0.305
bta-let-7d	4.05564	P	7.5731	P	0.087325	20505103	Bos taurus	miRNA	miRBase	chr8:86887438-86887459 (+)	MIMAT0003810	CALML4	-0.367
bta-let-7d	4.05564	P	7.5731	P	0.087325	20505103	Bos taurus	miRNA	miRBase	chr8:86887438-86887459 (+)	MIMAT0003810	LMX1A	-0.313
bta-let-7d	4.05564	P	7.5731	P	0.087325	20505103	Bos taurus	miRNA	miRBase	chr8:86887438-86887459 (+)	MIMAT0003810	ACAA1	-0.223
bta-let-7d	4.05564	P	7.5731	P	0.087325	20505103	Bos taurus	miRNA	miRBase	chr8:86887438-86887459 (+)	MIMAT0003810	BCL7A	-0.436
bta-let-7d	4.05564	P	7.5731	P	0.087325	20505103	Bos taurus	miRNA	miRBase	chr8:86887438-86887459 (+)	MIMAT0003810	IL10	-0.395
bta-let-7d	4.05564	P	7.5731	P	0.087325	20505103	Bos taurus	miRNA	miRBase	chr8:86887438-86887459 (+)	MIMAT0003810	SENP5	-0.284
bta-let-7d	4.05564	P	7.5731	P	0.087325	20505103	Bos taurus	miRNA	miRBase	chr8:86887438-86887459 (+)	MIMAT0003810	ZNF689	-0.465
bta-let-7d	4.05564	P	7.5731	P	0.087325	20505103	Bos taurus	miRNA	miRBase	chr8:86887438-86887459 (+)	MIMAT0003810	LY6G6C	-0.284
bta-let-7d	4.05564	P	7.5731	P	0.087325	20505103	Bos taurus	miRNA	miRBase	chr8:86887438-86887459 (+)	MIMAT0003810	CWC15	-0.23
bta-let-7d	4.05564	P	7.5731	P	0.087325	20505103	Bos taurus	miRNA	miRBase	chr8:86887438-86887459 (+)	MIMAT0003810	TMEM26	-0.283
bta-let-7d	4.05564	P	7.5731	P	0.087325	20505103	Bos taurus	miRNA	miRBase	chr8:86887438-86887459 (+)	MIMAT0003810	FBXO47	-0.243
bta-let-7d	4.05564	P	7.5731	P	0.087325	20505103	Bos taurus	miRNA	miRBase	chr8:86887438-86887459 (+)	MIMAT0003810	EDEM3	-0.269
bta-let-7d	4.05564	P	7.5731	P	0.087325	20505103	Bos taurus	miRNA	miRBase	chr8:86887438-86887459 (+)	MIMAT0003810	THRA	-0.45
bta-let-7d	4.05564	P	7.5731	P	0.087325	20505103	Bos taurus	miRNA	miRBase	chr8:86887438-86887459 (+)	MIMAT0003810	TRPM6	-0.246
bta-let-7d	4.05564	P	7.5731	P	0.087325	20505103	Bos taurus	miRNA	miRBase	chr8:86887438-86887459 (+)	MIMAT0003810	UBE2D3	-0.339
bta-let-7d	4.05564	P	7.5731	P	0.087325	20505103	Bos taurus	miRNA	miRBase	chr8:86887438-86887459 (+)	MIMAT0003810	XKR4	-0.482
bta-let-7d	4.05564	P	7.5731	P	0.087325	20505103	Bos taurus	miRNA	miRBase	chr8:86887438-86887459 (+)	MIMAT0003810	PANX2	-0.219
bta-let-7d	4.05564	P	7.5731	P	0.087325	20505103	Bos taurus	miRNA	miRBase	chr8:86887438-86887459 (+)	MIMAT0003810	BLOC1S5	-0.278
bta-let-7d	4.05564	P	7.5731	P	0.087325	20505103	Bos taurus	miRNA	miRBase	chr8:86887438-86887459 (+)	MIMAT0003810	NFXL1	-0.336
bta-let-7d	4.05564	P	7.5731	P	0.087325	20505103	Bos taurus	miRNA	miRBase	chr8:86887438-86887459 (+)	MIMAT0003810	POU6F2	-0.296
bta-let-7d	4.05564	P	7.5731	P	0.087325	20505103	Bos taurus	miRNA	miRBase	chr8:86887438-86887459 (+)	MIMAT0003810	RALGPS1	-0.222
bta-let-7d	4.05564	P	7.5731	P	0.087325	20505103	Bos taurus	miRNA	miRBase	chr8:86887438-86887459 (+)	MIMAT0003810	NDUFA5	-0.325
bta-let-7d	4.05564	P	7.5731	P	0.087325	20505103	Bos taurus	miRNA	miRBase	chr8:86887438-86887459 (+)	MIMAT0003810	DIO1	-0.255
bta-let-7d	4.05564	P	7.5731	P	0.087325	20505103	Bos taurus	miRNA	miRBase	chr8:86887438-86887459 (+)	MIMAT0003810	RGAG1	-0.419
bta-let-7d	4.05564	P	7.5731	P	0.087325	20505103	Bos taurus	miRNA	miRBase	chr8:86887438-86887459 (+)	MIMAT0003810	MYCBP	-0.492
bta-let-7d	4.05564	P	7.5731	P	0.087325	20505103	Bos taurus	miRNA	miRBase	chr8:86887438-86887459 (+)	MIMAT0003810	PARM1	-0.671
bta-let-7d	4.05564	P	7.5731	P	0.087325	20505103	Bos taurus	miRNA	miRBase	chr8:86887438-86887459 (+)	MIMAT0003810	IARS	-0.279
bta-let-7d	4.05564	P	7.5731	P	0.087325	20505103	Bos taurus	miRNA	miRBase	chr8:86887438-86887459 (+)	MIMAT0003810	VGLL3	-0.303
bta-let-7d	4.05564	P	7.5731	P	0.087325	20505103	Bos taurus	miRNA	miRBase	chr8:86887438-86887459 (+)	MIMAT0003810	POLL	-0.433
bta-let-7d	4.05564	P	7.5731	P	0.087325	20505103	Bos taurus	miRNA	miRBase	chr8:86887438-86887459 (+)	MIMAT0003810	GRID2IP	-0.431
bta-let-7d	4.05564	P	7.5731	P	0.087325	20505103	Bos taurus	miRNA	miRBase	chr8:86887438-86887459 (+)	MIMAT0003810	USP12	-0.349
bta-let-7d	4.05564	P	7.5731	P	0.087325	20505103	Bos taurus	miRNA	miRBase	chr8:86887438-86887459 (+)	MIMAT0003810	AMMECR1L	-0.213
bta-let-7d	4.05564	P	7.5731	P	0.087325	20505103	Bos taurus	miRNA	miRBase	chr8:86887438-86887459 (+)	MIMAT0003810	ZNF200	-0.738
bta-let-7d	4.05564	P	7.5731	P	0.087325	20505103	Bos taurus	miRNA	miRBase	chr8:86887438-86887459 (+)	MIMAT0003810	VAV3	-0.258
bta-let-7d	4.05564	P	7.5731	P	0.087325	20505103	Bos taurus	miRNA	miRBase	chr8:86887438-86887459 (+)	MIMAT0003810	TNFSF12	-0.501
bta-let-7d	4.05564	P	7.5731	P	0.087325	20505103	Bos taurus	miRNA	miRBase	chr8:86887438-86887459 (+)	MIMAT0003810	SLC36A3	-0.537
bta-let-7d	4.05564	P	7.5731	P	0.087325	20505103	Bos taurus	miRNA	miRBase	chr8:86887438-86887459 (+)	MIMAT0003810	AGO1	-0.236
bta-let-7d	4.05564	P	7.5731	P	0.087325	20505103	Bos taurus	miRNA	miRBase	chr8:86887438-86887459 (+)	MIMAT0003810	LBR	-0.373
bta-let-7d	4.05564	P	7.5731	P	0.087325	20505103	Bos taurus	miRNA	miRBase	chr8:86887438-86887459 (+)	MIMAT0003810	PLCB3	-0.332
bta-let-7d	4.05564	P	7.5731	P	0.087325	20505103	Bos taurus	miRNA	miRBase	chr8:86887438-86887459 (+)	MIMAT0003810	FAM214B	-0.442
bta-let-7d	4.05564	P	7.5731	P	0.087325	20505103	Bos taurus	miRNA	miRBase	chr8:86887438-86887459 (+)	MIMAT0003810	CEP290	-0.246
bta-let-7d	4.05564	P	7.5731	P	0.087325	20505103	Bos taurus	miRNA	miRBase	chr8:86887438-86887459 (+)	MIMAT0003810	HOXD1	-0.4
bta-let-7d	4.05564	P	7.5731	P	0.087325	20505103	Bos taurus	miRNA	miRBase	chr8:86887438-86887459 (+)	MIMAT0003810	FAM186A	-0.269
bta-let-7d	4.05564	P	7.5731	P	0.087325	20505103	Bos taurus	miRNA	miRBase	chr8:86887438-86887459 (+)	MIMAT0003810	SNX17	-0.272
bta-let-7d	4.05564	P	7.5731	P	0.087325	20505103	Bos taurus	miRNA	miRBase	chr8:86887438-86887459 (+)	MIMAT0003810	CLOCK	-0.248
bta-let-7d	4.05564	P	7.5731	P	0.087325	20505103	Bos taurus	miRNA	miRBase	chr8:86887438-86887459 (+)	MIMAT0003810	RFT1	-0.259
bta-let-7d	4.05564	P	7.5731	P	0.087325	20505103	Bos taurus	miRNA	miRBase	chr8:86887438-86887459 (+)	MIMAT0003810	CCDC140	-0.231
bta-let-7d	4.05564	P	7.5731	P	0.087325	20505103	Bos taurus	miRNA	miRBase	chr8:86887438-86887459 (+)	MIMAT0003810	ELP2	-0.271
bta-let-7d	4.05564	P	7.5731	P	0.087325	20505103	Bos taurus	miRNA	miRBase	chr8:86887438-86887459 (+)	MIMAT0003810	PLBD2	-0.266
bta-let-7d	4.05564	P	7.5731	P	0.087325	20505103	Bos taurus	miRNA	miRBase	chr8:86887438-86887459 (+)	MIMAT0003810	LMBRD2	-0.423
bta-let-7d	4.05564	P	7.5731	P	0.087325	20505103	Bos taurus	miRNA	miRBase	chr8:86887438-86887459 (+)	MIMAT0003810	RBMS2	-0.614
bta-let-7d	4.05564	P	7.5731	P	0.087325	20505103	Bos taurus	miRNA	miRBase	chr8:86887438-86887459 (+)	MIMAT0003810	BMPR1A	-0.209
bta-let-7d	4.05564	P	7.5731	P	0.087325	20505103	Bos taurus	miRNA	miRBase	chr8:86887438-86887459 (+)	MIMAT0003810	MYO1F	-0.539
bta-let-7d	4.05564	P	7.5731	P	0.087325	20505103	Bos taurus	miRNA	miRBase	chr8:86887438-86887459 (+)	MIMAT0003810	SLC25A3	-0.246
bta-let-7d	4.05564	P	7.5731	P	0.087325	20505103	Bos taurus	miRNA	miRBase	chr8:86887438-86887459 (+)	MIMAT0003810	PYGO2	-0.288
bta-let-7d	4.05564	P	7.5731	P	0.087325	20505103	Bos taurus	miRNA	miRBase	chr8:86887438-86887459 (+)	MIMAT0003810	KIF7	-0.207
bta-let-7d	4.05564	P	7.5731	P	0.087325	20505103	Bos taurus	miRNA	miRBase	chr8:86887438-86887459 (+)	MIMAT0003810	FBXL12	-0.55
bta-let-7d	4.05564	P	7.5731	P	0.087325	20505103	Bos taurus	miRNA	miRBase	chr8:86887438-86887459 (+)	MIMAT0003810	PRKAA2	-0.257
bta-let-7d	4.05564	P	7.5731	P	0.087325	20505103	Bos taurus	miRNA	miRBase	chr8:86887438-86887459 (+)	MIMAT0003810	SLC5A1	-0.373
bta-let-7d	4.05564	P	7.5731	P	0.087325	20505103	Bos taurus	miRNA	miRBase	chr8:86887438-86887459 (+)	MIMAT0003810	FARP1	-0.294
bta-let-7d	4.05564	P	7.5731	P	0.087325	20505103	Bos taurus	miRNA	miRBase	chr8:86887438-86887459 (+)	MIMAT0003810	HIP1	-0.453
bta-let-7d	4.05564	P	7.5731	P	0.087325	20505103	Bos taurus	miRNA	miRBase	chr8:86887438-86887459 (+)	MIMAT0003810	NYNRIN	-0.426
bta-let-7d	4.05564	P	7.5731	P	0.087325	20505103	Bos taurus	miRNA	miRBase	chr8:86887438-86887459 (+)	MIMAT0003810	BCAT1	-0.636
bta-let-7d	4.05564	P	7.5731	P	0.087325	20505103	Bos taurus	miRNA	miRBase	chr8:86887438-86887459 (+)	MIMAT0003810	RAB33B	-0.412
bta-let-7d	4.05564	P	7.5731	P	0.087325	20505103	Bos taurus	miRNA	miRBase	chr8:86887438-86887459 (+)	MIMAT0003810	ARL6IP6	-0.319
bta-let-7d	4.05564	P	7.5731	P	0.087325	20505103	Bos taurus	miRNA	miRBase	chr8:86887438-86887459 (+)	MIMAT0003810	CANT1	-0.466
bta-let-7d	4.05564	P	7.5731	P	0.087325	20505103	Bos taurus	miRNA	miRBase	chr8:86887438-86887459 (+)	MIMAT0003810	CCDC177	-0.244
bta-let-7d	4.05564	P	7.5731	P	0.087325	20505103	Bos taurus	miRNA	miRBase	chr8:86887438-86887459 (+)	MIMAT0003810	NIPAL4	-0.279
bta-let-7d	4.05564	P	7.5731	P	0.087325	20505103	Bos taurus	miRNA	miRBase	chr8:86887438-86887459 (+)	MIMAT0003810	CSTF1	-0.205
bta-let-7d	4.05564	P	7.5731	P	0.087325	20505103	Bos taurus	miRNA	miRBase	chr8:86887438-86887459 (+)	MIMAT0003810	RASGRP1	-0.386
bta-let-7d	4.05564	P	7.5731	P	0.087325	20505103	Bos taurus	miRNA	miRBase	chr8:86887438-86887459 (+)	MIMAT0003810	NDST3	-0.248
bta-let-7d	4.05564	P	7.5731	P	0.087325	20505103	Bos taurus	miRNA	miRBase	chr8:86887438-86887459 (+)	MIMAT0003810	AKAP8	-0.43
bta-let-7d	4.05564	P	7.5731	P	0.087325	20505103	Bos taurus	miRNA	miRBase	chr8:86887438-86887459 (+)	MIMAT0003810	FBF1	-0.311
bta-let-7d	4.05564	P	7.5731	P	0.087325	20505103	Bos taurus	miRNA	miRBase	chr8:86887438-86887459 (+)	MIMAT0003810	FRMD4B	-0.784
bta-let-7d	4.05564	P	7.5731	P	0.087325	20505103	Bos taurus	miRNA	miRBase	chr8:86887438-86887459 (+)	MIMAT0003810	ARL5A	-0.301
bta-let-7d	4.05564	P	7.5731	P	0.087325	20505103	Bos taurus	miRNA	miRBase	chr8:86887438-86887459 (+)	MIMAT0003810	AC007375.1	-0.213
bta-let-7d	4.05564	P	7.5731	P	0.087325	20505103	Bos taurus	miRNA	miRBase	chr8:86887438-86887459 (+)	MIMAT0003810	PITPNM3	-0.264
bta-let-7d	4.05564	P	7.5731	P	0.087325	20505103	Bos taurus	miRNA	miRBase	chr8:86887438-86887459 (+)	MIMAT0003810	IPO11	-0.546
bta-let-7d	4.05564	P	7.5731	P	0.087325	20505103	Bos taurus	miRNA	miRBase	chr8:86887438-86887459 (+)	MIMAT0003810	REG1B	-0.282
bta-let-7d	4.05564	P	7.5731	P	0.087325	20505103	Bos taurus	miRNA	miRBase	chr8:86887438-86887459 (+)	MIMAT0003810	KBTBD13	-0.225
bta-let-7d	4.05564	P	7.5731	P	0.087325	20505103	Bos taurus	miRNA	miRBase	chr8:86887438-86887459 (+)	MIMAT0003810	RPUSD3	-0.954
bta-let-7d	4.05564	P	7.5731	P	0.087325	20505103	Bos taurus	miRNA	miRBase	chr8:86887438-86887459 (+)	MIMAT0003810	SLC46A1	-0.337
bta-let-7d	4.05564	P	7.5731	P	0.087325	20505103	Bos taurus	miRNA	miRBase	chr8:86887438-86887459 (+)	MIMAT0003810	TNFAIP8	-0.522
bta-let-7d	4.05564	P	7.5731	P	0.087325	20505103	Bos taurus	miRNA	miRBase	chr8:86887438-86887459 (+)	MIMAT0003810	SUCLG2	-0.317
bta-let-7d	4.05564	P	7.5731	P	0.087325	20505103	Bos taurus	miRNA	miRBase	chr8:86887438-86887459 (+)	MIMAT0003810	C4orf6	-0.448
bta-let-7d	4.05564	P	7.5731	P	0.087325	20505103	Bos taurus	miRNA	miRBase	chr8:86887438-86887459 (+)	MIMAT0003810	LIN28A	-0.92
bta-let-7d	4.05564	P	7.5731	P	0.087325	20505103	Bos taurus	miRNA	miRBase	chr8:86887438-86887459 (+)	MIMAT0003810	OR4M1	-0.426
bta-let-7d	4.05564	P	7.5731	P	0.087325	20505103	Bos taurus	miRNA	miRBase	chr8:86887438-86887459 (+)	MIMAT0003810	STARD9	-0.327
bta-let-7d	4.05564	P	7.5731	P	0.087325	20505103	Bos taurus	miRNA	miRBase	chr8:86887438-86887459 (+)	MIMAT0003810	CLYBL	-0.202
bta-let-7d	4.05564	P	7.5731	P	0.087325	20505103	Bos taurus	miRNA	miRBase	chr8:86887438-86887459 (+)	MIMAT0003810	XK	-0.406
bta-let-7d	4.05564	P	7.5731	P	0.087325	20505103	Bos taurus	miRNA	miRBase	chr8:86887438-86887459 (+)	MIMAT0003810	HTR3E	-0.291
bta-let-7d	4.05564	P	7.5731	P	0.087325	20505103	Bos taurus	miRNA	miRBase	chr8:86887438-86887459 (+)	MIMAT0003810	NUMBL	-0.263
bta-let-7d	4.05564	P	7.5731	P	0.087325	20505103	Bos taurus	miRNA	miRBase	chr8:86887438-86887459 (+)	MIMAT0003810	SLC8A2	-0.221
bta-let-7d	4.05564	P	7.5731	P	0.087325	20505103	Bos taurus	miRNA	miRBase	chr8:86887438-86887459 (+)	MIMAT0003810	UBL4A	-0.542
bta-let-7d	4.05564	P	7.5731	P	0.087325	20505103	Bos taurus	miRNA	miRBase	chr8:86887438-86887459 (+)	MIMAT0003810	DLST	-0.356
bta-let-7d	4.05564	P	7.5731	P	0.087325	20505103	Bos taurus	miRNA	miRBase	chr8:86887438-86887459 (+)	MIMAT0003810	MAPK8	-0.434
bta-let-7d	4.05564	P	7.5731	P	0.087325	20505103	Bos taurus	miRNA	miRBase	chr8:86887438-86887459 (+)	MIMAT0003810	EIF3D	-0.313
bta-let-7d	4.05564	P	7.5731	P	0.087325	20505103	Bos taurus	miRNA	miRBase	chr8:86887438-86887459 (+)	MIMAT0003810	KIAA1958	-0.501
bta-let-7d	4.05564	P	7.5731	P	0.087325	20505103	Bos taurus	miRNA	miRBase	chr8:86887438-86887459 (+)	MIMAT0003810	KMT2E	-0.515
bta-let-7d	4.05564	P	7.5731	P	0.087325	20505103	Bos taurus	miRNA	miRBase	chr8:86887438-86887459 (+)	MIMAT0003810	ITGA4	-0.215
bta-let-7d	4.05564	P	7.5731	P	0.087325	20505103	Bos taurus	miRNA	miRBase	chr8:86887438-86887459 (+)	MIMAT0003810	MED8	-0.678
bta-let-7d	4.05564	P	7.5731	P	0.087325	20505103	Bos taurus	miRNA	miRBase	chr8:86887438-86887459 (+)	MIMAT0003810	MEST	-0.23
bta-let-7d	4.05564	P	7.5731	P	0.087325	20505103	Bos taurus	miRNA	miRBase	chr8:86887438-86887459 (+)	MIMAT0003810	MEGF11	-0.201
bta-let-7d	4.05564	P	7.5731	P	0.087325	20505103	Bos taurus	miRNA	miRBase	chr8:86887438-86887459 (+)	MIMAT0003810	HOXC11	-0.328
bta-let-7d	4.05564	P	7.5731	P	0.087325	20505103	Bos taurus	miRNA	miRBase	chr8:86887438-86887459 (+)	MIMAT0003810	SOCS4	-0.386
bta-let-7d	4.05564	P	7.5731	P	0.087325	20505103	Bos taurus	miRNA	miRBase	chr8:86887438-86887459 (+)	MIMAT0003810	GPR155	-0.443
bta-let-7d	4.05564	P	7.5731	P	0.087325	20505103	Bos taurus	miRNA	miRBase	chr8:86887438-86887459 (+)	MIMAT0003810	DSCR8	-0.446
bta-let-7d	4.05564	P	7.5731	P	0.087325	20505103	Bos taurus	miRNA	miRBase	chr8:86887438-86887459 (+)	MIMAT0003810	CCNJ	-0.635
bta-let-7d	4.05564	P	7.5731	P	0.087325	20505103	Bos taurus	miRNA	miRBase	chr8:86887438-86887459 (+)	MIMAT0003810	C9orf171	-0.247
bta-let-7d	4.05564	P	7.5731	P	0.087325	20505103	Bos taurus	miRNA	miRBase	chr8:86887438-86887459 (+)	MIMAT0003810	ITSN1	-0.269
bta-let-7d	4.05564	P	7.5731	P	0.087325	20505103	Bos taurus	miRNA	miRBase	chr8:86887438-86887459 (+)	MIMAT0003810	UBQLNL	-0.533
bta-let-7d	4.05564	P	7.5731	P	0.087325	20505103	Bos taurus	miRNA	miRBase	chr8:86887438-86887459 (+)	MIMAT0003810	TIMP4	-0.214
bta-let-7d	4.05564	P	7.5731	P	0.087325	20505103	Bos taurus	miRNA	miRBase	chr8:86887438-86887459 (+)	MIMAT0003810	SULF1	-0.25
bta-let-7d	4.05564	P	7.5731	P	0.087325	20505103	Bos taurus	miRNA	miRBase	chr8:86887438-86887459 (+)	MIMAT0003810	GJA9	-0.318
bta-let-7d	4.05564	P	7.5731	P	0.087325	20505103	Bos taurus	miRNA	miRBase	chr8:86887438-86887459 (+)	MIMAT0003810	ARHGEF38	-0.6
bta-let-7d	4.05564	P	7.5731	P	0.087325	20505103	Bos taurus	miRNA	miRBase	chr8:86887438-86887459 (+)	MIMAT0003810	ESPL1	-0.331
bta-let-7d	4.05564	P	7.5731	P	0.087325	20505103	Bos taurus	miRNA	miRBase	chr8:86887438-86887459 (+)	MIMAT0003810	HTR1E	-0.506
bta-let-7d	4.05564	P	7.5731	P	0.087325	20505103	Bos taurus	miRNA	miRBase	chr8:86887438-86887459 (+)	MIMAT0003810	NEDD4L	-0.21
bta-let-7d	4.05564	P	7.5731	P	0.087325	20505103	Bos taurus	miRNA	miRBase	chr8:86887438-86887459 (+)	MIMAT0003810	GDAP2	-0.55
bta-let-7d	4.05564	P	7.5731	P	0.087325	20505103	Bos taurus	miRNA	miRBase	chr8:86887438-86887459 (+)	MIMAT0003810	GAS7	-0.489
bta-let-7d	4.05564	P	7.5731	P	0.087325	20505103	Bos taurus	miRNA	miRBase	chr8:86887438-86887459 (+)	MIMAT0003810	ATP2B4	-0.226
bta-let-7d	4.05564	P	7.5731	P	0.087325	20505103	Bos taurus	miRNA	miRBase	chr8:86887438-86887459 (+)	MIMAT0003810	GSDMA	-0.473
bta-let-7d	4.05564	P	7.5731	P	0.087325	20505103	Bos taurus	miRNA	miRBase	chr8:86887438-86887459 (+)	MIMAT0003810	YPEL2	-0.284
bta-let-7d	4.05564	P	7.5731	P	0.087325	20505103	Bos taurus	miRNA	miRBase	chr8:86887438-86887459 (+)	MIMAT0003810	IGF2BP1	-1.33
bta-let-7d	4.05564	P	7.5731	P	0.087325	20505103	Bos taurus	miRNA	miRBase	chr8:86887438-86887459 (+)	MIMAT0003810	ITGA1	-0.235
bta-let-7d	4.05564	P	7.5731	P	0.087325	20505103	Bos taurus	miRNA	miRBase	chr8:86887438-86887459 (+)	MIMAT0003810	AC011997.1	-0.385
bta-let-7d	4.05564	P	7.5731	P	0.087325	20505103	Bos taurus	miRNA	miRBase	chr8:86887438-86887459 (+)	MIMAT0003810	ZNF783	-0.236
bta-let-7d	4.05564	P	7.5731	P	0.087325	20505103	Bos taurus	miRNA	miRBase	chr8:86887438-86887459 (+)	MIMAT0003810	DFNB59	-0.528
bta-let-7d	4.05564	P	7.5731	P	0.087325	20505103	Bos taurus	miRNA	miRBase	chr8:86887438-86887459 (+)	MIMAT0003810	IL13	-0.557
bta-let-7d	4.05564	P	7.5731	P	0.087325	20505103	Bos taurus	miRNA	miRBase	chr8:86887438-86887459 (+)	MIMAT0003810	SLC9C1	-0.403
bta-let-7d	4.05564	P	7.5731	P	0.087325	20505103	Bos taurus	miRNA	miRBase	chr8:86887438-86887459 (+)	MIMAT0003810	RDH13	-0.329
bta-let-7d	4.05564	P	7.5731	P	0.087325	20505103	Bos taurus	miRNA	miRBase	chr8:86887438-86887459 (+)	MIMAT0003810	HSD11B1L	-0.243
bta-let-7d	4.05564	P	7.5731	P	0.087325	20505103	Bos taurus	miRNA	miRBase	chr8:86887438-86887459 (+)	MIMAT0003810	FAM162A	-0.203
bta-let-7d	4.05564	P	7.5731	P	0.087325	20505103	Bos taurus	miRNA	miRBase	chr8:86887438-86887459 (+)	MIMAT0003810	C6orf211	-0.296
bta-let-7d	4.05564	P	7.5731	P	0.087325	20505103	Bos taurus	miRNA	miRBase	chr8:86887438-86887459 (+)	MIMAT0003810	COL19A1	-0.282
bta-let-7d	4.05564	P	7.5731	P	0.087325	20505103	Bos taurus	miRNA	miRBase	chr8:86887438-86887459 (+)	MIMAT0003810	ZNF585B	-0.278
bta-let-7d	4.05564	P	7.5731	P	0.087325	20505103	Bos taurus	miRNA	miRBase	chr8:86887438-86887459 (+)	MIMAT0003810	MLLT10	-0.283
bta-let-7d	4.05564	P	7.5731	P	0.087325	20505103	Bos taurus	miRNA	miRBase	chr8:86887438-86887459 (+)	MIMAT0003810	SEC14L1	-0.255
bta-let-7d	4.05564	P	7.5731	P	0.087325	20505103	Bos taurus	miRNA	miRBase	chr8:86887438-86887459 (+)	MIMAT0003810	DPH1	-0.247
bta-let-7d	4.05564	P	7.5731	P	0.087325	20505103	Bos taurus	miRNA	miRBase	chr8:86887438-86887459 (+)	MIMAT0003810	STX3	-0.529
bta-let-7d	4.05564	P	7.5731	P	0.087325	20505103	Bos taurus	miRNA	miRBase	chr8:86887438-86887459 (+)	MIMAT0003810	PPARGC1A	-0.213
bta-let-7d	4.05564	P	7.5731	P	0.087325	20505103	Bos taurus	miRNA	miRBase	chr8:86887438-86887459 (+)	MIMAT0003810	IL3	-0.203
bta-let-7d	4.05564	P	7.5731	P	0.087325	20505103	Bos taurus	miRNA	miRBase	chr8:86887438-86887459 (+)	MIMAT0003810	GMPR2	-0.288
bta-let-7d	4.05564	P	7.5731	P	0.087325	20505103	Bos taurus	miRNA	miRBase	chr8:86887438-86887459 (+)	MIMAT0003810	COL4A3BP	-0.249
bta-let-7d	4.05564	P	7.5731	P	0.087325	20505103	Bos taurus	miRNA	miRBase	chr8:86887438-86887459 (+)	MIMAT0003810	DDI2	-0.552
bta-let-7d	4.05564	P	7.5731	P	0.087325	20505103	Bos taurus	miRNA	miRBase	chr8:86887438-86887459 (+)	MIMAT0003810	TADA2A	-0.403
bta-let-7d	4.05564	P	7.5731	P	0.087325	20505103	Bos taurus	miRNA	miRBase	chr8:86887438-86887459 (+)	MIMAT0003810	PTGER3	-0.398
bta-let-7d	4.05564	P	7.5731	P	0.087325	20505103	Bos taurus	miRNA	miRBase	chr8:86887438-86887459 (+)	MIMAT0003810	HSD17B11	-0.217
bta-let-7d	4.05564	P	7.5731	P	0.087325	20505103	Bos taurus	miRNA	miRBase	chr8:86887438-86887459 (+)	MIMAT0003810	APLN	-0.258
bta-let-7d	4.05564	P	7.5731	P	0.087325	20505103	Bos taurus	miRNA	miRBase	chr8:86887438-86887459 (+)	MIMAT0003810	PGAP1	-0.203
bta-let-7d	4.05564	P	7.5731	P	0.087325	20505103	Bos taurus	miRNA	miRBase	chr8:86887438-86887459 (+)	MIMAT0003810	ADAMTS8	-0.568
bta-let-7d	4.05564	P	7.5731	P	0.087325	20505103	Bos taurus	miRNA	miRBase	chr8:86887438-86887459 (+)	MIMAT0003810	USP49	-0.326
bta-let-7d	4.05564	P	7.5731	P	0.087325	20505103	Bos taurus	miRNA	miRBase	chr8:86887438-86887459 (+)	MIMAT0003810	CRB2	-0.223
bta-let-7d	4.05564	P	7.5731	P	0.087325	20505103	Bos taurus	miRNA	miRBase	chr8:86887438-86887459 (+)	MIMAT0003810	SLC5A12	-0.326
bta-let-7d	4.05564	P	7.5731	P	0.087325	20505103	Bos taurus	miRNA	miRBase	chr8:86887438-86887459 (+)	MIMAT0003810	SLC1A4	-0.375
bta-let-7d	4.05564	P	7.5731	P	0.087325	20505103	Bos taurus	miRNA	miRBase	chr8:86887438-86887459 (+)	MIMAT0003810	TTLL4	-0.901
bta-let-7d	4.05564	P	7.5731	P	0.087325	20505103	Bos taurus	miRNA	miRBase	chr8:86887438-86887459 (+)	MIMAT0003810	PDC	-0.299
bta-let-7d	4.05564	P	7.5731	P	0.087325	20505103	Bos taurus	miRNA	miRBase	chr8:86887438-86887459 (+)	MIMAT0003810	POGLUT1	-0.25
bta-let-7d	4.05564	P	7.5731	P	0.087325	20505103	Bos taurus	miRNA	miRBase	chr8:86887438-86887459 (+)	MIMAT0003810	RPS27	-0.55
bta-let-7d	4.05564	P	7.5731	P	0.087325	20505103	Bos taurus	miRNA	miRBase	chr8:86887438-86887459 (+)	MIMAT0003810	SLC6A15	-0.255
bta-let-7d	4.05564	P	7.5731	P	0.087325	20505103	Bos taurus	miRNA	miRBase	chr8:86887438-86887459 (+)	MIMAT0003810	RD3L	-0.268
bta-let-7d	4.05564	P	7.5731	P	0.087325	20505103	Bos taurus	miRNA	miRBase	chr8:86887438-86887459 (+)	MIMAT0003810	FRAT2	-0.243
bta-let-7d	4.05564	P	7.5731	P	0.087325	20505103	Bos taurus	miRNA	miRBase	chr8:86887438-86887459 (+)	MIMAT0003810	LIPT2	-0.718
bta-let-7d	4.05564	P	7.5731	P	0.087325	20505103	Bos taurus	miRNA	miRBase	chr8:86887438-86887459 (+)	MIMAT0003810	HCFC2	-0.261
bta-let-7d	4.05564	P	7.5731	P	0.087325	20505103	Bos taurus	miRNA	miRBase	chr8:86887438-86887459 (+)	MIMAT0003810	C12orf60	-0.267
bta-let-7d	4.05564	P	7.5731	P	0.087325	20505103	Bos taurus	miRNA	miRBase	chr8:86887438-86887459 (+)	MIMAT0003810	BAHD1	-0.204
bta-let-7d	4.05564	P	7.5731	P	0.087325	20505103	Bos taurus	miRNA	miRBase	chr8:86887438-86887459 (+)	MIMAT0003810	EIF4G2	-0.417
bta-let-7d	4.05564	P	7.5731	P	0.087325	20505103	Bos taurus	miRNA	miRBase	chr8:86887438-86887459 (+)	MIMAT0003810	ATXN7L3B	-0.371
bta-let-7d	4.05564	P	7.5731	P	0.087325	20505103	Bos taurus	miRNA	miRBase	chr8:86887438-86887459 (+)	MIMAT0003810	P4HA2	-0.355
bta-let-7d	4.05564	P	7.5731	P	0.087325	20505103	Bos taurus	miRNA	miRBase	chr8:86887438-86887459 (+)	MIMAT0003810	LUC7L3	-0.229
bta-let-7d	4.05564	P	7.5731	P	0.087325	20505103	Bos taurus	miRNA	miRBase	chr8:86887438-86887459 (+)	MIMAT0003810	COL11A1	-0.219
bta-let-7d	4.05564	P	7.5731	P	0.087325	20505103	Bos taurus	miRNA	miRBase	chr8:86887438-86887459 (+)	MIMAT0003810	KLHL6	-0.378
bta-let-7d	4.05564	P	7.5731	P	0.087325	20505103	Bos taurus	miRNA	miRBase	chr8:86887438-86887459 (+)	MIMAT0003810	GPX4	-0.335
bta-let-7d	4.05564	P	7.5731	P	0.087325	20505103	Bos taurus	miRNA	miRBase	chr8:86887438-86887459 (+)	MIMAT0003810	AGAP1	-0.352
bta-let-7d	4.05564	P	7.5731	P	0.087325	20505103	Bos taurus	miRNA	miRBase	chr8:86887438-86887459 (+)	MIMAT0003810	THAP9	-0.375
bta-let-7d	4.05564	P	7.5731	P	0.087325	20505103	Bos taurus	miRNA	miRBase	chr8:86887438-86887459 (+)	MIMAT0003810	FSTL4	-0.324
bta-let-7d	4.05564	P	7.5731	P	0.087325	20505103	Bos taurus	miRNA	miRBase	chr8:86887438-86887459 (+)	MIMAT0003810	C11orf34	-0.294
bta-let-7d	4.05564	P	7.5731	P	0.087325	20505103	Bos taurus	miRNA	miRBase	chr8:86887438-86887459 (+)	MIMAT0003810	SPEG	-0.221
bta-let-7d	4.05564	P	7.5731	P	0.087325	20505103	Bos taurus	miRNA	miRBase	chr8:86887438-86887459 (+)	MIMAT0003810	EPHA3	-0.222
bta-let-7d	4.05564	P	7.5731	P	0.087325	20505103	Bos taurus	miRNA	miRBase	chr8:86887438-86887459 (+)	MIMAT0003810	IGDCC3	-0.87
bta-let-7d	4.05564	P	7.5731	P	0.087325	20505103	Bos taurus	miRNA	miRBase	chr8:86887438-86887459 (+)	MIMAT0003810	NAA30	-0.999
bta-let-7d	4.05564	P	7.5731	P	0.087325	20505103	Bos taurus	miRNA	miRBase	chr8:86887438-86887459 (+)	MIMAT0003810	PDE12	-0.379
bta-let-7d	4.05564	P	7.5731	P	0.087325	20505103	Bos taurus	miRNA	miRBase	chr8:86887438-86887459 (+)	MIMAT0003810	FOXN3	-0.217
bta-let-7d	4.05564	P	7.5731	P	0.087325	20505103	Bos taurus	miRNA	miRBase	chr8:86887438-86887459 (+)	MIMAT0003810	WAPAL	-0.235
bta-let-7d	4.05564	P	7.5731	P	0.087325	20505103	Bos taurus	miRNA	miRBase	chr8:86887438-86887459 (+)	MIMAT0003810	GP5	-0.33
bta-let-7d	4.05564	P	7.5731	P	0.087325	20505103	Bos taurus	miRNA	miRBase	chr8:86887438-86887459 (+)	MIMAT0003810	DCUN1D3	-0.29
bta-let-7d	4.05564	P	7.5731	P	0.087325	20505103	Bos taurus	miRNA	miRBase	chr8:86887438-86887459 (+)	MIMAT0003810	CEP164	-0.245
bta-let-7d	4.05564	P	7.5731	P	0.087325	20505103	Bos taurus	miRNA	miRBase	chr8:86887438-86887459 (+)	MIMAT0003810	FAM227A	-0.577
bta-let-7d	4.05564	P	7.5731	P	0.087325	20505103	Bos taurus	miRNA	miRBase	chr8:86887438-86887459 (+)	MIMAT0003810	ZNF566	-0.413
bta-let-7d	4.05564	P	7.5731	P	0.087325	20505103	Bos taurus	miRNA	miRBase	chr8:86887438-86887459 (+)	MIMAT0003810	IKZF2	-0.327
bta-let-7d	4.05564	P	7.5731	P	0.087325	20505103	Bos taurus	miRNA	miRBase	chr8:86887438-86887459 (+)	MIMAT0003810	PTCD2	-0.358
bta-let-7d	4.05564	P	7.5731	P	0.087325	20505103	Bos taurus	miRNA	miRBase	chr8:86887438-86887459 (+)	MIMAT0003810	UGCG	-0.276
bta-let-7d	4.05564	P	7.5731	P	0.087325	20505103	Bos taurus	miRNA	miRBase	chr8:86887438-86887459 (+)	MIMAT0003810	CYP4F2	-0.244
bta-let-7d	4.05564	P	7.5731	P	0.087325	20505103	Bos taurus	miRNA	miRBase	chr8:86887438-86887459 (+)	MIMAT0003810	GFI1	-0.252
bta-let-7d	4.05564	P	7.5731	P	0.087325	20505103	Bos taurus	miRNA	miRBase	chr8:86887438-86887459 (+)	MIMAT0003810	OIP5	-0.201
bta-let-7d	4.05564	P	7.5731	P	0.087325	20505103	Bos taurus	miRNA	miRBase	chr8:86887438-86887459 (+)	MIMAT0003810	RAB2B	-0.475
bta-let-7d	4.05564	P	7.5731	P	0.087325	20505103	Bos taurus	miRNA	miRBase	chr8:86887438-86887459 (+)	MIMAT0003810	PIGU	-0.527
bta-let-7d	4.05564	P	7.5731	P	0.087325	20505103	Bos taurus	miRNA	miRBase	chr8:86887438-86887459 (+)	MIMAT0003810	TEX261	-0.368
bta-let-7d	4.05564	P	7.5731	P	0.087325	20505103	Bos taurus	miRNA	miRBase	chr8:86887438-86887459 (+)	MIMAT0003810	CACNG4	-0.579
bta-let-7d	4.05564	P	7.5731	P	0.087325	20505103	Bos taurus	miRNA	miRBase	chr8:86887438-86887459 (+)	MIMAT0003810	NGFRAP1	-0.227
bta-let-7d	4.05564	P	7.5731	P	0.087325	20505103	Bos taurus	miRNA	miRBase	chr8:86887438-86887459 (+)	MIMAT0003810	AC010441.1	-0.451
bta-let-7d	4.05564	P	7.5731	P	0.087325	20505103	Bos taurus	miRNA	miRBase	chr8:86887438-86887459 (+)	MIMAT0003810	CDV3	-0.456
bta-let-7d	4.05564	P	7.5731	P	0.087325	20505103	Bos taurus	miRNA	miRBase	chr8:86887438-86887459 (+)	MIMAT0003810	MMP11	-0.275
bta-let-7d	4.05564	P	7.5731	P	0.087325	20505103	Bos taurus	miRNA	miRBase	chr8:86887438-86887459 (+)	MIMAT0003810	SMIM3	-0.547
bta-let-7d	4.05564	P	7.5731	P	0.087325	20505103	Bos taurus	miRNA	miRBase	chr8:86887438-86887459 (+)	MIMAT0003810	PRICKLE3	-0.317
bta-let-7d	4.05564	P	7.5731	P	0.087325	20505103	Bos taurus	miRNA	miRBase	chr8:86887438-86887459 (+)	MIMAT0003810	DUSP1	-0.465
bta-let-7d	4.05564	P	7.5731	P	0.087325	20505103	Bos taurus	miRNA	miRBase	chr8:86887438-86887459 (+)	MIMAT0003810	BMP2	-0.252
bta-let-7d	4.05564	P	7.5731	P	0.087325	20505103	Bos taurus	miRNA	miRBase	chr8:86887438-86887459 (+)	MIMAT0003810	RP11-10A14.4	-0.264
bta-let-7d	4.05564	P	7.5731	P	0.087325	20505103	Bos taurus	miRNA	miRBase	chr8:86887438-86887459 (+)	MIMAT0003810	KIN	-0.374
bta-let-7d	4.05564	P	7.5731	P	0.087325	20505103	Bos taurus	miRNA	miRBase	chr8:86887438-86887459 (+)	MIMAT0003810	ATP2A2	-0.376
bta-let-7d	4.05564	P	7.5731	P	0.087325	20505103	Bos taurus	miRNA	miRBase	chr8:86887438-86887459 (+)	MIMAT0003810	TBKBP1	-0.422
bta-let-7d	4.05564	P	7.5731	P	0.087325	20505103	Bos taurus	miRNA	miRBase	chr8:86887438-86887459 (+)	MIMAT0003810	CPED1	-0.377
bta-let-7d	4.05564	P	7.5731	P	0.087325	20505103	Bos taurus	miRNA	miRBase	chr8:86887438-86887459 (+)	MIMAT0003810	ANP32E	-0.315
bta-let-7d	4.05564	P	7.5731	P	0.087325	20505103	Bos taurus	miRNA	miRBase	chr8:86887438-86887459 (+)	MIMAT0003810	MSRB3	-0.267
bta-let-7d	4.05564	P	7.5731	P	0.087325	20505103	Bos taurus	miRNA	miRBase	chr8:86887438-86887459 (+)	MIMAT0003810	ATP6V1G1	-0.305
bta-let-7d	4.05564	P	7.5731	P	0.087325	20505103	Bos taurus	miRNA	miRBase	chr8:86887438-86887459 (+)	MIMAT0003810	TXLNG	-0.405
bta-let-7d	4.05564	P	7.5731	P	0.087325	20505103	Bos taurus	miRNA	miRBase	chr8:86887438-86887459 (+)	MIMAT0003810	TAF5	-0.318
bta-let-7d	4.05564	P	7.5731	P	0.087325	20505103	Bos taurus	miRNA	miRBase	chr8:86887438-86887459 (+)	MIMAT0003810	TTL	-0.248
bta-let-7d	4.05564	P	7.5731	P	0.087325	20505103	Bos taurus	miRNA	miRBase	chr8:86887438-86887459 (+)	MIMAT0003810	SRSF11	-0.203
bta-let-7d	4.05564	P	7.5731	P	0.087325	20505103	Bos taurus	miRNA	miRBase	chr8:86887438-86887459 (+)	MIMAT0003810	DTX2	-0.743
bta-let-7d	4.05564	P	7.5731	P	0.087325	20505103	Bos taurus	miRNA	miRBase	chr8:86887438-86887459 (+)	MIMAT0003810	SKIDA1	-0.477
bta-let-7d	4.05564	P	7.5731	P	0.087325	20505103	Bos taurus	miRNA	miRBase	chr8:86887438-86887459 (+)	MIMAT0003810	SYNC	-0.384
bta-let-7d	4.05564	P	7.5731	P	0.087325	20505103	Bos taurus	miRNA	miRBase	chr8:86887438-86887459 (+)	MIMAT0003810	CPEB1	-0.503
bta-let-7d	4.05564	P	7.5731	P	0.087325	20505103	Bos taurus	miRNA	miRBase	chr8:86887438-86887459 (+)	MIMAT0003810	CD200R1	-0.59
bta-let-7d	4.05564	P	7.5731	P	0.087325	20505103	Bos taurus	miRNA	miRBase	chr8:86887438-86887459 (+)	MIMAT0003810	TMEM234	-0.665
bta-let-7d	4.05564	P	7.5731	P	0.087325	20505103	Bos taurus	miRNA	miRBase	chr8:86887438-86887459 (+)	MIMAT0003810	YAF2	-0.768
bta-let-7d	4.05564	P	7.5731	P	0.087325	20505103	Bos taurus	miRNA	miRBase	chr8:86887438-86887459 (+)	MIMAT0003810	FAM43A	-0.218
bta-let-7d	4.05564	P	7.5731	P	0.087325	20505103	Bos taurus	miRNA	miRBase	chr8:86887438-86887459 (+)	MIMAT0003810	KCTD17	-0.644
bta-let-7d	4.05564	P	7.5731	P	0.087325	20505103	Bos taurus	miRNA	miRBase	chr8:86887438-86887459 (+)	MIMAT0003810	ZNF543	-0.223
bta-let-7d	4.05564	P	7.5731	P	0.087325	20505103	Bos taurus	miRNA	miRBase	chr8:86887438-86887459 (+)	MIMAT0003810	RRM2	-0.648
bta-let-7d	4.05564	P	7.5731	P	0.087325	20505103	Bos taurus	miRNA	miRBase	chr8:86887438-86887459 (+)	MIMAT0003810	SLC25A4	-0.381
bta-let-7d	4.05564	P	7.5731	P	0.087325	20505103	Bos taurus	miRNA	miRBase	chr8:86887438-86887459 (+)	MIMAT0003810	EIF5B	-0.28
bta-let-7d	4.05564	P	7.5731	P	0.087325	20505103	Bos taurus	miRNA	miRBase	chr8:86887438-86887459 (+)	MIMAT0003810	PIGM	-0.272
bta-let-7d	4.05564	P	7.5731	P	0.087325	20505103	Bos taurus	miRNA	miRBase	chr8:86887438-86887459 (+)	MIMAT0003810	IL6	-0.33
bta-let-7d	4.05564	P	7.5731	P	0.087325	20505103	Bos taurus	miRNA	miRBase	chr8:86887438-86887459 (+)	MIMAT0003810	AGO3	-0.463
bta-let-7d	4.05564	P	7.5731	P	0.087325	20505103	Bos taurus	miRNA	miRBase	chr8:86887438-86887459 (+)	MIMAT0003810	CLCN5	-1.007
bta-let-7d	4.05564	P	7.5731	P	0.087325	20505103	Bos taurus	miRNA	miRBase	chr8:86887438-86887459 (+)	MIMAT0003810	HNRNPA1	-0.259
bta-let-7d	4.05564	P	7.5731	P	0.087325	20505103	Bos taurus	miRNA	miRBase	chr8:86887438-86887459 (+)	MIMAT0003810	IRS2	-0.346
bta-let-7d	4.05564	P	7.5731	P	0.087325	20505103	Bos taurus	miRNA	miRBase	chr8:86887438-86887459 (+)	MIMAT0003810	ATP2A3	-0.203
bta-let-7d	4.05564	P	7.5731	P	0.087325	20505103	Bos taurus	miRNA	miRBase	chr8:86887438-86887459 (+)	MIMAT0003810	SLC30A6	-0.415
bta-let-7d	4.05564	P	7.5731	P	0.087325	20505103	Bos taurus	miRNA	miRBase	chr8:86887438-86887459 (+)	MIMAT0003810	VCL	-0.248
bta-let-7d	4.05564	P	7.5731	P	0.087325	20505103	Bos taurus	miRNA	miRBase	chr8:86887438-86887459 (+)	MIMAT0003810	SEMA4C	-0.376
bta-let-7d	4.05564	P	7.5731	P	0.087325	20505103	Bos taurus	miRNA	miRBase	chr8:86887438-86887459 (+)	MIMAT0003810	TMEM167A	-0.583
bta-let-7d	4.05564	P	7.5731	P	0.087325	20505103	Bos taurus	miRNA	miRBase	chr8:86887438-86887459 (+)	MIMAT0003810	PCGF3	-0.463
bta-let-7d	4.05564	P	7.5731	P	0.087325	20505103	Bos taurus	miRNA	miRBase	chr8:86887438-86887459 (+)	MIMAT0003810	SRP19	-0.271
bta-let-7d	4.05564	P	7.5731	P	0.087325	20505103	Bos taurus	miRNA	miRBase	chr8:86887438-86887459 (+)	MIMAT0003810	PALD1	-0.454
bta-let-7d	4.05564	P	7.5731	P	0.087325	20505103	Bos taurus	miRNA	miRBase	chr8:86887438-86887459 (+)	MIMAT0003810	GIPC2	-0.22
bta-let-7d	4.05564	P	7.5731	P	0.087325	20505103	Bos taurus	miRNA	miRBase	chr8:86887438-86887459 (+)	MIMAT0003810	CSNK2A1	-0.322
bta-let-7d	4.05564	P	7.5731	P	0.087325	20505103	Bos taurus	miRNA	miRBase	chr8:86887438-86887459 (+)	MIMAT0003810	RUNX1T1	-0.298
bta-let-7d	4.05564	P	7.5731	P	0.087325	20505103	Bos taurus	miRNA	miRBase	chr8:86887438-86887459 (+)	MIMAT0003810	WDR55	-0.354
bta-let-7d	4.05564	P	7.5731	P	0.087325	20505103	Bos taurus	miRNA	miRBase	chr8:86887438-86887459 (+)	MIMAT0003810	TSKU	-0.304
bta-let-7d	4.05564	P	7.5731	P	0.087325	20505103	Bos taurus	miRNA	miRBase	chr8:86887438-86887459 (+)	MIMAT0003810	RFX6	-0.287
bta-let-7d	4.05564	P	7.5731	P	0.087325	20505103	Bos taurus	miRNA	miRBase	chr8:86887438-86887459 (+)	MIMAT0003810	KCTD15	-0.207
bta-let-7d	4.05564	P	7.5731	P	0.087325	20505103	Bos taurus	miRNA	miRBase	chr8:86887438-86887459 (+)	MIMAT0003810	CCR7	-0.606
bta-let-7d	4.05564	P	7.5731	P	0.087325	20505103	Bos taurus	miRNA	miRBase	chr8:86887438-86887459 (+)	MIMAT0003810	MDFI	-0.355
bta-let-7d	4.05564	P	7.5731	P	0.087325	20505103	Bos taurus	miRNA	miRBase	chr8:86887438-86887459 (+)	MIMAT0003810	TBRG1	-0.381
bta-let-7d	4.05564	P	7.5731	P	0.087325	20505103	Bos taurus	miRNA	miRBase	chr8:86887438-86887459 (+)	MIMAT0003810	TET2	-0.254
bta-let-7d	4.05564	P	7.5731	P	0.087325	20505103	Bos taurus	miRNA	miRBase	chr8:86887438-86887459 (+)	MIMAT0003810	ARPC3	-0.284
bta-let-7d	4.05564	P	7.5731	P	0.087325	20505103	Bos taurus	miRNA	miRBase	chr8:86887438-86887459 (+)	MIMAT0003810	ZNF341	-0.545
bta-let-7d	4.05564	P	7.5731	P	0.087325	20505103	Bos taurus	miRNA	miRBase	chr8:86887438-86887459 (+)	MIMAT0003810	IL12RB2	-0.358
bta-let-7d	4.05564	P	7.5731	P	0.087325	20505103	Bos taurus	miRNA	miRBase	chr8:86887438-86887459 (+)	MIMAT0003810	ADAMTS15	-0.448
bta-let-7d	4.05564	P	7.5731	P	0.087325	20505103	Bos taurus	miRNA	miRBase	chr8:86887438-86887459 (+)	MIMAT0003810	RAB8B	-0.292
bta-let-7d	4.05564	P	7.5731	P	0.087325	20505103	Bos taurus	miRNA	miRBase	chr8:86887438-86887459 (+)	MIMAT0003810	AKTIP	-0.204
bta-let-7d	4.05564	P	7.5731	P	0.087325	20505103	Bos taurus	miRNA	miRBase	chr8:86887438-86887459 (+)	MIMAT0003810	ST3GAL1	-0.36
bta-let-7d	4.05564	P	7.5731	P	0.087325	20505103	Bos taurus	miRNA	miRBase	chr8:86887438-86887459 (+)	MIMAT0003810	PPTC7	-0.2
bta-let-7d	4.05564	P	7.5731	P	0.087325	20505103	Bos taurus	miRNA	miRBase	chr8:86887438-86887459 (+)	MIMAT0003810	ADAMTS1	-0.207
bta-let-7d	4.05564	P	7.5731	P	0.087325	20505103	Bos taurus	miRNA	miRBase	chr8:86887438-86887459 (+)	MIMAT0003810	KIF2A	-0.274
bta-let-7d	4.05564	P	7.5731	P	0.087325	20505103	Bos taurus	miRNA	miRBase	chr8:86887438-86887459 (+)	MIMAT0003810	EPC2	-0.281
bta-let-7d	4.05564	P	7.5731	P	0.087325	20505103	Bos taurus	miRNA	miRBase	chr8:86887438-86887459 (+)	MIMAT0003810	FIGN	-2.214
bta-let-7d	4.05564	P	7.5731	P	0.087325	20505103	Bos taurus	miRNA	miRBase	chr8:86887438-86887459 (+)	MIMAT0003810	ACVR2B	-0.396
bta-let-7d	4.05564	P	7.5731	P	0.087325	20505103	Bos taurus	miRNA	miRBase	chr8:86887438-86887459 (+)	MIMAT0003810	SESN3	-0.231
bta-let-7d	4.05564	P	7.5731	P	0.087325	20505103	Bos taurus	miRNA	miRBase	chr8:86887438-86887459 (+)	MIMAT0003810	PXT1	-0.705
bta-let-7d	4.05564	P	7.5731	P	0.087325	20505103	Bos taurus	miRNA	miRBase	chr8:86887438-86887459 (+)	MIMAT0003810	SLC36A1	-0.361
bta-let-7d	4.05564	P	7.5731	P	0.087325	20505103	Bos taurus	miRNA	miRBase	chr8:86887438-86887459 (+)	MIMAT0003810	ATG10	-0.248
bta-let-7d	4.05564	P	7.5731	P	0.087325	20505103	Bos taurus	miRNA	miRBase	chr8:86887438-86887459 (+)	MIMAT0003810	MZF1	-0.324
bta-let-7d	4.05564	P	7.5731	P	0.087325	20505103	Bos taurus	miRNA	miRBase	chr8:86887438-86887459 (+)	MIMAT0003810	IL6R	-0.258
bta-let-7d	4.05564	P	7.5731	P	0.087325	20505103	Bos taurus	miRNA	miRBase	chr8:86887438-86887459 (+)	MIMAT0003810	ZIC1	-0.231
bta-let-7d	4.05564	P	7.5731	P	0.087325	20505103	Bos taurus	miRNA	miRBase	chr8:86887438-86887459 (+)	MIMAT0003810	CCL7	-0.716
bta-let-7d	4.05564	P	7.5731	P	0.087325	20505103	Bos taurus	miRNA	miRBase	chr8:86887438-86887459 (+)	MIMAT0003810	FBXO5	-0.304
bta-let-7d	4.05564	P	7.5731	P	0.087325	20505103	Bos taurus	miRNA	miRBase	chr8:86887438-86887459 (+)	MIMAT0003810	AGBL2	-0.426
bta-let-7d	4.05564	P	7.5731	P	0.087325	20505103	Bos taurus	miRNA	miRBase	chr8:86887438-86887459 (+)	MIMAT0003810	ANKRA2	-0.365
bta-let-7d	4.05564	P	7.5731	P	0.087325	20505103	Bos taurus	miRNA	miRBase	chr8:86887438-86887459 (+)	MIMAT0003810	PLA2G12B	-0.243
bta-let-7d	4.05564	P	7.5731	P	0.087325	20505103	Bos taurus	miRNA	miRBase	chr8:86887438-86887459 (+)	MIMAT0003810	GXYLT1	-0.572
bta-let-7d	4.05564	P	7.5731	P	0.087325	20505103	Bos taurus	miRNA	miRBase	chr8:86887438-86887459 (+)	MIMAT0003810	FAM160B2	-0.43
bta-let-7d	4.05564	P	7.5731	P	0.087325	20505103	Bos taurus	miRNA	miRBase	chr8:86887438-86887459 (+)	MIMAT0003810	COL4A6	-0.241
bta-let-7d	4.05564	P	7.5731	P	0.087325	20505103	Bos taurus	miRNA	miRBase	chr8:86887438-86887459 (+)	MIMAT0003810	HS2ST1	-0.306
bta-let-7d	4.05564	P	7.5731	P	0.087325	20505103	Bos taurus	miRNA	miRBase	chr8:86887438-86887459 (+)	MIMAT0003810	CCND1	-0.394
bta-let-7d	4.05564	P	7.5731	P	0.087325	20505103	Bos taurus	miRNA	miRBase	chr8:86887438-86887459 (+)	MIMAT0003810	RSPO2	-0.427
bta-let-7d	4.05564	P	7.5731	P	0.087325	20505103	Bos taurus	miRNA	miRBase	chr8:86887438-86887459 (+)	MIMAT0003810	TSC22D2	-0.463
bta-let-7d	4.05564	P	7.5731	P	0.087325	20505103	Bos taurus	miRNA	miRBase	chr8:86887438-86887459 (+)	MIMAT0003810	EFHD2	-0.419
bta-let-7d	4.05564	P	7.5731	P	0.087325	20505103	Bos taurus	miRNA	miRBase	chr8:86887438-86887459 (+)	MIMAT0003810	LALBA	-0.342
bta-let-7d	4.05564	P	7.5731	P	0.087325	20505103	Bos taurus	miRNA	miRBase	chr8:86887438-86887459 (+)	MIMAT0003810	CNTRL	-0.513
bta-let-7d	4.05564	P	7.5731	P	0.087325	20505103	Bos taurus	miRNA	miRBase	chr8:86887438-86887459 (+)	MIMAT0003810	SMIM12	-0.258
bta-let-7d	4.05564	P	7.5731	P	0.087325	20505103	Bos taurus	miRNA	miRBase	chr8:86887438-86887459 (+)	MIMAT0003810	C5orf51	-0.336
bta-let-7d	4.05564	P	7.5731	P	0.087325	20505103	Bos taurus	miRNA	miRBase	chr8:86887438-86887459 (+)	MIMAT0003810	RCN2	-0.487
bta-let-7d	4.05564	P	7.5731	P	0.087325	20505103	Bos taurus	miRNA	miRBase	chr8:86887438-86887459 (+)	MIMAT0003810	CD160	-0.513
bta-let-7d	4.05564	P	7.5731	P	0.087325	20505103	Bos taurus	miRNA	miRBase	chr8:86887438-86887459 (+)	MIMAT0003810	LIN52	-0.233
bta-let-7d	4.05564	P	7.5731	P	0.087325	20505103	Bos taurus	miRNA	miRBase	chr8:86887438-86887459 (+)	MIMAT0003810	AKAP5	-0.45
bta-let-7d	4.05564	P	7.5731	P	0.087325	20505103	Bos taurus	miRNA	miRBase	chr8:86887438-86887459 (+)	MIMAT0003810	FGD6	-0.498
bta-let-7d	4.05564	P	7.5731	P	0.087325	20505103	Bos taurus	miRNA	miRBase	chr8:86887438-86887459 (+)	MIMAT0003810	ZNF614	-0.521
bta-let-7d	4.05564	P	7.5731	P	0.087325	20505103	Bos taurus	miRNA	miRBase	chr8:86887438-86887459 (+)	MIMAT0003810	SNAI3	-0.22
bta-let-7d	4.05564	P	7.5731	P	0.087325	20505103	Bos taurus	miRNA	miRBase	chr8:86887438-86887459 (+)	MIMAT0003810	GPATCH3	-0.534
bta-let-7d	4.05564	P	7.5731	P	0.087325	20505103	Bos taurus	miRNA	miRBase	chr8:86887438-86887459 (+)	MIMAT0003810	MAVS	-0.209
bta-let-7d	4.05564	P	7.5731	P	0.087325	20505103	Bos taurus	miRNA	miRBase	chr8:86887438-86887459 (+)	MIMAT0003810	ZNF644	-0.473
bta-let-7d	4.05564	P	7.5731	P	0.087325	20505103	Bos taurus	miRNA	miRBase	chr8:86887438-86887459 (+)	MIMAT0003810	C11orf86	-0.259
bta-let-7d	4.05564	P	7.5731	P	0.087325	20505103	Bos taurus	miRNA	miRBase	chr8:86887438-86887459 (+)	MIMAT0003810	AQP11	-0.429
bta-let-7d	4.05564	P	7.5731	P	0.087325	20505103	Bos taurus	miRNA	miRBase	chr8:86887438-86887459 (+)	MIMAT0003810	ATXN7L3	-0.233
bta-let-7d	4.05564	P	7.5731	P	0.087325	20505103	Bos taurus	miRNA	miRBase	chr8:86887438-86887459 (+)	MIMAT0003810	ZSWIM5	-0.368
bta-let-7d	4.05564	P	7.5731	P	0.087325	20505103	Bos taurus	miRNA	miRBase	chr8:86887438-86887459 (+)	MIMAT0003810	SH2B3	-0.287
bta-let-7d	4.05564	P	7.5731	P	0.087325	20505103	Bos taurus	miRNA	miRBase	chr8:86887438-86887459 (+)	MIMAT0003810	CD164	-0.271
bta-let-7d	4.05564	P	7.5731	P	0.087325	20505103	Bos taurus	miRNA	miRBase	chr8:86887438-86887459 (+)	MIMAT0003810	PAPD4	-0.239
bta-let-7d	4.05564	P	7.5731	P	0.087325	20505103	Bos taurus	miRNA	miRBase	chr8:86887438-86887459 (+)	MIMAT0003810	MEX3A	-0.468
bta-let-7d	4.05564	P	7.5731	P	0.087325	20505103	Bos taurus	miRNA	miRBase	chr8:86887438-86887459 (+)	MIMAT0003810	LCOR	-0.518
bta-let-7d	4.05564	P	7.5731	P	0.087325	20505103	Bos taurus	miRNA	miRBase	chr8:86887438-86887459 (+)	MIMAT0003810	ZNF697	-0.364
bta-let-7d	4.05564	P	7.5731	P	0.087325	20505103	Bos taurus	miRNA	miRBase	chr8:86887438-86887459 (+)	MIMAT0003810	OR13A1	-0.226
bta-let-7d	4.05564	P	7.5731	P	0.087325	20505103	Bos taurus	miRNA	miRBase	chr8:86887438-86887459 (+)	MIMAT0003810	LRIG2	-0.619
bta-let-7d	4.05564	P	7.5731	P	0.087325	20505103	Bos taurus	miRNA	miRBase	chr8:86887438-86887459 (+)	MIMAT0003810	NLRC5	-0.218
bta-let-7d	4.05564	P	7.5731	P	0.087325	20505103	Bos taurus	miRNA	miRBase	chr8:86887438-86887459 (+)	MIMAT0003810	CRTAP	-0.303
bta-let-7d	4.05564	P	7.5731	P	0.087325	20505103	Bos taurus	miRNA	miRBase	chr8:86887438-86887459 (+)	MIMAT0003810	DUSP4	-0.32
bta-let-7d	4.05564	P	7.5731	P	0.087325	20505103	Bos taurus	miRNA	miRBase	chr8:86887438-86887459 (+)	MIMAT0003810	HIST1H2AG	-0.3
bta-let-7d	4.05564	P	7.5731	P	0.087325	20505103	Bos taurus	miRNA	miRBase	chr8:86887438-86887459 (+)	MIMAT0003810	FAM184B	-0.498
bta-let-7d	4.05564	P	7.5731	P	0.087325	20505103	Bos taurus	miRNA	miRBase	chr8:86887438-86887459 (+)	MIMAT0003810	SLC4A4	-0.265
bta-let-7d	4.05564	P	7.5731	P	0.087325	20505103	Bos taurus	miRNA	miRBase	chr8:86887438-86887459 (+)	MIMAT0003810	CXorf56	-0.364
bta-let-7d	4.05564	P	7.5731	P	0.087325	20505103	Bos taurus	miRNA	miRBase	chr8:86887438-86887459 (+)	MIMAT0003810	TFRC	-0.313
bta-let-7d	4.05564	P	7.5731	P	0.087325	20505103	Bos taurus	miRNA	miRBase	chr8:86887438-86887459 (+)	MIMAT0003810	TMEM173	-0.361
bta-let-7d	4.05564	P	7.5731	P	0.087325	20505103	Bos taurus	miRNA	miRBase	chr8:86887438-86887459 (+)	MIMAT0003810	SPRED3	-0.312
bta-let-7d	4.05564	P	7.5731	P	0.087325	20505103	Bos taurus	miRNA	miRBase	chr8:86887438-86887459 (+)	MIMAT0003810	MBD2	-0.744
bta-let-7d	4.05564	P	7.5731	P	0.087325	20505103	Bos taurus	miRNA	miRBase	chr8:86887438-86887459 (+)	MIMAT0003810	ABCD4	-0.411
bta-let-7d	4.05564	P	7.5731	P	0.087325	20505103	Bos taurus	miRNA	miRBase	chr8:86887438-86887459 (+)	MIMAT0003810	TMEM91	-0.294
bta-let-7d	4.05564	P	7.5731	P	0.087325	20505103	Bos taurus	miRNA	miRBase	chr8:86887438-86887459 (+)	MIMAT0003810	RRAGC	-0.297
bta-let-7d	4.05564	P	7.5731	P	0.087325	20505103	Bos taurus	miRNA	miRBase	chr8:86887438-86887459 (+)	MIMAT0003810	SURF4	-0.218
bta-let-7d	4.05564	P	7.5731	P	0.087325	20505103	Bos taurus	miRNA	miRBase	chr8:86887438-86887459 (+)	MIMAT0003810	PTGES3L	-0.59
bta-let-7d	4.05564	P	7.5731	P	0.087325	20505103	Bos taurus	miRNA	miRBase	chr8:86887438-86887459 (+)	MIMAT0003810	SPTBN4	-0.202
bta-let-7d	4.05564	P	7.5731	P	0.087325	20505103	Bos taurus	miRNA	miRBase	chr8:86887438-86887459 (+)	MIMAT0003810	ZBTB25	-0.349
bta-let-7d	4.05564	P	7.5731	P	0.087325	20505103	Bos taurus	miRNA	miRBase	chr8:86887438-86887459 (+)	MIMAT0003810	UHRF1BP1L	-0.267
bta-let-7d	4.05564	P	7.5731	P	0.087325	20505103	Bos taurus	miRNA	miRBase	chr8:86887438-86887459 (+)	MIMAT0003810	PPP1R15B	-0.87
bta-let-7d	4.05564	P	7.5731	P	0.087325	20505103	Bos taurus	miRNA	miRBase	chr8:86887438-86887459 (+)	MIMAT0003810	TAB2	-0.265
bta-let-7d	4.05564	P	7.5731	P	0.087325	20505103	Bos taurus	miRNA	miRBase	chr8:86887438-86887459 (+)	MIMAT0003810	TMSB4Y	-0.216
bta-let-7d	4.05564	P	7.5731	P	0.087325	20505103	Bos taurus	miRNA	miRBase	chr8:86887438-86887459 (+)	MIMAT0003810	COL4A1	-0.214
bta-let-7d	4.05564	P	7.5731	P	0.087325	20505103	Bos taurus	miRNA	miRBase	chr8:86887438-86887459 (+)	MIMAT0003810	PPP3R2	-0.354
bta-let-7d	4.05564	P	7.5731	P	0.087325	20505103	Bos taurus	miRNA	miRBase	chr8:86887438-86887459 (+)	MIMAT0003810	E2F6	-0.536
bta-let-7d	4.05564	P	7.5731	P	0.087325	20505103	Bos taurus	miRNA	miRBase	chr8:86887438-86887459 (+)	MIMAT0003810	ALOXE3	-0.547
bta-let-7d	4.05564	P	7.5731	P	0.087325	20505103	Bos taurus	miRNA	miRBase	chr8:86887438-86887459 (+)	MIMAT0003810	SF3A3	-0.258
bta-let-7d	4.05564	P	7.5731	P	0.087325	20505103	Bos taurus	miRNA	miRBase	chr8:86887438-86887459 (+)	MIMAT0003810	XKR8	-0.588
bta-let-7d	4.05564	P	7.5731	P	0.087325	20505103	Bos taurus	miRNA	miRBase	chr8:86887438-86887459 (+)	MIMAT0003810	KLHL38	-0.363
bta-let-7d	4.05564	P	7.5731	P	0.087325	20505103	Bos taurus	miRNA	miRBase	chr8:86887438-86887459 (+)	MIMAT0003810	CLK4	-0.227
bta-let-7d	4.05564	P	7.5731	P	0.087325	20505103	Bos taurus	miRNA	miRBase	chr8:86887438-86887459 (+)	MIMAT0003810	CATSPER2	-0.207
bta-let-7d	4.05564	P	7.5731	P	0.087325	20505103	Bos taurus	miRNA	miRBase	chr8:86887438-86887459 (+)	MIMAT0003810	TMPPE	-0.417
bta-let-7d	4.05564	P	7.5731	P	0.087325	20505103	Bos taurus	miRNA	miRBase	chr8:86887438-86887459 (+)	MIMAT0003810	FAM122B	-0.255
bta-let-7d	4.05564	P	7.5731	P	0.087325	20505103	Bos taurus	miRNA	miRBase	chr8:86887438-86887459 (+)	MIMAT0003810	LEPROTL1	-0.385
bta-let-7d	4.05564	P	7.5731	P	0.087325	20505103	Bos taurus	miRNA	miRBase	chr8:86887438-86887459 (+)	MIMAT0003810	SLC12A9	-0.386
bta-let-7d	4.05564	P	7.5731	P	0.087325	20505103	Bos taurus	miRNA	miRBase	chr8:86887438-86887459 (+)	MIMAT0003810	AP3M1	-0.232
bta-let-7d	4.05564	P	7.5731	P	0.087325	20505103	Bos taurus	miRNA	miRBase	chr8:86887438-86887459 (+)	MIMAT0003810	RORC	-0.246
bta-let-7d	4.05564	P	7.5731	P	0.087325	20505103	Bos taurus	miRNA	miRBase	chr8:86887438-86887459 (+)	MIMAT0003810	CTSB	-0.309
bta-let-7d	4.05564	P	7.5731	P	0.087325	20505103	Bos taurus	miRNA	miRBase	chr8:86887438-86887459 (+)	MIMAT0003810	CPEB4	-0.51
bta-let-7d	4.05564	P	7.5731	P	0.087325	20505103	Bos taurus	miRNA	miRBase	chr8:86887438-86887459 (+)	MIMAT0003810	MED22	-0.345
bta-let-7d	4.05564	P	7.5731	P	0.087325	20505103	Bos taurus	miRNA	miRBase	chr8:86887438-86887459 (+)	MIMAT0003810	WASL	-0.332
bta-let-7d	4.05564	P	7.5731	P	0.087325	20505103	Bos taurus	miRNA	miRBase	chr8:86887438-86887459 (+)	MIMAT0003810	KIAA0930	-0.534
bta-let-7d	4.05564	P	7.5731	P	0.087325	20505103	Bos taurus	miRNA	miRBase	chr8:86887438-86887459 (+)	MIMAT0003810	ADAM2	-0.274
bta-let-7d	4.05564	P	7.5731	P	0.087325	20505103	Bos taurus	miRNA	miRBase	chr8:86887438-86887459 (+)	MIMAT0003810	SLC30A4	-0.472
bta-let-7d	4.05564	P	7.5731	P	0.087325	20505103	Bos taurus	miRNA	miRBase	chr8:86887438-86887459 (+)	MIMAT0003810	CRY2	-0.225
bta-let-7d	4.05564	P	7.5731	P	0.087325	20505103	Bos taurus	miRNA	miRBase	chr8:86887438-86887459 (+)	MIMAT0003810	TMEM242	-0.55
bta-let-7d	4.05564	P	7.5731	P	0.087325	20505103	Bos taurus	miRNA	miRBase	chr8:86887438-86887459 (+)	MIMAT0003810	SENP2	-0.738
bta-let-7d	4.05564	P	7.5731	P	0.087325	20505103	Bos taurus	miRNA	miRBase	chr8:86887438-86887459 (+)	MIMAT0003810	TMPRSS11F	-0.292
bta-let-7d	4.05564	P	7.5731	P	0.087325	20505103	Bos taurus	miRNA	miRBase	chr8:86887438-86887459 (+)	MIMAT0003810	MEIS2	-0.294
bta-let-7d	4.05564	P	7.5731	P	0.087325	20505103	Bos taurus	miRNA	miRBase	chr8:86887438-86887459 (+)	MIMAT0003810	EDN1	-0.562
bta-let-7d	4.05564	P	7.5731	P	0.087325	20505103	Bos taurus	miRNA	miRBase	chr8:86887438-86887459 (+)	MIMAT0003810	GAREM	-0.219
bta-let-7d	4.05564	P	7.5731	P	0.087325	20505103	Bos taurus	miRNA	miRBase	chr8:86887438-86887459 (+)	MIMAT0003810	COL25A1	-0.243
bta-let-7d	4.05564	P	7.5731	P	0.087325	20505103	Bos taurus	miRNA	miRBase	chr8:86887438-86887459 (+)	MIMAT0003810	ENTHD1	-0.253
bta-let-7d	4.05564	P	7.5731	P	0.087325	20505103	Bos taurus	miRNA	miRBase	chr8:86887438-86887459 (+)	MIMAT0003810	NDST2	-0.53
bta-let-7d	4.05564	P	7.5731	P	0.087325	20505103	Bos taurus	miRNA	miRBase	chr8:86887438-86887459 (+)	MIMAT0003810	TNFRSF1B	-0.296
bta-let-7d	4.05564	P	7.5731	P	0.087325	20505103	Bos taurus	miRNA	miRBase	chr8:86887438-86887459 (+)	MIMAT0003810	HOGA1	-0.444
bta-let-7d	4.05564	P	7.5731	P	0.087325	20505103	Bos taurus	miRNA	miRBase	chr8:86887438-86887459 (+)	MIMAT0003810	FKRP	-0.34
bta-let-7d	4.05564	P	7.5731	P	0.087325	20505103	Bos taurus	miRNA	miRBase	chr8:86887438-86887459 (+)	MIMAT0003810	DUSP22	-0.54
bta-let-7d	4.05564	P	7.5731	P	0.087325	20505103	Bos taurus	miRNA	miRBase	chr8:86887438-86887459 (+)	MIMAT0003810	LINGO1	-0.37
bta-let-7d	4.05564	P	7.5731	P	0.087325	20505103	Bos taurus	miRNA	miRBase	chr8:86887438-86887459 (+)	MIMAT0003810	RALY	-0.355
bta-let-7d	4.05564	P	7.5731	P	0.087325	20505103	Bos taurus	miRNA	miRBase	chr8:86887438-86887459 (+)	MIMAT0003810	POLR2J2	-1.027
bta-let-7d	4.05564	P	7.5731	P	0.087325	20505103	Bos taurus	miRNA	miRBase	chr8:86887438-86887459 (+)	MIMAT0003810	LRIG3	-0.809
bta-let-7d	4.05564	P	7.5731	P	0.087325	20505103	Bos taurus	miRNA	miRBase	chr8:86887438-86887459 (+)	MIMAT0003810	CCDC80	-0.297
bta-let-7d	4.05564	P	7.5731	P	0.087325	20505103	Bos taurus	miRNA	miRBase	chr8:86887438-86887459 (+)	MIMAT0003810	MAP4K4	-0.366
bta-let-7d	4.05564	P	7.5731	P	0.087325	20505103	Bos taurus	miRNA	miRBase	chr8:86887438-86887459 (+)	MIMAT0003810	FRS2	-0.21
bta-let-7d	4.05564	P	7.5731	P	0.087325	20505103	Bos taurus	miRNA	miRBase	chr8:86887438-86887459 (+)	MIMAT0003810	RDX	-0.711
bta-let-7d	4.05564	P	7.5731	P	0.087325	20505103	Bos taurus	miRNA	miRBase	chr8:86887438-86887459 (+)	MIMAT0003810	TRIQK	-0.248
bta-let-7d	4.05564	P	7.5731	P	0.087325	20505103	Bos taurus	miRNA	miRBase	chr8:86887438-86887459 (+)	MIMAT0003810	EIF2B2	-0.308
bta-let-7d	4.05564	P	7.5731	P	0.087325	20505103	Bos taurus	miRNA	miRBase	chr8:86887438-86887459 (+)	MIMAT0003810	LPGAT1	-0.672
bta-let-7d	4.05564	P	7.5731	P	0.087325	20505103	Bos taurus	miRNA	miRBase	chr8:86887438-86887459 (+)	MIMAT0003810	PTCH1	-0.293
bta-let-7d	4.05564	P	7.5731	P	0.087325	20505103	Bos taurus	miRNA	miRBase	chr8:86887438-86887459 (+)	MIMAT0003810	NAP1L1	-0.999
bta-let-7d	4.05564	P	7.5731	P	0.087325	20505103	Bos taurus	miRNA	miRBase	chr8:86887438-86887459 (+)	MIMAT0003810	TTC32	-0.345
bta-let-7d	4.05564	P	7.5731	P	0.087325	20505103	Bos taurus	miRNA	miRBase	chr8:86887438-86887459 (+)	MIMAT0003810	TMEM39A	-0.266
bta-let-7d	4.05564	P	7.5731	P	0.087325	20505103	Bos taurus	miRNA	miRBase	chr8:86887438-86887459 (+)	MIMAT0003810	TRIM71	-1.503
bta-let-7d	4.05564	P	7.5731	P	0.087325	20505103	Bos taurus	miRNA	miRBase	chr8:86887438-86887459 (+)	MIMAT0003810	ASAP1	-0.351
bta-let-7d	4.05564	P	7.5731	P	0.087325	20505103	Bos taurus	miRNA	miRBase	chr8:86887438-86887459 (+)	MIMAT0003810	UGDH	-0.233
bta-let-7d	4.05564	P	7.5731	P	0.087325	20505103	Bos taurus	miRNA	miRBase	chr8:86887438-86887459 (+)	MIMAT0003810	TMTC3	-0.2
bta-let-7d	4.05564	P	7.5731	P	0.087325	20505103	Bos taurus	miRNA	miRBase	chr8:86887438-86887459 (+)	MIMAT0003810	YY1	-0.374
bta-let-7d	4.05564	P	7.5731	P	0.087325	20505103	Bos taurus	miRNA	miRBase	chr8:86887438-86887459 (+)	MIMAT0003810	SH3RF3	-0.254
bta-let-7d	4.05564	P	7.5731	P	0.087325	20505103	Bos taurus	miRNA	miRBase	chr8:86887438-86887459 (+)	MIMAT0003810	UBE2K	-0.231
bta-let-7d	4.05564	P	7.5731	P	0.087325	20505103	Bos taurus	miRNA	miRBase	chr8:86887438-86887459 (+)	MIMAT0003810	TIGD6	-0.251
bta-let-7d	4.05564	P	7.5731	P	0.087325	20505103	Bos taurus	miRNA	miRBase	chr8:86887438-86887459 (+)	MIMAT0003810	PCYOX1	-0.392
bta-let-7d	4.05564	P	7.5731	P	0.087325	20505103	Bos taurus	miRNA	miRBase	chr8:86887438-86887459 (+)	MIMAT0003810	NPM3	-0.228
bta-let-7d	4.05564	P	7.5731	P	0.087325	20505103	Bos taurus	miRNA	miRBase	chr8:86887438-86887459 (+)	MIMAT0003810	DLC1	-0.418
bta-let-7d	4.05564	P	7.5731	P	0.087325	20505103	Bos taurus	miRNA	miRBase	chr8:86887438-86887459 (+)	MIMAT0003810	NSMCE2	-0.412
bta-let-7d	4.05564	P	7.5731	P	0.087325	20505103	Bos taurus	miRNA	miRBase	chr8:86887438-86887459 (+)	MIMAT0003810	ITGAV	-0.259
bta-let-7d	4.05564	P	7.5731	P	0.087325	20505103	Bos taurus	miRNA	miRBase	chr8:86887438-86887459 (+)	MIMAT0003810	RRAGD	-0.4
bta-let-7d	4.05564	P	7.5731	P	0.087325	20505103	Bos taurus	miRNA	miRBase	chr8:86887438-86887459 (+)	MIMAT0003810	SKIL	-0.777
bta-let-7d	4.05564	P	7.5731	P	0.087325	20505103	Bos taurus	miRNA	miRBase	chr8:86887438-86887459 (+)	MIMAT0003810	EPHA4	-0.297
bta-let-7d	4.05564	P	7.5731	P	0.087325	20505103	Bos taurus	miRNA	miRBase	chr8:86887438-86887459 (+)	MIMAT0003810	TRANK1	-0.31
bta-let-7d	4.05564	P	7.5731	P	0.087325	20505103	Bos taurus	miRNA	miRBase	chr8:86887438-86887459 (+)	MIMAT0003810	LMO4	-0.209
bta-let-7d	4.05564	P	7.5731	P	0.087325	20505103	Bos taurus	miRNA	miRBase	chr8:86887438-86887459 (+)	MIMAT0003810	CASP3	-0.551
bta-let-7d	4.05564	P	7.5731	P	0.087325	20505103	Bos taurus	miRNA	miRBase	chr8:86887438-86887459 (+)	MIMAT0003810	AC004899.1	-0.388
bta-let-7d	4.05564	P	7.5731	P	0.087325	20505103	Bos taurus	miRNA	miRBase	chr8:86887438-86887459 (+)	MIMAT0003810	ZNF415	-0.583
bta-let-7d	4.05564	P	7.5731	P	0.087325	20505103	Bos taurus	miRNA	miRBase	chr8:86887438-86887459 (+)	MIMAT0003810	MARS2	-0.577
bta-let-7d	4.05564	P	7.5731	P	0.087325	20505103	Bos taurus	miRNA	miRBase	chr8:86887438-86887459 (+)	MIMAT0003810	KLHDC8B	-0.457
bta-let-7d	4.05564	P	7.5731	P	0.087325	20505103	Bos taurus	miRNA	miRBase	chr8:86887438-86887459 (+)	MIMAT0003810	PLA2G3	-0.43
bta-let-7d	4.05564	P	7.5731	P	0.087325	20505103	Bos taurus	miRNA	miRBase	chr8:86887438-86887459 (+)	MIMAT0003810	TTPAL	-0.207
bta-let-7d	4.05564	P	7.5731	P	0.087325	20505103	Bos taurus	miRNA	miRBase	chr8:86887438-86887459 (+)	MIMAT0003810	HIST1H2BF	-0.241
bta-let-7d	4.05564	P	7.5731	P	0.087325	20505103	Bos taurus	miRNA	miRBase	chr8:86887438-86887459 (+)	MIMAT0003810	CHSY3	-0.265
bta-let-7d	4.05564	P	7.5731	P	0.087325	20505103	Bos taurus	miRNA	miRBase	chr8:86887438-86887459 (+)	MIMAT0003810	PLXNA4	-0.218
bta-let-7d	4.05564	P	7.5731	P	0.087325	20505103	Bos taurus	miRNA	miRBase	chr8:86887438-86887459 (+)	MIMAT0003810	IGF2BP3	-0.407
bta-let-7d	4.05564	P	7.5731	P	0.087325	20505103	Bos taurus	miRNA	miRBase	chr8:86887438-86887459 (+)	MIMAT0003810	SHOX	-0.201
bta-let-7d	4.05564	P	7.5731	P	0.087325	20505103	Bos taurus	miRNA	miRBase	chr8:86887438-86887459 (+)	MIMAT0003810	KDM3A	-0.347
bta-let-7d	4.05564	P	7.5731	P	0.087325	20505103	Bos taurus	miRNA	miRBase	chr8:86887438-86887459 (+)	MIMAT0003810	ADRB2	-0.691
bta-let-7d	4.05564	P	7.5731	P	0.087325	20505103	Bos taurus	miRNA	miRBase	chr8:86887438-86887459 (+)	MIMAT0003810	COL27A1	-0.451
bta-let-7d	4.05564	P	7.5731	P	0.087325	20505103	Bos taurus	miRNA	miRBase	chr8:86887438-86887459 (+)	MIMAT0003810	DICER1	-0.952
bta-let-7d	4.05564	P	7.5731	P	0.087325	20505103	Bos taurus	miRNA	miRBase	chr8:86887438-86887459 (+)	MIMAT0003810	KATNAL1	-0.267
bta-let-7d	4.05564	P	7.5731	P	0.087325	20505103	Bos taurus	miRNA	miRBase	chr8:86887438-86887459 (+)	MIMAT0003810	PRDM1	-0.3
bta-let-7d	4.05564	P	7.5731	P	0.087325	20505103	Bos taurus	miRNA	miRBase	chr8:86887438-86887459 (+)	MIMAT0003810	ACVR1B	-0.29
bta-let-7d	4.05564	P	7.5731	P	0.087325	20505103	Bos taurus	miRNA	miRBase	chr8:86887438-86887459 (+)	MIMAT0003810	MESDC1	-0.312
bta-let-7d	4.05564	P	7.5731	P	0.087325	20505103	Bos taurus	miRNA	miRBase	chr8:86887438-86887459 (+)	MIMAT0003810	STK24	-0.235
bta-let-7d	4.05564	P	7.5731	P	0.087325	20505103	Bos taurus	miRNA	miRBase	chr8:86887438-86887459 (+)	MIMAT0003810	ARID3A	-1.08
bta-let-7d	4.05564	P	7.5731	P	0.087325	20505103	Bos taurus	miRNA	miRBase	chr8:86887438-86887459 (+)	MIMAT0003810	GOLGA7	-0.299
bta-let-7d	4.05564	P	7.5731	P	0.087325	20505103	Bos taurus	miRNA	miRBase	chr8:86887438-86887459 (+)	MIMAT0003810	FGF23	-0.267
bta-let-7d	4.05564	P	7.5731	P	0.087325	20505103	Bos taurus	miRNA	miRBase	chr8:86887438-86887459 (+)	MIMAT0003810	VPS36	-0.321
bta-let-7d	4.05564	P	7.5731	P	0.087325	20505103	Bos taurus	miRNA	miRBase	chr8:86887438-86887459 (+)	MIMAT0003810	AQP4	-0.29
bta-let-7d	4.05564	P	7.5731	P	0.087325	20505103	Bos taurus	miRNA	miRBase	chr8:86887438-86887459 (+)	MIMAT0003810	RNFT1	-0.686
bta-let-7d	4.05564	P	7.5731	P	0.087325	20505103	Bos taurus	miRNA	miRBase	chr8:86887438-86887459 (+)	MIMAT0003810	PAWR	-0.615
bta-let-7d	4.05564	P	7.5731	P	0.087325	20505103	Bos taurus	miRNA	miRBase	chr8:86887438-86887459 (+)	MIMAT0003810	ZBTB8B	-0.836
bta-let-7d	4.05564	P	7.5731	P	0.087325	20505103	Bos taurus	miRNA	miRBase	chr8:86887438-86887459 (+)	MIMAT0003810	C2orf83	-0.277
bta-let-7d	4.05564	P	7.5731	P	0.087325	20505103	Bos taurus	miRNA	miRBase	chr8:86887438-86887459 (+)	MIMAT0003810	CEP57L1	-0.429
bta-let-7d	4.05564	P	7.5731	P	0.087325	20505103	Bos taurus	miRNA	miRBase	chr8:86887438-86887459 (+)	MIMAT0003810	R3HCC1L	-0.348
bta-let-7d	4.05564	P	7.5731	P	0.087325	20505103	Bos taurus	miRNA	miRBase	chr8:86887438-86887459 (+)	MIMAT0003810	ZFYVE26	-0.555
bta-let-7d	4.05564	P	7.5731	P	0.087325	20505103	Bos taurus	miRNA	miRBase	chr8:86887438-86887459 (+)	MIMAT0003810	PTPRB	-0.234
bta-let-7e	0.711153	A	7.95086	P	0.00661652	20505653	Bos taurus	miRNA	miRBase	chr18:58015043-58015063 (+)	MIMAT0004333	HIC2	-0.671
bta-let-7e	0.711153	A	7.95086	P	0.00661652	20505653	Bos taurus	miRNA	miRBase	chr18:58015043-58015063 (+)	MIMAT0004333	SOCS1	-0.505
bta-let-7e	0.711153	A	7.95086	P	0.00661652	20505653	Bos taurus	miRNA	miRBase	chr18:58015043-58015063 (+)	MIMAT0004333	TLR5	-0.409
bta-let-7e	0.711153	A	7.95086	P	0.00661652	20505653	Bos taurus	miRNA	miRBase	chr18:58015043-58015063 (+)	MIMAT0004333	SEMA3F	-0.215
bta-let-7e	0.711153	A	7.95086	P	0.00661652	20505653	Bos taurus	miRNA	miRBase	chr18:58015043-58015063 (+)	MIMAT0004333	CBFA2T3	-0.336
bta-let-7e	0.711153	A	7.95086	P	0.00661652	20505653	Bos taurus	miRNA	miRBase	chr18:58015043-58015063 (+)	MIMAT0004333	PPDPF	-0.389
bta-let-7e	0.711153	A	7.95086	P	0.00661652	20505653	Bos taurus	miRNA	miRBase	chr18:58015043-58015063 (+)	MIMAT0004333	USP24	-0.249
bta-let-7e	0.711153	A	7.95086	P	0.00661652	20505653	Bos taurus	miRNA	miRBase	chr18:58015043-58015063 (+)	MIMAT0004333	SWT1	-0.334
bta-let-7e	0.711153	A	7.95086	P	0.00661652	20505653	Bos taurus	miRNA	miRBase	chr18:58015043-58015063 (+)	MIMAT0004333	KCTD16	-0.4
bta-let-7f	0.720531	A	3.95121	P	0.106529	20504784	Bos taurus	miRNA	miRBase	chr8:86885231-86885252 (+) /// chrX:96383586-96383607 (-)	MIMAT0003519	MTMR3	-0.23
bta-let-7f	0.720531	A	3.95121	P	0.106529	20504784	Bos taurus	miRNA	miRBase	chr8:86885231-86885252 (+) /// chrX:96383586-96383607 (-)	MIMAT0003519	2017-09-15	-0.441
bta-let-7f	0.720531	A	3.95121	P	0.106529	20504784	Bos taurus	miRNA	miRBase	chr8:86885231-86885252 (+) /// chrX:96383586-96383607 (-)	MIMAT0003519	MIB1	-0.232
bta-let-7f	0.720531	A	3.95121	P	0.106529	20504784	Bos taurus	miRNA	miRBase	chr8:86885231-86885252 (+) /// chrX:96383586-96383607 (-)	MIMAT0003519	SMYD1	-0.216
bta-let-7f	0.720531	A	3.95121	P	0.106529	20504784	Bos taurus	miRNA	miRBase	chr8:86885231-86885252 (+) /// chrX:96383586-96383607 (-)	MIMAT0003519	CADM2	-0.316
bta-let-7f	0.720531	A	3.95121	P	0.106529	20504784	Bos taurus	miRNA	miRBase	chr8:86885231-86885252 (+) /// chrX:96383586-96383607 (-)	MIMAT0003519	NR1I3	-0.418
bta-let-7f	0.720531	A	3.95121	P	0.106529	20504784	Bos taurus	miRNA	miRBase	chr8:86885231-86885252 (+) /// chrX:96383586-96383607 (-)	MIMAT0003519	BCL2L2	-0.313
bta-let-7f	0.720531	A	3.95121	P	0.106529	20504784	Bos taurus	miRNA	miRBase	chr8:86885231-86885252 (+) /// chrX:96383586-96383607 (-)	MIMAT0003519	SOX13	-0.268
bta-let-7f	0.720531	A	3.95121	P	0.106529	20504784	Bos taurus	miRNA	miRBase	chr8:86885231-86885252 (+) /// chrX:96383586-96383607 (-)	MIMAT0003519	TIGD4	-0.396
bta-let-7f	0.720531	A	3.95121	P	0.106529	20504784	Bos taurus	miRNA	miRBase	chr8:86885231-86885252 (+) /// chrX:96383586-96383607 (-)	MIMAT0003519	TERF1	-0.272
bta-let-7f	0.720531	A	3.95121	P	0.106529	20504784	Bos taurus	miRNA	miRBase	chr8:86885231-86885252 (+) /// chrX:96383586-96383607 (-)	MIMAT0003519	LGR4	-0.398
bta-let-7f	0.720531	A	3.95121	P	0.106529	20504784	Bos taurus	miRNA	miRBase	chr8:86885231-86885252 (+) /// chrX:96383586-96383607 (-)	MIMAT0003519	IQCB1	-0.899
bta-let-7f	0.720531	A	3.95121	P	0.106529	20504784	Bos taurus	miRNA	miRBase	chr8:86885231-86885252 (+) /// chrX:96383586-96383607 (-)	MIMAT0003519	MGAT4C	-0.304
bta-let-7f	0.720531	A	3.95121	P	0.106529	20504784	Bos taurus	miRNA	miRBase	chr8:86885231-86885252 (+) /// chrX:96383586-96383607 (-)	MIMAT0003519	PAK1	-0.217
bta-let-7f	0.720531	A	3.95121	P	0.106529	20504784	Bos taurus	miRNA	miRBase	chr8:86885231-86885252 (+) /// chrX:96383586-96383607 (-)	MIMAT0003519	PTGER2	-0.322
bta-let-7f	0.720531	A	3.95121	P	0.106529	20504784	Bos taurus	miRNA	miRBase	chr8:86885231-86885252 (+) /// chrX:96383586-96383607 (-)	MIMAT0003519	SLC20A1	-0.466
bta-let-7f	0.720531	A	3.95121	P	0.106529	20504784	Bos taurus	miRNA	miRBase	chr8:86885231-86885252 (+) /// chrX:96383586-96383607 (-)	MIMAT0003519	AKNAD1	-0.359
bta-let-7f	0.720531	A	3.95121	P	0.106529	20504784	Bos taurus	miRNA	miRBase	chr8:86885231-86885252 (+) /// chrX:96383586-96383607 (-)	MIMAT0003519	TRIM67	-0.305
bta-let-7f	0.720531	A	3.95121	P	0.106529	20504784	Bos taurus	miRNA	miRBase	chr8:86885231-86885252 (+) /// chrX:96383586-96383607 (-)	MIMAT0003519	TIMM17B	-0.392
bta-let-7f	0.720531	A	3.95121	P	0.106529	20504784	Bos taurus	miRNA	miRBase	chr8:86885231-86885252 (+) /// chrX:96383586-96383607 (-)	MIMAT0003519	NLRP9	-0.504
bta-let-7f	0.720531	A	3.95121	P	0.106529	20504784	Bos taurus	miRNA	miRBase	chr8:86885231-86885252 (+) /// chrX:96383586-96383607 (-)	MIMAT0003519	MAP7	-0.25
bta-let-7f	0.720531	A	3.95121	P	0.106529	20504784	Bos taurus	miRNA	miRBase	chr8:86885231-86885252 (+) /// chrX:96383586-96383607 (-)	MIMAT0003519	ZNF652	-0.631
bta-let-7f	0.720531	A	3.95121	P	0.106529	20504784	Bos taurus	miRNA	miRBase	chr8:86885231-86885252 (+) /// chrX:96383586-96383607 (-)	MIMAT0003519	NOVA1	-0.298
bta-let-7f	0.720531	A	3.95121	P	0.106529	20504784	Bos taurus	miRNA	miRBase	chr8:86885231-86885252 (+) /// chrX:96383586-96383607 (-)	MIMAT0003519	ERCC4	-0.312
bta-let-7f	0.720531	A	3.95121	P	0.106529	20504784	Bos taurus	miRNA	miRBase	chr8:86885231-86885252 (+) /// chrX:96383586-96383607 (-)	MIMAT0003519	DIP2A	-0.205
bta-let-7f	0.720531	A	3.95121	P	0.106529	20504784	Bos taurus	miRNA	miRBase	chr8:86885231-86885252 (+) /// chrX:96383586-96383607 (-)	MIMAT0003519	EOGT	-0.586
bta-let-7f	0.720531	A	3.95121	P	0.106529	20504784	Bos taurus	miRNA	miRBase	chr8:86885231-86885252 (+) /// chrX:96383586-96383607 (-)	MIMAT0003519	C9orf41	-0.332
bta-let-7f	0.720531	A	3.95121	P	0.106529	20504784	Bos taurus	miRNA	miRBase	chr8:86885231-86885252 (+) /// chrX:96383586-96383607 (-)	MIMAT0003519	SNX16	-0.419
bta-let-7f	0.720531	A	3.95121	P	0.106529	20504784	Bos taurus	miRNA	miRBase	chr8:86885231-86885252 (+) /// chrX:96383586-96383607 (-)	MIMAT0003519	OSMR	-0.439
bta-let-7f	0.720531	A	3.95121	P	0.106529	20504784	Bos taurus	miRNA	miRBase	chr8:86885231-86885252 (+) /// chrX:96383586-96383607 (-)	MIMAT0003519	SSR1	-0.254
bta-let-7f	0.720531	A	3.95121	P	0.106529	20504784	Bos taurus	miRNA	miRBase	chr8:86885231-86885252 (+) /// chrX:96383586-96383607 (-)	MIMAT0003519	TTC39C	-0.415
bta-let-7f	0.720531	A	3.95121	P	0.106529	20504784	Bos taurus	miRNA	miRBase	chr8:86885231-86885252 (+) /// chrX:96383586-96383607 (-)	MIMAT0003519	RIOK3	-0.383
bta-let-7f	0.720531	A	3.95121	P	0.106529	20504784	Bos taurus	miRNA	miRBase	chr8:86885231-86885252 (+) /// chrX:96383586-96383607 (-)	MIMAT0003519	L2HGDH	-0.392
bta-let-7f	0.720531	A	3.95121	P	0.106529	20504784	Bos taurus	miRNA	miRBase	chr8:86885231-86885252 (+) /// chrX:96383586-96383607 (-)	MIMAT0003519	RP11-363G10.2	-0.386
bta-let-7f	0.720531	A	3.95121	P	0.106529	20504784	Bos taurus	miRNA	miRBase	chr8:86885231-86885252 (+) /// chrX:96383586-96383607 (-)	MIMAT0003519	ZBED3	-0.458
bta-let-7f	0.720531	A	3.95121	P	0.106529	20504784	Bos taurus	miRNA	miRBase	chr8:86885231-86885252 (+) /// chrX:96383586-96383607 (-)	MIMAT0003519	ALKBH1	-0.358
bta-let-7f	0.720531	A	3.95121	P	0.106529	20504784	Bos taurus	miRNA	miRBase	chr8:86885231-86885252 (+) /// chrX:96383586-96383607 (-)	MIMAT0003519	TIA1	-0.355
bta-let-7f	0.720531	A	3.95121	P	0.106529	20504784	Bos taurus	miRNA	miRBase	chr8:86885231-86885252 (+) /// chrX:96383586-96383607 (-)	MIMAT0003519	PLD5	-0.323
bta-let-7f	0.720531	A	3.95121	P	0.106529	20504784	Bos taurus	miRNA	miRBase	chr8:86885231-86885252 (+) /// chrX:96383586-96383607 (-)	MIMAT0003519	KLHL23	-0.432
bta-let-7f	0.720531	A	3.95121	P	0.106529	20504784	Bos taurus	miRNA	miRBase	chr8:86885231-86885252 (+) /// chrX:96383586-96383607 (-)	MIMAT0003519	TMEM255A	-0.254
bta-let-7f	0.720531	A	3.95121	P	0.106529	20504784	Bos taurus	miRNA	miRBase	chr8:86885231-86885252 (+) /// chrX:96383586-96383607 (-)	MIMAT0003519	BHLHB9	-0.252
bta-let-7f	0.720531	A	3.95121	P	0.106529	20504784	Bos taurus	miRNA	miRBase	chr8:86885231-86885252 (+) /// chrX:96383586-96383607 (-)	MIMAT0003519	PRKAB2	-0.284
bta-let-7f	0.720531	A	3.95121	P	0.106529	20504784	Bos taurus	miRNA	miRBase	chr8:86885231-86885252 (+) /// chrX:96383586-96383607 (-)	MIMAT0003519	CHMP5	-0.311
bta-let-7f	0.720531	A	3.95121	P	0.106529	20504784	Bos taurus	miRNA	miRBase	chr8:86885231-86885252 (+) /// chrX:96383586-96383607 (-)	MIMAT0003519	ITGB8	-0.361
bta-let-7f	0.720531	A	3.95121	P	0.106529	20504784	Bos taurus	miRNA	miRBase	chr8:86885231-86885252 (+) /// chrX:96383586-96383607 (-)	MIMAT0003519	CHIC1	-0.608
bta-let-7f	0.720531	A	3.95121	P	0.106529	20504784	Bos taurus	miRNA	miRBase	chr8:86885231-86885252 (+) /// chrX:96383586-96383607 (-)	MIMAT0003519	NIP7	-0.239
bta-let-7f	0.720531	A	3.95121	P	0.106529	20504784	Bos taurus	miRNA	miRBase	chr8:86885231-86885252 (+) /// chrX:96383586-96383607 (-)	MIMAT0003519	HSPA5	-0.292
bta-let-7f	0.720531	A	3.95121	P	0.106529	20504784	Bos taurus	miRNA	miRBase	chr8:86885231-86885252 (+) /// chrX:96383586-96383607 (-)	MIMAT0003519	FBXO36	-0.217
bta-let-7f	0.720531	A	3.95121	P	0.106529	20504784	Bos taurus	miRNA	miRBase	chr8:86885231-86885252 (+) /// chrX:96383586-96383607 (-)	MIMAT0003519	ERCC6L2	-0.225
bta-let-7f	0.720531	A	3.95121	P	0.106529	20504784	Bos taurus	miRNA	miRBase	chr8:86885231-86885252 (+) /// chrX:96383586-96383607 (-)	MIMAT0003519	TRIM41	-0.455
bta-let-7f	0.720531	A	3.95121	P	0.106529	20504784	Bos taurus	miRNA	miRBase	chr8:86885231-86885252 (+) /// chrX:96383586-96383607 (-)	MIMAT0003519	MAP3K2	-0.275
bta-let-7f	0.720531	A	3.95121	P	0.106529	20504784	Bos taurus	miRNA	miRBase	chr8:86885231-86885252 (+) /// chrX:96383586-96383607 (-)	MIMAT0003519	MINA	-0.279
bta-let-7f	0.720531	A	3.95121	P	0.106529	20504784	Bos taurus	miRNA	miRBase	chr8:86885231-86885252 (+) /// chrX:96383586-96383607 (-)	MIMAT0003519	MTDH	-0.441
bta-let-7f	0.720531	A	3.95121	P	0.106529	20504784	Bos taurus	miRNA	miRBase	chr8:86885231-86885252 (+) /// chrX:96383586-96383607 (-)	MIMAT0003519	QPCTL	-0.419
bta-let-7f	0.720531	A	3.95121	P	0.106529	20504784	Bos taurus	miRNA	miRBase	chr8:86885231-86885252 (+) /// chrX:96383586-96383607 (-)	MIMAT0003519	KIAA1161	-0.304
bta-let-7f	0.720531	A	3.95121	P	0.106529	20504784	Bos taurus	miRNA	miRBase	chr8:86885231-86885252 (+) /// chrX:96383586-96383607 (-)	MIMAT0003519	PLD3	-0.324
bta-let-7f	0.720531	A	3.95121	P	0.106529	20504784	Bos taurus	miRNA	miRBase	chr8:86885231-86885252 (+) /// chrX:96383586-96383607 (-)	MIMAT0003519	LARP1B	-0.411
bta-let-7f	0.720531	A	3.95121	P	0.106529	20504784	Bos taurus	miRNA	miRBase	chr8:86885231-86885252 (+) /// chrX:96383586-96383607 (-)	MIMAT0003519	HOXA1	-0.616
bta-let-7f	0.720531	A	3.95121	P	0.106529	20504784	Bos taurus	miRNA	miRBase	chr8:86885231-86885252 (+) /// chrX:96383586-96383607 (-)	MIMAT0003519	FAM135A	-0.312
bta-let-7f	0.720531	A	3.95121	P	0.106529	20504784	Bos taurus	miRNA	miRBase	chr8:86885231-86885252 (+) /// chrX:96383586-96383607 (-)	MIMAT0003519	SMARCAD1	-0.716
bta-let-7f	0.720531	A	3.95121	P	0.106529	20504784	Bos taurus	miRNA	miRBase	chr8:86885231-86885252 (+) /// chrX:96383586-96383607 (-)	MIMAT0003519	PPP2R2A	-0.415
bta-let-7f	0.720531	A	3.95121	P	0.106529	20504784	Bos taurus	miRNA	miRBase	chr8:86885231-86885252 (+) /// chrX:96383586-96383607 (-)	MIMAT0003519	WNK3	-0.33
bta-let-7f	0.720531	A	3.95121	P	0.106529	20504784	Bos taurus	miRNA	miRBase	chr8:86885231-86885252 (+) /// chrX:96383586-96383607 (-)	MIMAT0003519	MGAT4A	-0.377
bta-let-7f	0.720531	A	3.95121	P	0.106529	20504784	Bos taurus	miRNA	miRBase	chr8:86885231-86885252 (+) /// chrX:96383586-96383607 (-)	MIMAT0003519	PLCXD3	-0.2
bta-let-7f	0.720531	A	3.95121	P	0.106529	20504784	Bos taurus	miRNA	miRBase	chr8:86885231-86885252 (+) /// chrX:96383586-96383607 (-)	MIMAT0003519	GPR26	-0.293
bta-let-7f	0.720531	A	3.95121	P	0.106529	20504784	Bos taurus	miRNA	miRBase	chr8:86885231-86885252 (+) /// chrX:96383586-96383607 (-)	MIMAT0003519	SEC62	-0.287
bta-let-7f	0.720531	A	3.95121	P	0.106529	20504784	Bos taurus	miRNA	miRBase	chr8:86885231-86885252 (+) /// chrX:96383586-96383607 (-)	MIMAT0003519	NEK3	-0.605
bta-let-7f	0.720531	A	3.95121	P	0.106529	20504784	Bos taurus	miRNA	miRBase	chr8:86885231-86885252 (+) /// chrX:96383586-96383607 (-)	MIMAT0003519	PDGFB	-0.344
bta-let-7f	0.720531	A	3.95121	P	0.106529	20504784	Bos taurus	miRNA	miRBase	chr8:86885231-86885252 (+) /// chrX:96383586-96383607 (-)	MIMAT0003519	C1orf21	-0.206
bta-let-7f	0.720531	A	3.95121	P	0.106529	20504784	Bos taurus	miRNA	miRBase	chr8:86885231-86885252 (+) /// chrX:96383586-96383607 (-)	MIMAT0003519	RNF39	-0.415
bta-let-7f	0.720531	A	3.95121	P	0.106529	20504784	Bos taurus	miRNA	miRBase	chr8:86885231-86885252 (+) /// chrX:96383586-96383607 (-)	MIMAT0003519	TTLL6	-0.215
bta-let-7f	0.720531	A	3.95121	P	0.106529	20504784	Bos taurus	miRNA	miRBase	chr8:86885231-86885252 (+) /// chrX:96383586-96383607 (-)	MIMAT0003519	SLC5A6	-0.396
bta-let-7f	0.720531	A	3.95121	P	0.106529	20504784	Bos taurus	miRNA	miRBase	chr8:86885231-86885252 (+) /// chrX:96383586-96383607 (-)	MIMAT0003519	CALN1	-0.282
bta-let-7f	0.720531	A	3.95121	P	0.106529	20504784	Bos taurus	miRNA	miRBase	chr8:86885231-86885252 (+) /// chrX:96383586-96383607 (-)	MIMAT0003519	NUBPL	-0.258
bta-let-7f	0.720531	A	3.95121	P	0.106529	20504784	Bos taurus	miRNA	miRBase	chr8:86885231-86885252 (+) /// chrX:96383586-96383607 (-)	MIMAT0003519	SLC7A6OS	-0.477
bta-let-7f	0.720531	A	3.95121	P	0.106529	20504784	Bos taurus	miRNA	miRBase	chr8:86885231-86885252 (+) /// chrX:96383586-96383607 (-)	MIMAT0003519	GNG5	-0.637
bta-let-7f	0.720531	A	3.95121	P	0.106529	20504784	Bos taurus	miRNA	miRBase	chr8:86885231-86885252 (+) /// chrX:96383586-96383607 (-)	MIMAT0003519	SPRYD4	-0.67
bta-let-7f	0.720531	A	3.95121	P	0.106529	20504784	Bos taurus	miRNA	miRBase	chr8:86885231-86885252 (+) /// chrX:96383586-96383607 (-)	MIMAT0003519	RNF217	-0.421
bta-let-7f	0.720531	A	3.95121	P	0.106529	20504784	Bos taurus	miRNA	miRBase	chr8:86885231-86885252 (+) /// chrX:96383586-96383607 (-)	MIMAT0003519	SIAH3	-0.306
bta-let-7f	0.720531	A	3.95121	P	0.106529	20504784	Bos taurus	miRNA	miRBase	chr8:86885231-86885252 (+) /// chrX:96383586-96383607 (-)	MIMAT0003519	ZC3HAV1L	-0.473
bta-let-7f	0.720531	A	3.95121	P	0.106529	20504784	Bos taurus	miRNA	miRBase	chr8:86885231-86885252 (+) /// chrX:96383586-96383607 (-)	MIMAT0003519	TBX5	-0.34
bta-let-7f	0.720531	A	3.95121	P	0.106529	20504784	Bos taurus	miRNA	miRBase	chr8:86885231-86885252 (+) /// chrX:96383586-96383607 (-)	MIMAT0003519	BZW1	-0.816
bta-let-7f	0.720531	A	3.95121	P	0.106529	20504784	Bos taurus	miRNA	miRBase	chr8:86885231-86885252 (+) /// chrX:96383586-96383607 (-)	MIMAT0003519	ZBTB5	-0.36
bta-let-7f	0.720531	A	3.95121	P	0.106529	20504784	Bos taurus	miRNA	miRBase	chr8:86885231-86885252 (+) /// chrX:96383586-96383607 (-)	MIMAT0003519	ATXN1L	-0.201
bta-let-7f	0.720531	A	3.95121	P	0.106529	20504784	Bos taurus	miRNA	miRBase	chr8:86885231-86885252 (+) /// chrX:96383586-96383607 (-)	MIMAT0003519	CD59	-0.214
bta-let-7f	0.720531	A	3.95121	P	0.106529	20504784	Bos taurus	miRNA	miRBase	chr8:86885231-86885252 (+) /// chrX:96383586-96383607 (-)	MIMAT0003519	ANKRD49	-0.516
bta-let-7f	0.720531	A	3.95121	P	0.106529	20504784	Bos taurus	miRNA	miRBase	chr8:86885231-86885252 (+) /// chrX:96383586-96383607 (-)	MIMAT0003519	KIAA1429	-0.256
bta-let-7f	0.720531	A	3.95121	P	0.106529	20504784	Bos taurus	miRNA	miRBase	chr8:86885231-86885252 (+) /// chrX:96383586-96383607 (-)	MIMAT0003519	BAMBI	-0.31
bta-let-7f	0.720531	A	3.95121	P	0.106529	20504784	Bos taurus	miRNA	miRBase	chr8:86885231-86885252 (+) /// chrX:96383586-96383607 (-)	MIMAT0003519	RNMT	-0.331
bta-let-7f	0.720531	A	3.95121	P	0.106529	20504784	Bos taurus	miRNA	miRBase	chr8:86885231-86885252 (+) /// chrX:96383586-96383607 (-)	MIMAT0003519	MXI1	-0.301
bta-let-7f	0.720531	A	3.95121	P	0.106529	20504784	Bos taurus	miRNA	miRBase	chr8:86885231-86885252 (+) /// chrX:96383586-96383607 (-)	MIMAT0003519	PPP1R1C	-0.276
bta-let-7f	0.720531	A	3.95121	P	0.106529	20504784	Bos taurus	miRNA	miRBase	chr8:86885231-86885252 (+) /// chrX:96383586-96383607 (-)	MIMAT0003519	RBFOX1	-0.223
bta-let-7f	0.720531	A	3.95121	P	0.106529	20504784	Bos taurus	miRNA	miRBase	chr8:86885231-86885252 (+) /// chrX:96383586-96383607 (-)	MIMAT0003519	TFEC	-0.265
bta-let-7f	0.720531	A	3.95121	P	0.106529	20504784	Bos taurus	miRNA	miRBase	chr8:86885231-86885252 (+) /// chrX:96383586-96383607 (-)	MIMAT0003519	FNDC3A	-0.558
bta-let-7f	0.720531	A	3.95121	P	0.106529	20504784	Bos taurus	miRNA	miRBase	chr8:86885231-86885252 (+) /// chrX:96383586-96383607 (-)	MIMAT0003519	ARHGAP20	-0.247
bta-let-7f	0.720531	A	3.95121	P	0.106529	20504784	Bos taurus	miRNA	miRBase	chr8:86885231-86885252 (+) /// chrX:96383586-96383607 (-)	MIMAT0003519	THTPA	-0.693
bta-let-7f	0.720531	A	3.95121	P	0.106529	20504784	Bos taurus	miRNA	miRBase	chr8:86885231-86885252 (+) /// chrX:96383586-96383607 (-)	MIMAT0003519	RHOQ	-0.231
bta-let-7f	0.720531	A	3.95121	P	0.106529	20504784	Bos taurus	miRNA	miRBase	chr8:86885231-86885252 (+) /// chrX:96383586-96383607 (-)	MIMAT0003519	DNAJA2	-0.329
bta-let-7f	0.720531	A	3.95121	P	0.106529	20504784	Bos taurus	miRNA	miRBase	chr8:86885231-86885252 (+) /// chrX:96383586-96383607 (-)	MIMAT0003519	RASL11B	-0.218
bta-let-7f	0.720531	A	3.95121	P	0.106529	20504784	Bos taurus	miRNA	miRBase	chr8:86885231-86885252 (+) /// chrX:96383586-96383607 (-)	MIMAT0003519	PLEKHG7	-0.513
bta-let-7f	0.720531	A	3.95121	P	0.106529	20504784	Bos taurus	miRNA	miRBase	chr8:86885231-86885252 (+) /// chrX:96383586-96383607 (-)	MIMAT0003519	ACER3	-0.202
bta-let-7f	0.720531	A	3.95121	P	0.106529	20504784	Bos taurus	miRNA	miRBase	chr8:86885231-86885252 (+) /// chrX:96383586-96383607 (-)	MIMAT0003519	IGF1	-0.356
bta-let-7f	0.720531	A	3.95121	P	0.106529	20504784	Bos taurus	miRNA	miRBase	chr8:86885231-86885252 (+) /// chrX:96383586-96383607 (-)	MIMAT0003519	TNFAIP3	-0.217
bta-let-7f	0.720531	A	3.95121	P	0.106529	20504784	Bos taurus	miRNA	miRBase	chr8:86885231-86885252 (+) /// chrX:96383586-96383607 (-)	MIMAT0003519	AARD	-0.297
bta-let-7f	0.720531	A	3.95121	P	0.106529	20504784	Bos taurus	miRNA	miRBase	chr8:86885231-86885252 (+) /// chrX:96383586-96383607 (-)	MIMAT0003519	GGCX	-0.566
bta-let-7f	0.720531	A	3.95121	P	0.106529	20504784	Bos taurus	miRNA	miRBase	chr8:86885231-86885252 (+) /// chrX:96383586-96383607 (-)	MIMAT0003519	TES	-0.394
bta-let-7f	0.720531	A	3.95121	P	0.106529	20504784	Bos taurus	miRNA	miRBase	chr8:86885231-86885252 (+) /// chrX:96383586-96383607 (-)	MIMAT0003519	GCNT3	-0.411
bta-let-7f	0.720531	A	3.95121	P	0.106529	20504784	Bos taurus	miRNA	miRBase	chr8:86885231-86885252 (+) /// chrX:96383586-96383607 (-)	MIMAT0003519	FAM47E	-0.288
bta-let-7f	0.720531	A	3.95121	P	0.106529	20504784	Bos taurus	miRNA	miRBase	chr8:86885231-86885252 (+) /// chrX:96383586-96383607 (-)	MIMAT0003519	NRAS	-0.8
bta-let-7f	0.720531	A	3.95121	P	0.106529	20504784	Bos taurus	miRNA	miRBase	chr8:86885231-86885252 (+) /// chrX:96383586-96383607 (-)	MIMAT0003519	OSBPL3	-0.377
bta-let-7f	0.720531	A	3.95121	P	0.106529	20504784	Bos taurus	miRNA	miRBase	chr8:86885231-86885252 (+) /// chrX:96383586-96383607 (-)	MIMAT0003519	TMEM135	-0.272
bta-let-7f	0.720531	A	3.95121	P	0.106529	20504784	Bos taurus	miRNA	miRBase	chr8:86885231-86885252 (+) /// chrX:96383586-96383607 (-)	MIMAT0003519	CPLX3	-0.207
bta-let-7g	0.720531	A	3.29425	P	0.16797	20505133	Bos taurus	miRNA	miRBase	chr22:49189344-49189365 (+)	MIMAT0003838	ARL4D	-0.426
bta-let-7g	0.720531	A	3.29425	P	0.16797	20505133	Bos taurus	miRNA	miRBase	chr22:49189344-49189365 (+)	MIMAT0003838	SIGLEC1	-0.236
bta-let-7g	0.720531	A	3.29425	P	0.16797	20505133	Bos taurus	miRNA	miRBase	chr22:49189344-49189365 (+)	MIMAT0003838	GSPT1	-0.358
bta-let-7g	0.720531	A	3.29425	P	0.16797	20505133	Bos taurus	miRNA	miRBase	chr22:49189344-49189365 (+)	MIMAT0003838	PPP3CA	-0.263
bta-let-7g	0.720531	A	3.29425	P	0.16797	20505133	Bos taurus	miRNA	miRBase	chr22:49189344-49189365 (+)	MIMAT0003838	PRSS12	-0.353
bta-let-7g	0.720531	A	3.29425	P	0.16797	20505133	Bos taurus	miRNA	miRBase	chr22:49189344-49189365 (+)	MIMAT0003838	RP11-352D3.2	-0.434
bta-let-7g	0.720531	A	3.29425	P	0.16797	20505133	Bos taurus	miRNA	miRBase	chr22:49189344-49189365 (+)	MIMAT0003838	KPNA5	-0.507
bta-let-7g	0.720531	A	3.29425	P	0.16797	20505133	Bos taurus	miRNA	miRBase	chr22:49189344-49189365 (+)	MIMAT0003838	SCYL3	-0.336
bta-let-7g	0.720531	A	3.29425	P	0.16797	20505133	Bos taurus	miRNA	miRBase	chr22:49189344-49189365 (+)	MIMAT0003838	BNC2	-0.29
bta-let-7g	0.720531	A	3.29425	P	0.16797	20505133	Bos taurus	miRNA	miRBase	chr22:49189344-49189365 (+)	MIMAT0003838	GRAMD1C	-0.338
bta-let-7g	0.720531	A	3.29425	P	0.16797	20505133	Bos taurus	miRNA	miRBase	chr22:49189344-49189365 (+)	MIMAT0003838	TOP3B	-0.207
bta-let-7g	0.720531	A	3.29425	P	0.16797	20505133	Bos taurus	miRNA	miRBase	chr22:49189344-49189365 (+)	MIMAT0003838	MEAF6	-0.312
bta-let-7g	0.720531	A	3.29425	P	0.16797	20505133	Bos taurus	miRNA	miRBase	chr22:49189344-49189365 (+)	MIMAT0003838	ZNF354A	-0.467
bta-let-7g	0.720531	A	3.29425	P	0.16797	20505133	Bos taurus	miRNA	miRBase	chr22:49189344-49189365 (+)	MIMAT0003838	LOR	-0.516
bta-let-7g	0.720531	A	3.29425	P	0.16797	20505133	Bos taurus	miRNA	miRBase	chr22:49189344-49189365 (+)	MIMAT0003838	HOXB1	-0.673
bta-let-7g	0.720531	A	3.29425	P	0.16797	20505133	Bos taurus	miRNA	miRBase	chr22:49189344-49189365 (+)	MIMAT0003838	AP001652.1	-0.281
bta-let-7g	0.720531	A	3.29425	P	0.16797	20505133	Bos taurus	miRNA	miRBase	chr22:49189344-49189365 (+)	MIMAT0003838	PVRL2	-0.236
bta-let-7g	0.720531	A	3.29425	P	0.16797	20505133	Bos taurus	miRNA	miRBase	chr22:49189344-49189365 (+)	MIMAT0003838	GJC1	-0.438
bta-let-7g	0.720531	A	3.29425	P	0.16797	20505133	Bos taurus	miRNA	miRBase	chr22:49189344-49189365 (+)	MIMAT0003838	DIAPH2	-0.507
bta-let-7g	0.720531	A	3.29425	P	0.16797	20505133	Bos taurus	miRNA	miRBase	chr22:49189344-49189365 (+)	MIMAT0003838	BACE2	-0.377
bta-let-7g	0.720531	A	3.29425	P	0.16797	20505133	Bos taurus	miRNA	miRBase	chr22:49189344-49189365 (+)	MIMAT0003838	DGKI	-0.237
bta-let-7g	0.720531	A	3.29425	P	0.16797	20505133	Bos taurus	miRNA	miRBase	chr22:49189344-49189365 (+)	MIMAT0003838	ERGIC2	-0.322
bta-let-7g	0.720531	A	3.29425	P	0.16797	20505133	Bos taurus	miRNA	miRBase	chr22:49189344-49189365 (+)	MIMAT0003838	USP38	-0.52
bta-let-7g	0.720531	A	3.29425	P	0.16797	20505133	Bos taurus	miRNA	miRBase	chr22:49189344-49189365 (+)	MIMAT0003838	MAN2A2	-0.534
bta-let-7g	0.720531	A	3.29425	P	0.16797	20505133	Bos taurus	miRNA	miRBase	chr22:49189344-49189365 (+)	MIMAT0003838	C7orf57	-0.223
bta-let-7g	0.720531	A	3.29425	P	0.16797	20505133	Bos taurus	miRNA	miRBase	chr22:49189344-49189365 (+)	MIMAT0003838	FAT3	-0.227
bta-let-7g	0.720531	A	3.29425	P	0.16797	20505133	Bos taurus	miRNA	miRBase	chr22:49189344-49189365 (+)	MIMAT0003838	TMEM109	-0.221
bta-let-7g	0.720531	A	3.29425	P	0.16797	20505133	Bos taurus	miRNA	miRBase	chr22:49189344-49189365 (+)	MIMAT0003838	CPLX4	-0.301
bta-let-7g	0.720531	A	3.29425	P	0.16797	20505133	Bos taurus	miRNA	miRBase	chr22:49189344-49189365 (+)	MIMAT0003838	DDOST	-0.329
bta-let-7g	0.720531	A	3.29425	P	0.16797	20505133	Bos taurus	miRNA	miRBase	chr22:49189344-49189365 (+)	MIMAT0003838	ZNF281	-0.311
bta-let-7g	0.720531	A	3.29425	P	0.16797	20505133	Bos taurus	miRNA	miRBase	chr22:49189344-49189365 (+)	MIMAT0003838	HLF	-0.208
bta-let-7g	0.720531	A	3.29425	P	0.16797	20505133	Bos taurus	miRNA	miRBase	chr22:49189344-49189365 (+)	MIMAT0003838	MYO5B	-0.222
bta-let-7g	0.720531	A	3.29425	P	0.16797	20505133	Bos taurus	miRNA	miRBase	chr22:49189344-49189365 (+)	MIMAT0003838	DPF2	-0.351
bta-let-7g	0.720531	A	3.29425	P	0.16797	20505133	Bos taurus	miRNA	miRBase	chr22:49189344-49189365 (+)	MIMAT0003838	ZBTB16	-0.74
bta-let-7g	0.720531	A	3.29425	P	0.16797	20505133	Bos taurus	miRNA	miRBase	chr22:49189344-49189365 (+)	MIMAT0003838	AEN	-0.67
bta-let-7g	0.720531	A	3.29425	P	0.16797	20505133	Bos taurus	miRNA	miRBase	chr22:49189344-49189365 (+)	MIMAT0003838	DDN	-0.291
bta-let-7g	0.720531	A	3.29425	P	0.16797	20505133	Bos taurus	miRNA	miRBase	chr22:49189344-49189365 (+)	MIMAT0003838	MID2	-0.367
bta-let-7g	0.720531	A	3.29425	P	0.16797	20505133	Bos taurus	miRNA	miRBase	chr22:49189344-49189365 (+)	MIMAT0003838	FAM189A1	-0.262
bta-let-7g	0.720531	A	3.29425	P	0.16797	20505133	Bos taurus	miRNA	miRBase	chr22:49189344-49189365 (+)	MIMAT0003838	HSD17B13	-0.236
bta-let-7g	0.720531	A	3.29425	P	0.16797	20505133	Bos taurus	miRNA	miRBase	chr22:49189344-49189365 (+)	MIMAT0003838	COL24A1	-0.265
bta-let-7g	0.720531	A	3.29425	P	0.16797	20505133	Bos taurus	miRNA	miRBase	chr22:49189344-49189365 (+)	MIMAT0003838	ALG8	-0.321
bta-let-7g	0.720531	A	3.29425	P	0.16797	20505133	Bos taurus	miRNA	miRBase	chr22:49189344-49189365 (+)	MIMAT0003838	DDX26B	-0.396
bta-let-7g	0.720531	A	3.29425	P	0.16797	20505133	Bos taurus	miRNA	miRBase	chr22:49189344-49189365 (+)	MIMAT0003838	CDC34	-0.441
bta-let-7g	0.720531	A	3.29425	P	0.16797	20505133	Bos taurus	miRNA	miRBase	chr22:49189344-49189365 (+)	MIMAT0003838	NPHP3	-0.569
bta-let-7g	0.720531	A	3.29425	P	0.16797	20505133	Bos taurus	miRNA	miRBase	chr22:49189344-49189365 (+)	MIMAT0003838	C11orf84	-0.322
bta-let-7g	0.720531	A	3.29425	P	0.16797	20505133	Bos taurus	miRNA	miRBase	chr22:49189344-49189365 (+)	MIMAT0003838	ETV3	-0.32
bta-let-7g	0.720531	A	3.29425	P	0.16797	20505133	Bos taurus	miRNA	miRBase	chr22:49189344-49189365 (+)	MIMAT0003838	ARL13B	-0.252
bta-let-7g	0.720531	A	3.29425	P	0.16797	20505133	Bos taurus	miRNA	miRBase	chr22:49189344-49189365 (+)	MIMAT0003838	SP3	-0.251
bta-let-7g	0.720531	A	3.29425	P	0.16797	20505133	Bos taurus	miRNA	miRBase	chr22:49189344-49189365 (+)	MIMAT0003838	LBH	-0.254
bta-let-7g	0.720531	A	3.29425	P	0.16797	20505133	Bos taurus	miRNA	miRBase	chr22:49189344-49189365 (+)	MIMAT0003838	ADAMTS20	-0.345
bta-let-7g	0.720531	A	3.29425	P	0.16797	20505133	Bos taurus	miRNA	miRBase	chr22:49189344-49189365 (+)	MIMAT0003838	MOB3B	-0.319
bta-let-7g	0.720531	A	3.29425	P	0.16797	20505133	Bos taurus	miRNA	miRBase	chr22:49189344-49189365 (+)	MIMAT0003838	ZSCAN9	-0.293
bta-let-7g	0.720531	A	3.29425	P	0.16797	20505133	Bos taurus	miRNA	miRBase	chr22:49189344-49189365 (+)	MIMAT0003838	COL14A1	-0.267
bta-let-7g	0.720531	A	3.29425	P	0.16797	20505133	Bos taurus	miRNA	miRBase	chr22:49189344-49189365 (+)	MIMAT0003838	TSPAN2	-0.312
bta-let-7g	0.720531	A	3.29425	P	0.16797	20505133	Bos taurus	miRNA	miRBase	chr22:49189344-49189365 (+)	MIMAT0003838	LGALS3BP	-0.247
bta-let-7g	0.720531	A	3.29425	P	0.16797	20505133	Bos taurus	miRNA	miRBase	chr22:49189344-49189365 (+)	MIMAT0003838	ETV3L	-0.266
bta-let-7g	0.720531	A	3.29425	P	0.16797	20505133	Bos taurus	miRNA	miRBase	chr22:49189344-49189365 (+)	MIMAT0003838	RBPJ	-0.264
bta-let-7g	0.720531	A	3.29425	P	0.16797	20505133	Bos taurus	miRNA	miRBase	chr22:49189344-49189365 (+)	MIMAT0003838	NECAB1	-0.472
bta-let-7g	0.720531	A	3.29425	P	0.16797	20505133	Bos taurus	miRNA	miRBase	chr22:49189344-49189365 (+)	MIMAT0003838	TAOK1	-0.204
bta-let-7g	0.720531	A	3.29425	P	0.16797	20505133	Bos taurus	miRNA	miRBase	chr22:49189344-49189365 (+)	MIMAT0003838	FAM126A	-0.204
bta-let-7g	0.720531	A	3.29425	P	0.16797	20505133	Bos taurus	miRNA	miRBase	chr22:49189344-49189365 (+)	MIMAT0003838	DDX19B	-0.619
bta-let-7g	0.720531	A	3.29425	P	0.16797	20505133	Bos taurus	miRNA	miRBase	chr22:49189344-49189365 (+)	MIMAT0003838	KIAA1191	-0.262
bta-let-7g	0.720531	A	3.29425	P	0.16797	20505133	Bos taurus	miRNA	miRBase	chr22:49189344-49189365 (+)	MIMAT0003838	RGS17	-0.437
bta-let-7g	0.720531	A	3.29425	P	0.16797	20505133	Bos taurus	miRNA	miRBase	chr22:49189344-49189365 (+)	MIMAT0003838	STRN	-0.414
bta-let-7g	0.720531	A	3.29425	P	0.16797	20505133	Bos taurus	miRNA	miRBase	chr22:49189344-49189365 (+)	MIMAT0003838	VEZT	-0.387
bta-let-7g	0.720531	A	3.29425	P	0.16797	20505133	Bos taurus	miRNA	miRBase	chr22:49189344-49189365 (+)	MIMAT0003838	KCMF1	-0.257
bta-let-7g	0.720531	A	3.29425	P	0.16797	20505133	Bos taurus	miRNA	miRBase	chr22:49189344-49189365 (+)	MIMAT0003838	LCMT2	-0.264
bta-let-7g	0.720531	A	3.29425	P	0.16797	20505133	Bos taurus	miRNA	miRBase	chr22:49189344-49189365 (+)	MIMAT0003838	HABP4	-0.332
bta-let-7g	0.720531	A	3.29425	P	0.16797	20505133	Bos taurus	miRNA	miRBase	chr22:49189344-49189365 (+)	MIMAT0003838	SDC2	-0.235
bta-let-7g	0.720531	A	3.29425	P	0.16797	20505133	Bos taurus	miRNA	miRBase	chr22:49189344-49189365 (+)	MIMAT0003838	ABCC5	-0.255
bta-let-7g	0.720531	A	3.29425	P	0.16797	20505133	Bos taurus	miRNA	miRBase	chr22:49189344-49189365 (+)	MIMAT0003838	CLASP2	-0.352
bta-let-7g	0.720531	A	3.29425	P	0.16797	20505133	Bos taurus	miRNA	miRBase	chr22:49189344-49189365 (+)	MIMAT0003838	CCDC155	-0.314
bta-let-7g	0.720531	A	3.29425	P	0.16797	20505133	Bos taurus	miRNA	miRBase	chr22:49189344-49189365 (+)	MIMAT0003838	HRNR	-0.244
bta-let-7g	0.720531	A	3.29425	P	0.16797	20505133	Bos taurus	miRNA	miRBase	chr22:49189344-49189365 (+)	MIMAT0003838	LETMD1	-0.362
bta-let-7g	0.720531	A	3.29425	P	0.16797	20505133	Bos taurus	miRNA	miRBase	chr22:49189344-49189365 (+)	MIMAT0003838	CTU1	-0.212
bta-let-7g	0.720531	A	3.29425	P	0.16797	20505133	Bos taurus	miRNA	miRBase	chr22:49189344-49189365 (+)	MIMAT0003838	EIF4EBP2	-0.631
bta-let-7g	0.720531	A	3.29425	P	0.16797	20505133	Bos taurus	miRNA	miRBase	chr22:49189344-49189365 (+)	MIMAT0003838	CYB5D1	-0.232
bta-let-7g	0.720531	A	3.29425	P	0.16797	20505133	Bos taurus	miRNA	miRBase	chr22:49189344-49189365 (+)	MIMAT0003838	ADRB3	-0.445
bta-let-7g	0.720531	A	3.29425	P	0.16797	20505133	Bos taurus	miRNA	miRBase	chr22:49189344-49189365 (+)	MIMAT0003838	CNTD1	-0.316
bta-let-7g	0.720531	A	3.29425	P	0.16797	20505133	Bos taurus	miRNA	miRBase	chr22:49189344-49189365 (+)	MIMAT0003838	ADRBK2	-0.227
bta-let-7g	0.720531	A	3.29425	P	0.16797	20505133	Bos taurus	miRNA	miRBase	chr22:49189344-49189365 (+)	MIMAT0003838	TNFAIP8L3	-0.357
bta-let-7g	0.720531	A	3.29425	P	0.16797	20505133	Bos taurus	miRNA	miRBase	chr22:49189344-49189365 (+)	MIMAT0003838	CEBPD	-0.248
bta-let-7g	0.720531	A	3.29425	P	0.16797	20505133	Bos taurus	miRNA	miRBase	chr22:49189344-49189365 (+)	MIMAT0003838	ZNF81	-0.245
bta-let-7g	0.720531	A	3.29425	P	0.16797	20505133	Bos taurus	miRNA	miRBase	chr22:49189344-49189365 (+)	MIMAT0003838	ANKRD46	-0.403
bta-let-7g	0.720531	A	3.29425	P	0.16797	20505133	Bos taurus	miRNA	miRBase	chr22:49189344-49189365 (+)	MIMAT0003838	RPF1	-0.216
bta-let-7g	0.720531	A	3.29425	P	0.16797	20505133	Bos taurus	miRNA	miRBase	chr22:49189344-49189365 (+)	MIMAT0003838	TGFBR3	-0.391
bta-let-7g	0.720531	A	3.29425	P	0.16797	20505133	Bos taurus	miRNA	miRBase	chr22:49189344-49189365 (+)	MIMAT0003838	C14orf28	-1.45
bta-let-7g	0.720531	A	3.29425	P	0.16797	20505133	Bos taurus	miRNA	miRBase	chr22:49189344-49189365 (+)	MIMAT0003838	PPP1R16B	-0.3
bta-let-7g	0.720531	A	3.29425	P	0.16797	20505133	Bos taurus	miRNA	miRBase	chr22:49189344-49189365 (+)	MIMAT0003838	KLRD1	-0.38
bta-let-7g	0.720531	A	3.29425	P	0.16797	20505133	Bos taurus	miRNA	miRBase	chr22:49189344-49189365 (+)	MIMAT0003838	CDCA7	-0.315
bta-let-7g	0.720531	A	3.29425	P	0.16797	20505133	Bos taurus	miRNA	miRBase	chr22:49189344-49189365 (+)	MIMAT0003838	CYTH3	-0.225
bta-let-7g	0.720531	A	3.29425	P	0.16797	20505133	Bos taurus	miRNA	miRBase	chr22:49189344-49189365 (+)	MIMAT0003838	RNF38	-0.283
bta-let-7g	0.720531	A	3.29425	P	0.16797	20505133	Bos taurus	miRNA	miRBase	chr22:49189344-49189365 (+)	MIMAT0003838	NVL	-0.311
bta-let-7g	0.720531	A	3.29425	P	0.16797	20505133	Bos taurus	miRNA	miRBase	chr22:49189344-49189365 (+)	MIMAT0003838	ZDHHC13	-0.35
bta-let-7g	0.720531	A	3.29425	P	0.16797	20505133	Bos taurus	miRNA	miRBase	chr22:49189344-49189365 (+)	MIMAT0003838	DDX19A	-0.615
bta-let-7g	0.720531	A	3.29425	P	0.16797	20505133	Bos taurus	miRNA	miRBase	chr22:49189344-49189365 (+)	MIMAT0003838	ZNF318	-0.286
bta-let-7g	0.720531	A	3.29425	P	0.16797	20505133	Bos taurus	miRNA	miRBase	chr22:49189344-49189365 (+)	MIMAT0003838	MMGT1	-0.263
bta-let-7g	0.720531	A	3.29425	P	0.16797	20505133	Bos taurus	miRNA	miRBase	chr22:49189344-49189365 (+)	MIMAT0003838	ZNF641	-0.797
bta-let-7g	0.720531	A	3.29425	P	0.16797	20505133	Bos taurus	miRNA	miRBase	chr22:49189344-49189365 (+)	MIMAT0003838	COL1A1	-0.291
bta-let-7g	0.720531	A	3.29425	P	0.16797	20505133	Bos taurus	miRNA	miRBase	chr22:49189344-49189365 (+)	MIMAT0003838	GALNT2	-0.306
bta-let-7g	0.720531	A	3.29425	P	0.16797	20505133	Bos taurus	miRNA	miRBase	chr22:49189344-49189365 (+)	MIMAT0003838	TMEM2	-0.427
bta-let-7g	0.720531	A	3.29425	P	0.16797	20505133	Bos taurus	miRNA	miRBase	chr22:49189344-49189365 (+)	MIMAT0003838	CSRNP1	-0.213
bta-let-7g	0.720531	A	3.29425	P	0.16797	20505133	Bos taurus	miRNA	miRBase	chr22:49189344-49189365 (+)	MIMAT0003838	BROX	-0.26
bta-let-7g	0.720531	A	3.29425	P	0.16797	20505133	Bos taurus	miRNA	miRBase	chr22:49189344-49189365 (+)	MIMAT0003838	BATF2	-0.241
bta-let-7g	0.720531	A	3.29425	P	0.16797	20505133	Bos taurus	miRNA	miRBase	chr22:49189344-49189365 (+)	MIMAT0003838	TMEM65	-0.362
bta-let-7g	0.720531	A	3.29425	P	0.16797	20505133	Bos taurus	miRNA	miRBase	chr22:49189344-49189365 (+)	MIMAT0003838	NFS1	-0.294
bta-let-7g	0.720531	A	3.29425	P	0.16797	20505133	Bos taurus	miRNA	miRBase	chr22:49189344-49189365 (+)	MIMAT0003838	WNT9B	-0.272
bta-let-7g	0.720531	A	3.29425	P	0.16797	20505133	Bos taurus	miRNA	miRBase	chr22:49189344-49189365 (+)	MIMAT0003838	FOXP2	-0.949
bta-let-7g	0.720531	A	3.29425	P	0.16797	20505133	Bos taurus	miRNA	miRBase	chr22:49189344-49189365 (+)	MIMAT0003838	TP53I3	-0.334
bta-let-7g	0.720531	A	3.29425	P	0.16797	20505133	Bos taurus	miRNA	miRBase	chr22:49189344-49189365 (+)	MIMAT0003838	MSL2	-0.226
bta-let-7g	0.720531	A	3.29425	P	0.16797	20505133	Bos taurus	miRNA	miRBase	chr22:49189344-49189365 (+)	MIMAT0003838	NXT2	-0.36
bta-let-7i	0.863877	A	5.39556	P	0.0432341	20505146	Bos taurus	miRNA	miRBase	chr5:51209138-51209159 (-)	MIMAT0003851	TOB2	-0.219
bta-let-7i	0.863877	A	5.39556	P	0.0432341	20505146	Bos taurus	miRNA	miRBase	chr5:51209138-51209159 (-)	MIMAT0003851	HMGA1	-0.498
bta-let-7i	0.863877	A	5.39556	P	0.0432341	20505146	Bos taurus	miRNA	miRBase	chr5:51209138-51209159 (-)	MIMAT0003851	CERS3	-0.244
bta-let-7i	0.863877	A	5.39556	P	0.0432341	20505146	Bos taurus	miRNA	miRBase	chr5:51209138-51209159 (-)	MIMAT0003851	CDC25A	-0.432
bta-let-7i	0.863877	A	5.39556	P	0.0432341	20505146	Bos taurus	miRNA	miRBase	chr5:51209138-51209159 (-)	MIMAT0003851	ATP6V0A1	-0.333
bta-let-7i	0.863877	A	5.39556	P	0.0432341	20505146	Bos taurus	miRNA	miRBase	chr5:51209138-51209159 (-)	MIMAT0003851	POU2F2	-0.692
bta-let-7i	0.863877	A	5.39556	P	0.0432341	20505146	Bos taurus	miRNA	miRBase	chr5:51209138-51209159 (-)	MIMAT0003851	CPD	-0.276
bta-let-7i	0.863877	A	5.39556	P	0.0432341	20505146	Bos taurus	miRNA	miRBase	chr5:51209138-51209159 (-)	MIMAT0003851	ZNF275	-0.719
bta-let-7i	0.863877	A	5.39556	P	0.0432341	20505146	Bos taurus	miRNA	miRBase	chr5:51209138-51209159 (-)	MIMAT0003851	CBX2	-0.423
bta-let-7i	0.863877	A	5.39556	P	0.0432341	20505146	Bos taurus	miRNA	miRBase	chr5:51209138-51209159 (-)	MIMAT0003851	FBXL7	-0.425
bta-let-7i	0.863877	A	5.39556	P	0.0432341	20505146	Bos taurus	miRNA	miRBase	chr5:51209138-51209159 (-)	MIMAT0003851	RNF44	-0.297
bta-let-7i	0.863877	A	5.39556	P	0.0432341	20505146	Bos taurus	miRNA	miRBase	chr5:51209138-51209159 (-)	MIMAT0003851	HBEGF	-0.237
bta-let-7i	0.863877	A	5.39556	P	0.0432341	20505146	Bos taurus	miRNA	miRBase	chr5:51209138-51209159 (-)	MIMAT0003851	DUSP9	-0.383
bta-let-7i	0.863877	A	5.39556	P	0.0432341	20505146	Bos taurus	miRNA	miRBase	chr5:51209138-51209159 (-)	MIMAT0003851	SNN	-0.306
bta-let-7i	0.863877	A	5.39556	P	0.0432341	20505146	Bos taurus	miRNA	miRBase	chr5:51209138-51209159 (-)	MIMAT0003851	PSORS1C2	-0.472
bta-let-7i	0.863877	A	5.39556	P	0.0432341	20505146	Bos taurus	miRNA	miRBase	chr5:51209138-51209159 (-)	MIMAT0003851	SIRT7	-0.22
bta-let-7i	0.863877	A	5.39556	P	0.0432341	20505146	Bos taurus	miRNA	miRBase	chr5:51209138-51209159 (-)	MIMAT0003851	MFAP5	-0.221
bta-let-7i	0.863877	A	5.39556	P	0.0432341	20505146	Bos taurus	miRNA	miRBase	chr5:51209138-51209159 (-)	MIMAT0003851	ZNF70	-0.391
bta-let-7i	0.863877	A	5.39556	P	0.0432341	20505146	Bos taurus	miRNA	miRBase	chr5:51209138-51209159 (-)	MIMAT0003851	C15orf39	-0.366
bta-let-7i	0.863877	A	5.39556	P	0.0432341	20505146	Bos taurus	miRNA	miRBase	chr5:51209138-51209159 (-)	MIMAT0003851	INSR	-0.233
bta-let-7i	0.863877	A	5.39556	P	0.0432341	20505146	Bos taurus	miRNA	miRBase	chr5:51209138-51209159 (-)	MIMAT0003851	AGPAT9	-0.23
bta-let-7i	0.863877	A	5.39556	P	0.0432341	20505146	Bos taurus	miRNA	miRBase	chr5:51209138-51209159 (-)	MIMAT0003851	EEF2K	-0.424
bta-let-7i	0.863877	A	5.39556	P	0.0432341	20505146	Bos taurus	miRNA	miRBase	chr5:51209138-51209159 (-)	MIMAT0003851	ADAM15	-0.259
bta-let-7i	0.863877	A	5.39556	P	0.0432341	20505146	Bos taurus	miRNA	miRBase	chr5:51209138-51209159 (-)	MIMAT0003851	SLC30A7	-0.244
bta-let-7i	0.863877	A	5.39556	P	0.0432341	20505146	Bos taurus	miRNA	miRBase	chr5:51209138-51209159 (-)	MIMAT0003851	NR6A1	-1.37
bta-let-7i	0.863877	A	5.39556	P	0.0432341	20505146	Bos taurus	miRNA	miRBase	chr5:51209138-51209159 (-)	MIMAT0003851	TUSC2	-0.338
bta-let-7i	0.863877	A	5.39556	P	0.0432341	20505146	Bos taurus	miRNA	miRBase	chr5:51209138-51209159 (-)	MIMAT0003851	AMOT	-0.226
bta-let-7i	0.863877	A	5.39556	P	0.0432341	20505146	Bos taurus	miRNA	miRBase	chr5:51209138-51209159 (-)	MIMAT0003851	EHD1	-0.279
bta-let-7i	0.863877	A	5.39556	P	0.0432341	20505146	Bos taurus	miRNA	miRBase	chr5:51209138-51209159 (-)	MIMAT0003851	CRBN	-0.341
bta-let-7i	0.863877	A	5.39556	P	0.0432341	20505146	Bos taurus	miRNA	miRBase	chr5:51209138-51209159 (-)	MIMAT0003851	ZNF512B	-0.702
bta-let-7i	0.863877	A	5.39556	P	0.0432341	20505146	Bos taurus	miRNA	miRBase	chr5:51209138-51209159 (-)	MIMAT0003851	NEK9	-0.411
bta-let-7i	0.863877	A	5.39556	P	0.0432341	20505146	Bos taurus	miRNA	miRBase	chr5:51209138-51209159 (-)	MIMAT0003851	EZH1	-0.249
bta-let-7i	0.863877	A	5.39556	P	0.0432341	20505146	Bos taurus	miRNA	miRBase	chr5:51209138-51209159 (-)	MIMAT0003851	CCNF	-0.534
bta-let-7i	0.863877	A	5.39556	P	0.0432341	20505146	Bos taurus	miRNA	miRBase	chr5:51209138-51209159 (-)	MIMAT0003851	TCF7L1	-0.233
bta-let-7i	0.863877	A	5.39556	P	0.0432341	20505146	Bos taurus	miRNA	miRBase	chr5:51209138-51209159 (-)	MIMAT0003851	ZNF638	-0.218
bta-let-7i	0.863877	A	5.39556	P	0.0432341	20505146	Bos taurus	miRNA	miRBase	chr5:51209138-51209159 (-)	MIMAT0003851	MED21	-0.868
bta-let-7i	0.863877	A	5.39556	P	0.0432341	20505146	Bos taurus	miRNA	miRBase	chr5:51209138-51209159 (-)	MIMAT0003851	DZIP1L	-0.31
bta-let-7i	0.863877	A	5.39556	P	0.0432341	20505146	Bos taurus	miRNA	miRBase	chr5:51209138-51209159 (-)	MIMAT0003851	FBXO32	-0.296
bta-let-7i	0.863877	A	5.39556	P	0.0432341	20505146	Bos taurus	miRNA	miRBase	chr5:51209138-51209159 (-)	MIMAT0003851	CREM	-0.253
bta-let-7i	0.863877	A	5.39556	P	0.0432341	20505146	Bos taurus	miRNA	miRBase	chr5:51209138-51209159 (-)	MIMAT0003851	ARIH1	-0.269
bta-miR-100	0.941915	A	6.3649	P	0.0233087	20510549	Bos taurus	miRNA	miRBase	chr15:33353437-33353458 (-)	MIMAT0009215	CLSTN2	-0.281
bta-miR-100	0.941915	A	6.3649	P	0.0233087	20510549	Bos taurus	miRNA	miRBase	chr15:33353437-33353458 (-)	MIMAT0009215	SRD5A3	-0.415
bta-miR-100	0.941915	A	6.3649	P	0.0233087	20510549	Bos taurus	miRNA	miRBase	chr15:33353437-33353458 (-)	MIMAT0009215	MED24	-0.398
bta-miR-100	0.941915	A	6.3649	P	0.0233087	20510549	Bos taurus	miRNA	miRBase	chr15:33353437-33353458 (-)	MIMAT0009215	UBE2H	-0.325
bta-miR-100	0.941915	A	6.3649	P	0.0233087	20510549	Bos taurus	miRNA	miRBase	chr15:33353437-33353458 (-)	MIMAT0009215	TAOK1	-0.253
bta-miR-100	0.941915	A	6.3649	P	0.0233087	20510549	Bos taurus	miRNA	miRBase	chr15:33353437-33353458 (-)	MIMAT0009215	TRIB2	-0.43
bta-miR-100	0.941915	A	6.3649	P	0.0233087	20510549	Bos taurus	miRNA	miRBase	chr15:33353437-33353458 (-)	MIMAT0009215	SSR1	-0.286
bta-miR-100	0.941915	A	6.3649	P	0.0233087	20510549	Bos taurus	miRNA	miRBase	chr15:33353437-33353458 (-)	MIMAT0009215	SORBS3	-0.366
bta-miR-100	0.941915	A	6.3649	P	0.0233087	20510549	Bos taurus	miRNA	miRBase	chr15:33353437-33353458 (-)	MIMAT0009215	RASGRP3	-0.518
bta-miR-100	0.941915	A	6.3649	P	0.0233087	20510549	Bos taurus	miRNA	miRBase	chr15:33353437-33353458 (-)	MIMAT0009215	MAK	-0.605
bta-miR-100	0.941915	A	6.3649	P	0.0233087	20510549	Bos taurus	miRNA	miRBase	chr15:33353437-33353458 (-)	MIMAT0009215	ATG14	-0.264
bta-miR-100	0.941915	A	6.3649	P	0.0233087	20510549	Bos taurus	miRNA	miRBase	chr15:33353437-33353458 (-)	MIMAT0009215	NXF1	-0.398
bta-miR-100	0.941915	A	6.3649	P	0.0233087	20510549	Bos taurus	miRNA	miRBase	chr15:33353437-33353458 (-)	MIMAT0009215	TRIP4	-0.33
bta-miR-100	0.941915	A	6.3649	P	0.0233087	20510549	Bos taurus	miRNA	miRBase	chr15:33353437-33353458 (-)	MIMAT0009215	SGSM1	-0.487
bta-miR-100	0.941915	A	6.3649	P	0.0233087	20510549	Bos taurus	miRNA	miRBase	chr15:33353437-33353458 (-)	MIMAT0009215	ELOVL6	-0.342
bta-miR-100	0.941915	A	6.3649	P	0.0233087	20510549	Bos taurus	miRNA	miRBase	chr15:33353437-33353458 (-)	MIMAT0009215	FZD8	-0.567
bta-miR-100	0.941915	A	6.3649	P	0.0233087	20510549	Bos taurus	miRNA	miRBase	chr15:33353437-33353458 (-)	MIMAT0009215	DCTN5	-0.275
bta-miR-100	0.941915	A	6.3649	P	0.0233087	20510549	Bos taurus	miRNA	miRBase	chr15:33353437-33353458 (-)	MIMAT0009215	KLF12	-0.249
bta-miR-100	0.941915	A	6.3649	P	0.0233087	20510549	Bos taurus	miRNA	miRBase	chr15:33353437-33353458 (-)	MIMAT0009215	FAM131B	-0.407
bta-miR-100	0.941915	A	6.3649	P	0.0233087	20510549	Bos taurus	miRNA	miRBase	chr15:33353437-33353458 (-)	MIMAT0009215	DLG2	-0.213
bta-miR-100	0.941915	A	6.3649	P	0.0233087	20510549	Bos taurus	miRNA	miRBase	chr15:33353437-33353458 (-)	MIMAT0009215	PTBP2	-0.259
bta-miR-100	0.941915	A	6.3649	P	0.0233087	20510549	Bos taurus	miRNA	miRBase	chr15:33353437-33353458 (-)	MIMAT0009215	GPR97	-0.295
bta-miR-100	0.941915	A	6.3649	P	0.0233087	20510549	Bos taurus	miRNA	miRBase	chr15:33353437-33353458 (-)	MIMAT0009215	ZDHHC3	-0.297
bta-miR-100	0.941915	A	6.3649	P	0.0233087	20510549	Bos taurus	miRNA	miRBase	chr15:33353437-33353458 (-)	MIMAT0009215	SMARCA5	-0.56
bta-miR-100	0.941915	A	6.3649	P	0.0233087	20510549	Bos taurus	miRNA	miRBase	chr15:33353437-33353458 (-)	MIMAT0009215	TRAF3	-0.215
bta-miR-100	0.941915	A	6.3649	P	0.0233087	20510549	Bos taurus	miRNA	miRBase	chr15:33353437-33353458 (-)	MIMAT0009215	SLX4IP	-0.477
bta-miR-100	0.941915	A	6.3649	P	0.0233087	20510549	Bos taurus	miRNA	miRBase	chr15:33353437-33353458 (-)	MIMAT0009215	KAZALD1	-0.421
bta-miR-100	0.941915	A	6.3649	P	0.0233087	20510549	Bos taurus	miRNA	miRBase	chr15:33353437-33353458 (-)	MIMAT0009215	SCO1	-0.219
bta-miR-100	0.941915	A	6.3649	P	0.0233087	20510549	Bos taurus	miRNA	miRBase	chr15:33353437-33353458 (-)	MIMAT0009215	ARHGEF12	-0.217
bta-miR-100	0.941915	A	6.3649	P	0.0233087	20510549	Bos taurus	miRNA	miRBase	chr15:33353437-33353458 (-)	MIMAT0009215	SEL1L	-0.255
bta-miR-100	0.941915	A	6.3649	P	0.0233087	20510549	Bos taurus	miRNA	miRBase	chr15:33353437-33353458 (-)	MIMAT0009215	INO80B	-0.742
bta-miR-100	0.941915	A	6.3649	P	0.0233087	20510549	Bos taurus	miRNA	miRBase	chr15:33353437-33353458 (-)	MIMAT0009215	ZNRF2	-0.42
bta-miR-100	0.941915	A	6.3649	P	0.0233087	20510549	Bos taurus	miRNA	miRBase	chr15:33353437-33353458 (-)	MIMAT0009215	ATP2B4	-0.209
bta-miR-100	0.941915	A	6.3649	P	0.0233087	20510549	Bos taurus	miRNA	miRBase	chr15:33353437-33353458 (-)	MIMAT0009215	CALML4	-0.592
bta-miR-100	0.941915	A	6.3649	P	0.0233087	20510549	Bos taurus	miRNA	miRBase	chr15:33353437-33353458 (-)	MIMAT0009215	HS3ST2	-0.731
bta-miR-100	0.941915	A	6.3649	P	0.0233087	20510549	Bos taurus	miRNA	miRBase	chr15:33353437-33353458 (-)	MIMAT0009215	CEP78	-0.221
bta-miR-100	0.941915	A	6.3649	P	0.0233087	20510549	Bos taurus	miRNA	miRBase	chr15:33353437-33353458 (-)	MIMAT0009215	LAMC1	-0.206
bta-miR-100	0.941915	A	6.3649	P	0.0233087	20510549	Bos taurus	miRNA	miRBase	chr15:33353437-33353458 (-)	MIMAT0009215	EFHC1	-0.341
bta-miR-100	0.941915	A	6.3649	P	0.0233087	20510549	Bos taurus	miRNA	miRBase	chr15:33353437-33353458 (-)	MIMAT0009215	ZBTB14	-0.253
bta-miR-100	0.941915	A	6.3649	P	0.0233087	20510549	Bos taurus	miRNA	miRBase	chr15:33353437-33353458 (-)	MIMAT0009215	CYP51A1	-0.418
bta-miR-100	0.941915	A	6.3649	P	0.0233087	20510549	Bos taurus	miRNA	miRBase	chr15:33353437-33353458 (-)	MIMAT0009215	NOP9	-0.36
bta-miR-100	0.941915	A	6.3649	P	0.0233087	20510549	Bos taurus	miRNA	miRBase	chr15:33353437-33353458 (-)	MIMAT0009215	ERMP1	-0.277
bta-miR-100	0.941915	A	6.3649	P	0.0233087	20510549	Bos taurus	miRNA	miRBase	chr15:33353437-33353458 (-)	MIMAT0009215	PPP1CB	-0.378
bta-miR-100	0.941915	A	6.3649	P	0.0233087	20510549	Bos taurus	miRNA	miRBase	chr15:33353437-33353458 (-)	MIMAT0009215	CT62	-0.39
bta-miR-100	0.941915	A	6.3649	P	0.0233087	20510549	Bos taurus	miRNA	miRBase	chr15:33353437-33353458 (-)	MIMAT0009215	ST5	-0.26
bta-miR-100	0.941915	A	6.3649	P	0.0233087	20510549	Bos taurus	miRNA	miRBase	chr15:33353437-33353458 (-)	MIMAT0009215	BMPR2	-0.354
bta-miR-100	0.941915	A	6.3649	P	0.0233087	20510549	Bos taurus	miRNA	miRBase	chr15:33353437-33353458 (-)	MIMAT0009215	AKAP11	-0.209
bta-miR-100	0.941915	A	6.3649	P	0.0233087	20510549	Bos taurus	miRNA	miRBase	chr15:33353437-33353458 (-)	MIMAT0009215	FGFR3	-0.58
bta-miR-100	0.941915	A	6.3649	P	0.0233087	20510549	Bos taurus	miRNA	miRBase	chr15:33353437-33353458 (-)	MIMAT0009215	SMARCA4	-0.424
bta-miR-100	0.941915	A	6.3649	P	0.0233087	20510549	Bos taurus	miRNA	miRBase	chr15:33353437-33353458 (-)	MIMAT0009215	AGO2	-0.885
bta-miR-100	0.941915	A	6.3649	P	0.0233087	20510549	Bos taurus	miRNA	miRBase	chr15:33353437-33353458 (-)	MIMAT0009215	CHD9	-0.285
bta-miR-100	0.941915	A	6.3649	P	0.0233087	20510549	Bos taurus	miRNA	miRBase	chr15:33353437-33353458 (-)	MIMAT0009215	IDH3A	-0.755
bta-miR-100	0.941915	A	6.3649	P	0.0233087	20510549	Bos taurus	miRNA	miRBase	chr15:33353437-33353458 (-)	MIMAT0009215	IL6ST	-0.299
bta-miR-100	0.941915	A	6.3649	P	0.0233087	20510549	Bos taurus	miRNA	miRBase	chr15:33353437-33353458 (-)	MIMAT0009215	ZNF35	-0.303
bta-miR-100	0.941915	A	6.3649	P	0.0233087	20510549	Bos taurus	miRNA	miRBase	chr15:33353437-33353458 (-)	MIMAT0009215	GRK4	-0.478
bta-miR-100	0.941915	A	6.3649	P	0.0233087	20510549	Bos taurus	miRNA	miRBase	chr15:33353437-33353458 (-)	MIMAT0009215	DCP1A	-0.216
bta-miR-100	0.941915	A	6.3649	P	0.0233087	20510549	Bos taurus	miRNA	miRBase	chr15:33353437-33353458 (-)	MIMAT0009215	XPO4	-0.322
bta-miR-100	0.941915	A	6.3649	P	0.0233087	20510549	Bos taurus	miRNA	miRBase	chr15:33353437-33353458 (-)	MIMAT0009215	TMBIM4	-0.468
bta-miR-100	0.941915	A	6.3649	P	0.0233087	20510549	Bos taurus	miRNA	miRBase	chr15:33353437-33353458 (-)	MIMAT0009215	PRDM5	-0.595
bta-miR-100	0.941915	A	6.3649	P	0.0233087	20510549	Bos taurus	miRNA	miRBase	chr15:33353437-33353458 (-)	MIMAT0009215	DYNC1LI2	-0.322
bta-miR-100	0.941915	A	6.3649	P	0.0233087	20510549	Bos taurus	miRNA	miRBase	chr15:33353437-33353458 (-)	MIMAT0009215	SEH1L	-0.845
bta-miR-100	0.941915	A	6.3649	P	0.0233087	20510549	Bos taurus	miRNA	miRBase	chr15:33353437-33353458 (-)	MIMAT0009215	ARNTL2	-0.282
bta-miR-100	0.941915	A	6.3649	P	0.0233087	20510549	Bos taurus	miRNA	miRBase	chr15:33353437-33353458 (-)	MIMAT0009215	ARID3A	-0.368
bta-miR-100	0.941915	A	6.3649	P	0.0233087	20510549	Bos taurus	miRNA	miRBase	chr15:33353437-33353458 (-)	MIMAT0009215	ANKS1A	-0.281
bta-miR-100	0.941915	A	6.3649	P	0.0233087	20510549	Bos taurus	miRNA	miRBase	chr15:33353437-33353458 (-)	MIMAT0009215	POC1B	-0.41
bta-miR-100	0.941915	A	6.3649	P	0.0233087	20510549	Bos taurus	miRNA	miRBase	chr15:33353437-33353458 (-)	MIMAT0009215	DGKH	-0.326
bta-miR-100	0.941915	A	6.3649	P	0.0233087	20510549	Bos taurus	miRNA	miRBase	chr15:33353437-33353458 (-)	MIMAT0009215	FAM50A	-0.476
bta-miR-100	0.941915	A	6.3649	P	0.0233087	20510549	Bos taurus	miRNA	miRBase	chr15:33353437-33353458 (-)	MIMAT0009215	IGFBP4	-0.26
bta-miR-100	0.941915	A	6.3649	P	0.0233087	20510549	Bos taurus	miRNA	miRBase	chr15:33353437-33353458 (-)	MIMAT0009215	MR1	-0.229
bta-miR-100	0.941915	A	6.3649	P	0.0233087	20510549	Bos taurus	miRNA	miRBase	chr15:33353437-33353458 (-)	MIMAT0009215	ETV3	-0.296
bta-miR-100	0.941915	A	6.3649	P	0.0233087	20510549	Bos taurus	miRNA	miRBase	chr15:33353437-33353458 (-)	MIMAT0009215	PHYHIP	-0.314
bta-miR-100	0.941915	A	6.3649	P	0.0233087	20510549	Bos taurus	miRNA	miRBase	chr15:33353437-33353458 (-)	MIMAT0009215	TSPAN14	-0.378
bta-miR-100	0.941915	A	6.3649	P	0.0233087	20510549	Bos taurus	miRNA	miRBase	chr15:33353437-33353458 (-)	MIMAT0009215	SNAPC5	-0.412
bta-miR-100	0.941915	A	6.3649	P	0.0233087	20510549	Bos taurus	miRNA	miRBase	chr15:33353437-33353458 (-)	MIMAT0009215	SLC44A1	-0.307
bta-miR-100	0.941915	A	6.3649	P	0.0233087	20510549	Bos taurus	miRNA	miRBase	chr15:33353437-33353458 (-)	MIMAT0009215	IDO2	-0.427
bta-miR-100	0.941915	A	6.3649	P	0.0233087	20510549	Bos taurus	miRNA	miRBase	chr15:33353437-33353458 (-)	MIMAT0009215	ITSN1	-0.244
bta-miR-100	0.941915	A	6.3649	P	0.0233087	20510549	Bos taurus	miRNA	miRBase	chr15:33353437-33353458 (-)	MIMAT0009215	GJD3	-0.307
bta-miR-100	0.941915	A	6.3649	P	0.0233087	20510549	Bos taurus	miRNA	miRBase	chr15:33353437-33353458 (-)	MIMAT0009215	LGALS3BP	-0.288
bta-miR-100	0.941915	A	6.3649	P	0.0233087	20510549	Bos taurus	miRNA	miRBase	chr15:33353437-33353458 (-)	MIMAT0009215	EMP2	-0.385
bta-miR-100	0.941915	A	6.3649	P	0.0233087	20510549	Bos taurus	miRNA	miRBase	chr15:33353437-33353458 (-)	MIMAT0009215	CNOT6L	-0.328
bta-miR-100	0.941915	A	6.3649	P	0.0233087	20510549	Bos taurus	miRNA	miRBase	chr15:33353437-33353458 (-)	MIMAT0009215	GJB2	-0.322
bta-miR-100	0.941915	A	6.3649	P	0.0233087	20510549	Bos taurus	miRNA	miRBase	chr15:33353437-33353458 (-)	MIMAT0009215	CDK11B	-0.28
bta-miR-100	0.941915	A	6.3649	P	0.0233087	20510549	Bos taurus	miRNA	miRBase	chr15:33353437-33353458 (-)	MIMAT0009215	CLDN11	-0.39
bta-miR-100	0.941915	A	6.3649	P	0.0233087	20510549	Bos taurus	miRNA	miRBase	chr15:33353437-33353458 (-)	MIMAT0009215	ABHD17A	-0.651
bta-miR-100	0.941915	A	6.3649	P	0.0233087	20510549	Bos taurus	miRNA	miRBase	chr15:33353437-33353458 (-)	MIMAT0009215	GPR78	-0.462
bta-miR-100	0.941915	A	6.3649	P	0.0233087	20510549	Bos taurus	miRNA	miRBase	chr15:33353437-33353458 (-)	MIMAT0009215	FAM219A	-0.293
bta-miR-100	0.941915	A	6.3649	P	0.0233087	20510549	Bos taurus	miRNA	miRBase	chr15:33353437-33353458 (-)	MIMAT0009215	SIM1	-0.396
bta-miR-100	0.941915	A	6.3649	P	0.0233087	20510549	Bos taurus	miRNA	miRBase	chr15:33353437-33353458 (-)	MIMAT0009215	WDR41	-0.341
bta-miR-100	0.941915	A	6.3649	P	0.0233087	20510549	Bos taurus	miRNA	miRBase	chr15:33353437-33353458 (-)	MIMAT0009215	ZKSCAN8	-0.225
bta-miR-100	0.941915	A	6.3649	P	0.0233087	20510549	Bos taurus	miRNA	miRBase	chr15:33353437-33353458 (-)	MIMAT0009215	AAK1	-0.362
bta-miR-100	0.941915	A	6.3649	P	0.0233087	20510549	Bos taurus	miRNA	miRBase	chr15:33353437-33353458 (-)	MIMAT0009215	BSND	-0.42
bta-miR-100	0.941915	A	6.3649	P	0.0233087	20510549	Bos taurus	miRNA	miRBase	chr15:33353437-33353458 (-)	MIMAT0009215	BTN3A3	-0.359
bta-miR-100	0.941915	A	6.3649	P	0.0233087	20510549	Bos taurus	miRNA	miRBase	chr15:33353437-33353458 (-)	MIMAT0009215	BTN3A2	-0.332
bta-miR-100	0.941915	A	6.3649	P	0.0233087	20510549	Bos taurus	miRNA	miRBase	chr15:33353437-33353458 (-)	MIMAT0009215	TFRC	-0.467
bta-miR-100	0.941915	A	6.3649	P	0.0233087	20510549	Bos taurus	miRNA	miRBase	chr15:33353437-33353458 (-)	MIMAT0009215	TRIM13	-0.259
bta-miR-100	0.941915	A	6.3649	P	0.0233087	20510549	Bos taurus	miRNA	miRBase	chr15:33353437-33353458 (-)	MIMAT0009215	GPRC5C	-0.269
bta-miR-100	0.941915	A	6.3649	P	0.0233087	20510549	Bos taurus	miRNA	miRBase	chr15:33353437-33353458 (-)	MIMAT0009215	NOX5	-0.253
bta-miR-100	0.941915	A	6.3649	P	0.0233087	20510549	Bos taurus	miRNA	miRBase	chr15:33353437-33353458 (-)	MIMAT0009215	ZBTB7A	-0.541
bta-miR-100	0.941915	A	6.3649	P	0.0233087	20510549	Bos taurus	miRNA	miRBase	chr15:33353437-33353458 (-)	MIMAT0009215	CLTCL1	-0.421
bta-miR-100	0.941915	A	6.3649	P	0.0233087	20510549	Bos taurus	miRNA	miRBase	chr15:33353437-33353458 (-)	MIMAT0009215	CR1	-0.423
bta-miR-100	0.941915	A	6.3649	P	0.0233087	20510549	Bos taurus	miRNA	miRBase	chr15:33353437-33353458 (-)	MIMAT0009215	TROAP	-0.249
bta-miR-100	0.941915	A	6.3649	P	0.0233087	20510549	Bos taurus	miRNA	miRBase	chr15:33353437-33353458 (-)	MIMAT0009215	TSPAN2	-0.396
bta-miR-100	0.941915	A	6.3649	P	0.0233087	20510549	Bos taurus	miRNA	miRBase	chr15:33353437-33353458 (-)	MIMAT0009215	ING3	-0.358
bta-miR-100	0.941915	A	6.3649	P	0.0233087	20510549	Bos taurus	miRNA	miRBase	chr15:33353437-33353458 (-)	MIMAT0009215	ZZEF1	-0.373
bta-miR-100	0.941915	A	6.3649	P	0.0233087	20510549	Bos taurus	miRNA	miRBase	chr15:33353437-33353458 (-)	MIMAT0009215	CPEB2	-0.308
bta-miR-100	0.941915	A	6.3649	P	0.0233087	20510549	Bos taurus	miRNA	miRBase	chr15:33353437-33353458 (-)	MIMAT0009215	ATP13A4	-0.313
bta-miR-100	0.941915	A	6.3649	P	0.0233087	20510549	Bos taurus	miRNA	miRBase	chr15:33353437-33353458 (-)	MIMAT0009215	FAM216B	-0.372
bta-miR-100	0.941915	A	6.3649	P	0.0233087	20510549	Bos taurus	miRNA	miRBase	chr15:33353437-33353458 (-)	MIMAT0009215	PDZD2	-0.225
bta-miR-100	0.941915	A	6.3649	P	0.0233087	20510549	Bos taurus	miRNA	miRBase	chr15:33353437-33353458 (-)	MIMAT0009215	VPS33A	-0.373
bta-miR-100	0.941915	A	6.3649	P	0.0233087	20510549	Bos taurus	miRNA	miRBase	chr15:33353437-33353458 (-)	MIMAT0009215	TM2D2	-0.302
bta-miR-100	0.941915	A	6.3649	P	0.0233087	20510549	Bos taurus	miRNA	miRBase	chr15:33353437-33353458 (-)	MIMAT0009215	KLHL36	-0.296
bta-miR-100	0.941915	A	6.3649	P	0.0233087	20510549	Bos taurus	miRNA	miRBase	chr15:33353437-33353458 (-)	MIMAT0009215	LNX1	-0.328
bta-miR-100	0.941915	A	6.3649	P	0.0233087	20510549	Bos taurus	miRNA	miRBase	chr15:33353437-33353458 (-)	MIMAT0009215	TTC16	-0.344
bta-miR-100	0.941915	A	6.3649	P	0.0233087	20510549	Bos taurus	miRNA	miRBase	chr15:33353437-33353458 (-)	MIMAT0009215	ORAOV1	-0.349
bta-miR-100	0.941915	A	6.3649	P	0.0233087	20510549	Bos taurus	miRNA	miRBase	chr15:33353437-33353458 (-)	MIMAT0009215	GMPS	-0.492
bta-miR-100	0.941915	A	6.3649	P	0.0233087	20510549	Bos taurus	miRNA	miRBase	chr15:33353437-33353458 (-)	MIMAT0009215	C3orf70	-0.308
bta-miR-100	0.941915	A	6.3649	P	0.0233087	20510549	Bos taurus	miRNA	miRBase	chr15:33353437-33353458 (-)	MIMAT0009215	PDE7A	-0.332
bta-miR-100	0.941915	A	6.3649	P	0.0233087	20510549	Bos taurus	miRNA	miRBase	chr15:33353437-33353458 (-)	MIMAT0009215	CORO7	-0.271
bta-miR-100	0.941915	A	6.3649	P	0.0233087	20510549	Bos taurus	miRNA	miRBase	chr15:33353437-33353458 (-)	MIMAT0009215	P2RY6	-0.327
bta-miR-100	0.941915	A	6.3649	P	0.0233087	20510549	Bos taurus	miRNA	miRBase	chr15:33353437-33353458 (-)	MIMAT0009215	FZD5	-0.349
bta-miR-100	0.941915	A	6.3649	P	0.0233087	20510549	Bos taurus	miRNA	miRBase	chr15:33353437-33353458 (-)	MIMAT0009215	RRAGD	-0.346
bta-miR-100	0.941915	A	6.3649	P	0.0233087	20510549	Bos taurus	miRNA	miRBase	chr15:33353437-33353458 (-)	MIMAT0009215	CASP3	-0.414
bta-miR-100	0.941915	A	6.3649	P	0.0233087	20510549	Bos taurus	miRNA	miRBase	chr15:33353437-33353458 (-)	MIMAT0009215	PIK3CB	-0.239
bta-miR-100	0.941915	A	6.3649	P	0.0233087	20510549	Bos taurus	miRNA	miRBase	chr15:33353437-33353458 (-)	MIMAT0009215	B4GALNT3	-0.233
bta-miR-100	0.941915	A	6.3649	P	0.0233087	20510549	Bos taurus	miRNA	miRBase	chr15:33353437-33353458 (-)	MIMAT0009215	PDCD6IP	-0.413
bta-miR-100	0.941915	A	6.3649	P	0.0233087	20510549	Bos taurus	miRNA	miRBase	chr15:33353437-33353458 (-)	MIMAT0009215	PPFIA3	-0.376
bta-miR-100	0.941915	A	6.3649	P	0.0233087	20510549	Bos taurus	miRNA	miRBase	chr15:33353437-33353458 (-)	MIMAT0009215	RASA2	-0.334
bta-miR-100	0.941915	A	6.3649	P	0.0233087	20510549	Bos taurus	miRNA	miRBase	chr15:33353437-33353458 (-)	MIMAT0009215	SLCO3A1	-0.238
bta-miR-100	0.941915	A	6.3649	P	0.0233087	20510549	Bos taurus	miRNA	miRBase	chr15:33353437-33353458 (-)	MIMAT0009215	MTOR	-0.458
bta-miR-100	0.941915	A	6.3649	P	0.0233087	20510549	Bos taurus	miRNA	miRBase	chr15:33353437-33353458 (-)	MIMAT0009215	MYO5A	-0.243
bta-miR-100	0.941915	A	6.3649	P	0.0233087	20510549	Bos taurus	miRNA	miRBase	chr15:33353437-33353458 (-)	MIMAT0009215	C12orf75	-0.464
bta-miR-100	0.941915	A	6.3649	P	0.0233087	20510549	Bos taurus	miRNA	miRBase	chr15:33353437-33353458 (-)	MIMAT0009215	SPRY4	-0.495
bta-miR-100	0.941915	A	6.3649	P	0.0233087	20510549	Bos taurus	miRNA	miRBase	chr15:33353437-33353458 (-)	MIMAT0009215	INPP5D	-0.375
bta-miR-100	0.941915	A	6.3649	P	0.0233087	20510549	Bos taurus	miRNA	miRBase	chr15:33353437-33353458 (-)	MIMAT0009215	PIAS4	-0.282
bta-miR-100	0.941915	A	6.3649	P	0.0233087	20510549	Bos taurus	miRNA	miRBase	chr15:33353437-33353458 (-)	MIMAT0009215	PHACTR2	-0.22
bta-miR-100	0.941915	A	6.3649	P	0.0233087	20510549	Bos taurus	miRNA	miRBase	chr15:33353437-33353458 (-)	MIMAT0009215	LMX1B	-0.264
bta-miR-100	0.941915	A	6.3649	P	0.0233087	20510549	Bos taurus	miRNA	miRBase	chr15:33353437-33353458 (-)	MIMAT0009215	CEP41	-0.294
bta-miR-100	0.941915	A	6.3649	P	0.0233087	20510549	Bos taurus	miRNA	miRBase	chr15:33353437-33353458 (-)	MIMAT0009215	MYLIP	-0.401
bta-miR-100	0.941915	A	6.3649	P	0.0233087	20510549	Bos taurus	miRNA	miRBase	chr15:33353437-33353458 (-)	MIMAT0009215	CBX5	-0.594
bta-miR-100	0.941915	A	6.3649	P	0.0233087	20510549	Bos taurus	miRNA	miRBase	chr15:33353437-33353458 (-)	MIMAT0009215	TMEM101	-0.335
bta-miR-100	0.941915	A	6.3649	P	0.0233087	20510549	Bos taurus	miRNA	miRBase	chr15:33353437-33353458 (-)	MIMAT0009215	FAM57A	-0.358
bta-miR-100	0.941915	A	6.3649	P	0.0233087	20510549	Bos taurus	miRNA	miRBase	chr15:33353437-33353458 (-)	MIMAT0009215	TBKBP1	-0.317
bta-miR-100	0.941915	A	6.3649	P	0.0233087	20510549	Bos taurus	miRNA	miRBase	chr15:33353437-33353458 (-)	MIMAT0009215	PRDM1	-0.311
bta-miR-100	0.941915	A	6.3649	P	0.0233087	20510549	Bos taurus	miRNA	miRBase	chr15:33353437-33353458 (-)	MIMAT0009215	ARPC5	-0.308
bta-miR-100	0.941915	A	6.3649	P	0.0233087	20510549	Bos taurus	miRNA	miRBase	chr15:33353437-33353458 (-)	MIMAT0009215	UST	-0.219
bta-miR-100	0.941915	A	6.3649	P	0.0233087	20510549	Bos taurus	miRNA	miRBase	chr15:33353437-33353458 (-)	MIMAT0009215	COL6A6	-0.281
bta-miR-100	0.941915	A	6.3649	P	0.0233087	20510549	Bos taurus	miRNA	miRBase	chr15:33353437-33353458 (-)	MIMAT0009215	LRRN4	-0.355
bta-miR-100	0.941915	A	6.3649	P	0.0233087	20510549	Bos taurus	miRNA	miRBase	chr15:33353437-33353458 (-)	MIMAT0009215	PPM1H	-0.279
bta-miR-100	0.941915	A	6.3649	P	0.0233087	20510549	Bos taurus	miRNA	miRBase	chr15:33353437-33353458 (-)	MIMAT0009215	AP1AR	-0.767
bta-miR-100	0.941915	A	6.3649	P	0.0233087	20510549	Bos taurus	miRNA	miRBase	chr15:33353437-33353458 (-)	MIMAT0009215	BTD	-0.644
bta-miR-100	0.941915	A	6.3649	P	0.0233087	20510549	Bos taurus	miRNA	miRBase	chr15:33353437-33353458 (-)	MIMAT0009215	APH1B	-0.301
bta-miR-100	0.941915	A	6.3649	P	0.0233087	20510549	Bos taurus	miRNA	miRBase	chr15:33353437-33353458 (-)	MIMAT0009215	ZNF398	-0.301
bta-miR-100	0.941915	A	6.3649	P	0.0233087	20510549	Bos taurus	miRNA	miRBase	chr15:33353437-33353458 (-)	MIMAT0009215	RAB27A	-0.396
bta-miR-100	0.941915	A	6.3649	P	0.0233087	20510549	Bos taurus	miRNA	miRBase	chr15:33353437-33353458 (-)	MIMAT0009215	HS6ST2	-0.348
bta-miR-100	0.941915	A	6.3649	P	0.0233087	20510549	Bos taurus	miRNA	miRBase	chr15:33353437-33353458 (-)	MIMAT0009215	RNF24	-0.274
bta-miR-100	0.941915	A	6.3649	P	0.0233087	20510549	Bos taurus	miRNA	miRBase	chr15:33353437-33353458 (-)	MIMAT0009215	RPL13A	-0.403
bta-miR-100	0.941915	A	6.3649	P	0.0233087	20510549	Bos taurus	miRNA	miRBase	chr15:33353437-33353458 (-)	MIMAT0009215	L1CAM	-0.255
bta-miR-100	0.941915	A	6.3649	P	0.0233087	20510549	Bos taurus	miRNA	miRBase	chr15:33353437-33353458 (-)	MIMAT0009215	CYP26B1	-0.277
bta-miR-100	0.941915	A	6.3649	P	0.0233087	20510549	Bos taurus	miRNA	miRBase	chr15:33353437-33353458 (-)	MIMAT0009215	CLIC4	-0.349
bta-miR-100	0.941915	A	6.3649	P	0.0233087	20510549	Bos taurus	miRNA	miRBase	chr15:33353437-33353458 (-)	MIMAT0009215	ST6GAL1	-0.293
bta-miR-100	0.941915	A	6.3649	P	0.0233087	20510549	Bos taurus	miRNA	miRBase	chr15:33353437-33353458 (-)	MIMAT0009215	AOC3	-0.389
bta-miR-100	0.941915	A	6.3649	P	0.0233087	20510549	Bos taurus	miRNA	miRBase	chr15:33353437-33353458 (-)	MIMAT0009215	MTHFD1	-0.256
bta-miR-100	0.941915	A	6.3649	P	0.0233087	20510549	Bos taurus	miRNA	miRBase	chr15:33353437-33353458 (-)	MIMAT0009215	PLEKHG3	-0.314
bta-miR-100	0.941915	A	6.3649	P	0.0233087	20510549	Bos taurus	miRNA	miRBase	chr15:33353437-33353458 (-)	MIMAT0009215	BTN3A1	-0.33
bta-miR-100	0.941915	A	6.3649	P	0.0233087	20510549	Bos taurus	miRNA	miRBase	chr15:33353437-33353458 (-)	MIMAT0009215	GALNT6	-0.209
bta-miR-100	0.941915	A	6.3649	P	0.0233087	20510549	Bos taurus	miRNA	miRBase	chr15:33353437-33353458 (-)	MIMAT0009215	CCDC28A	-0.472
bta-miR-100	0.941915	A	6.3649	P	0.0233087	20510549	Bos taurus	miRNA	miRBase	chr15:33353437-33353458 (-)	MIMAT0009215	FAM174B	-0.361
bta-miR-100	0.941915	A	6.3649	P	0.0233087	20510549	Bos taurus	miRNA	miRBase	chr15:33353437-33353458 (-)	MIMAT0009215	CRY2	-0.219
bta-miR-100	0.941915	A	6.3649	P	0.0233087	20510549	Bos taurus	miRNA	miRBase	chr15:33353437-33353458 (-)	MIMAT0009215	PVRL3	-0.407
bta-miR-100	0.941915	A	6.3649	P	0.0233087	20510549	Bos taurus	miRNA	miRBase	chr15:33353437-33353458 (-)	MIMAT0009215	N4BP3	-0.237
bta-miR-100	0.941915	A	6.3649	P	0.0233087	20510549	Bos taurus	miRNA	miRBase	chr15:33353437-33353458 (-)	MIMAT0009215	BEST3	-0.256
bta-miR-100	0.941915	A	6.3649	P	0.0233087	20510549	Bos taurus	miRNA	miRBase	chr15:33353437-33353458 (-)	MIMAT0009215	KBTBD8	-0.706
bta-miR-100	0.941915	A	6.3649	P	0.0233087	20510549	Bos taurus	miRNA	miRBase	chr15:33353437-33353458 (-)	MIMAT0009215	AQP10	-0.268
bta-miR-103	0.981419	A	7.90545	P	0.00823489	20504786	Bos taurus	miRNA	miRBase	chr13:51742428-51742450 (-) /// chr20:189861-189883 (-)	MIMAT0003521	CENPM	-0.213
bta-miR-103	0.981419	A	7.90545	P	0.00823489	20504786	Bos taurus	miRNA	miRBase	chr13:51742428-51742450 (-) /// chr20:189861-189883 (-)	MIMAT0003521	CCDC109B	-0.205
bta-miR-103	0.981419	A	7.90545	P	0.00823489	20504786	Bos taurus	miRNA	miRBase	chr13:51742428-51742450 (-) /// chr20:189861-189883 (-)	MIMAT0003521	AGO1	-0.785
bta-miR-103	0.981419	A	7.90545	P	0.00823489	20504786	Bos taurus	miRNA	miRBase	chr13:51742428-51742450 (-) /// chr20:189861-189883 (-)	MIMAT0003521	HSDL1	-0.262
bta-miR-103	0.981419	A	7.90545	P	0.00823489	20504786	Bos taurus	miRNA	miRBase	chr13:51742428-51742450 (-) /// chr20:189861-189883 (-)	MIMAT0003521	COPS2	-0.504
bta-miR-103	0.981419	A	7.90545	P	0.00823489	20504786	Bos taurus	miRNA	miRBase	chr13:51742428-51742450 (-) /// chr20:189861-189883 (-)	MIMAT0003521	XPO7	-0.21
bta-miR-103	0.981419	A	7.90545	P	0.00823489	20504786	Bos taurus	miRNA	miRBase	chr13:51742428-51742450 (-) /// chr20:189861-189883 (-)	MIMAT0003521	RSPO3	-0.325
bta-miR-103	0.981419	A	7.90545	P	0.00823489	20504786	Bos taurus	miRNA	miRBase	chr13:51742428-51742450 (-) /// chr20:189861-189883 (-)	MIMAT0003521	DCBLD2	-0.344
bta-miR-103	0.981419	A	7.90545	P	0.00823489	20504786	Bos taurus	miRNA	miRBase	chr13:51742428-51742450 (-) /// chr20:189861-189883 (-)	MIMAT0003521	APCDD1L	-0.219
bta-miR-103	0.981419	A	7.90545	P	0.00823489	20504786	Bos taurus	miRNA	miRBase	chr13:51742428-51742450 (-) /// chr20:189861-189883 (-)	MIMAT0003521	CD38	-0.215
bta-miR-103	0.981419	A	7.90545	P	0.00823489	20504786	Bos taurus	miRNA	miRBase	chr13:51742428-51742450 (-) /// chr20:189861-189883 (-)	MIMAT0003521	POTEG	-0.372
bta-miR-103	0.981419	A	7.90545	P	0.00823489	20504786	Bos taurus	miRNA	miRBase	chr13:51742428-51742450 (-) /// chr20:189861-189883 (-)	MIMAT0003521	KYNU	-0.399
bta-miR-103	0.981419	A	7.90545	P	0.00823489	20504786	Bos taurus	miRNA	miRBase	chr13:51742428-51742450 (-) /// chr20:189861-189883 (-)	MIMAT0003521	PDLIM1	-0.365
bta-miR-103	0.981419	A	7.90545	P	0.00823489	20504786	Bos taurus	miRNA	miRBase	chr13:51742428-51742450 (-) /// chr20:189861-189883 (-)	MIMAT0003521	LTBP2	-0.219
bta-miR-103	0.981419	A	7.90545	P	0.00823489	20504786	Bos taurus	miRNA	miRBase	chr13:51742428-51742450 (-) /// chr20:189861-189883 (-)	MIMAT0003521	FRYL	-0.341
bta-miR-103	0.981419	A	7.90545	P	0.00823489	20504786	Bos taurus	miRNA	miRBase	chr13:51742428-51742450 (-) /// chr20:189861-189883 (-)	MIMAT0003521	PPM1E	-0.21
bta-miR-103	0.981419	A	7.90545	P	0.00823489	20504786	Bos taurus	miRNA	miRBase	chr13:51742428-51742450 (-) /// chr20:189861-189883 (-)	MIMAT0003521	EXT2	-0.278
bta-miR-103	0.981419	A	7.90545	P	0.00823489	20504786	Bos taurus	miRNA	miRBase	chr13:51742428-51742450 (-) /// chr20:189861-189883 (-)	MIMAT0003521	ZNF214	-0.344
bta-miR-103	0.981419	A	7.90545	P	0.00823489	20504786	Bos taurus	miRNA	miRBase	chr13:51742428-51742450 (-) /// chr20:189861-189883 (-)	MIMAT0003521	DESI1	-0.259
bta-miR-103	0.981419	A	7.90545	P	0.00823489	20504786	Bos taurus	miRNA	miRBase	chr13:51742428-51742450 (-) /// chr20:189861-189883 (-)	MIMAT0003521	OTUD3	-0.207
bta-miR-103	0.981419	A	7.90545	P	0.00823489	20504786	Bos taurus	miRNA	miRBase	chr13:51742428-51742450 (-) /// chr20:189861-189883 (-)	MIMAT0003521	SATB2	-0.466
bta-miR-103	0.981419	A	7.90545	P	0.00823489	20504786	Bos taurus	miRNA	miRBase	chr13:51742428-51742450 (-) /// chr20:189861-189883 (-)	MIMAT0003521	USP42	-0.301
bta-miR-103	0.981419	A	7.90545	P	0.00823489	20504786	Bos taurus	miRNA	miRBase	chr13:51742428-51742450 (-) /// chr20:189861-189883 (-)	MIMAT0003521	KIF23	-0.297
bta-miR-103	0.981419	A	7.90545	P	0.00823489	20504786	Bos taurus	miRNA	miRBase	chr13:51742428-51742450 (-) /// chr20:189861-189883 (-)	MIMAT0003521	EML4	-0.278
bta-miR-103	0.981419	A	7.90545	P	0.00823489	20504786	Bos taurus	miRNA	miRBase	chr13:51742428-51742450 (-) /// chr20:189861-189883 (-)	MIMAT0003521	EML5	-0.212
bta-miR-103	0.981419	A	7.90545	P	0.00823489	20504786	Bos taurus	miRNA	miRBase	chr13:51742428-51742450 (-) /// chr20:189861-189883 (-)	MIMAT0003521	KRT23	-0.269
bta-miR-103	0.981419	A	7.90545	P	0.00823489	20504786	Bos taurus	miRNA	miRBase	chr13:51742428-51742450 (-) /// chr20:189861-189883 (-)	MIMAT0003521	HEXA	-0.202
bta-miR-103	0.981419	A	7.90545	P	0.00823489	20504786	Bos taurus	miRNA	miRBase	chr13:51742428-51742450 (-) /// chr20:189861-189883 (-)	MIMAT0003521	UBE2D3	-0.336
bta-miR-103	0.981419	A	7.90545	P	0.00823489	20504786	Bos taurus	miRNA	miRBase	chr13:51742428-51742450 (-) /// chr20:189861-189883 (-)	MIMAT0003521	BST1	-0.343
bta-miR-103	0.981419	A	7.90545	P	0.00823489	20504786	Bos taurus	miRNA	miRBase	chr13:51742428-51742450 (-) /// chr20:189861-189883 (-)	MIMAT0003521	NUCB1	-0.262
bta-miR-103	0.981419	A	7.90545	P	0.00823489	20504786	Bos taurus	miRNA	miRBase	chr13:51742428-51742450 (-) /// chr20:189861-189883 (-)	MIMAT0003521	SLC35B2	-0.274
bta-miR-103	0.981419	A	7.90545	P	0.00823489	20504786	Bos taurus	miRNA	miRBase	chr13:51742428-51742450 (-) /// chr20:189861-189883 (-)	MIMAT0003521	CNN3	-0.295
bta-miR-103	0.981419	A	7.90545	P	0.00823489	20504786	Bos taurus	miRNA	miRBase	chr13:51742428-51742450 (-) /// chr20:189861-189883 (-)	MIMAT0003521	ERLIN1	-0.201
bta-miR-103	0.981419	A	7.90545	P	0.00823489	20504786	Bos taurus	miRNA	miRBase	chr13:51742428-51742450 (-) /// chr20:189861-189883 (-)	MIMAT0003521	C17orf67	-0.373
bta-miR-103	0.981419	A	7.90545	P	0.00823489	20504786	Bos taurus	miRNA	miRBase	chr13:51742428-51742450 (-) /// chr20:189861-189883 (-)	MIMAT0003521	UBQLN2	-0.268
bta-miR-103	0.981419	A	7.90545	P	0.00823489	20504786	Bos taurus	miRNA	miRBase	chr13:51742428-51742450 (-) /// chr20:189861-189883 (-)	MIMAT0003521	PDE11A	-0.273
bta-miR-103	0.981419	A	7.90545	P	0.00823489	20504786	Bos taurus	miRNA	miRBase	chr13:51742428-51742450 (-) /// chr20:189861-189883 (-)	MIMAT0003521	KCND1	-0.205
bta-miR-103	0.981419	A	7.90545	P	0.00823489	20504786	Bos taurus	miRNA	miRBase	chr13:51742428-51742450 (-) /// chr20:189861-189883 (-)	MIMAT0003521	MBP	-0.279
bta-miR-103	0.981419	A	7.90545	P	0.00823489	20504786	Bos taurus	miRNA	miRBase	chr13:51742428-51742450 (-) /// chr20:189861-189883 (-)	MIMAT0003521	HSPD1	-0.237
bta-miR-103	0.981419	A	7.90545	P	0.00823489	20504786	Bos taurus	miRNA	miRBase	chr13:51742428-51742450 (-) /// chr20:189861-189883 (-)	MIMAT0003521	SPTY2D1	-0.284
bta-miR-103	0.981419	A	7.90545	P	0.00823489	20504786	Bos taurus	miRNA	miRBase	chr13:51742428-51742450 (-) /// chr20:189861-189883 (-)	MIMAT0003521	DUS1L	-0.578
bta-miR-103	0.981419	A	7.90545	P	0.00823489	20504786	Bos taurus	miRNA	miRBase	chr13:51742428-51742450 (-) /// chr20:189861-189883 (-)	MIMAT0003521	PCGF5	-0.284
bta-miR-103	0.981419	A	7.90545	P	0.00823489	20504786	Bos taurus	miRNA	miRBase	chr13:51742428-51742450 (-) /// chr20:189861-189883 (-)	MIMAT0003521	ZBTB16	-0.387
bta-miR-103	0.981419	A	7.90545	P	0.00823489	20504786	Bos taurus	miRNA	miRBase	chr13:51742428-51742450 (-) /// chr20:189861-189883 (-)	MIMAT0003521	SNX3	-0.59
bta-miR-103	0.981419	A	7.90545	P	0.00823489	20504786	Bos taurus	miRNA	miRBase	chr13:51742428-51742450 (-) /// chr20:189861-189883 (-)	MIMAT0003521	ZC3HAV1L	-0.214
bta-miR-103	0.981419	A	7.90545	P	0.00823489	20504786	Bos taurus	miRNA	miRBase	chr13:51742428-51742450 (-) /// chr20:189861-189883 (-)	MIMAT0003521	ADNP2	-0.314
bta-miR-103	0.981419	A	7.90545	P	0.00823489	20504786	Bos taurus	miRNA	miRBase	chr13:51742428-51742450 (-) /// chr20:189861-189883 (-)	MIMAT0003521	GAPT	-0.272
bta-miR-103	0.981419	A	7.90545	P	0.00823489	20504786	Bos taurus	miRNA	miRBase	chr13:51742428-51742450 (-) /// chr20:189861-189883 (-)	MIMAT0003521	STRIP1	-0.259
bta-miR-103	0.981419	A	7.90545	P	0.00823489	20504786	Bos taurus	miRNA	miRBase	chr13:51742428-51742450 (-) /// chr20:189861-189883 (-)	MIMAT0003521	EQTN	-0.386
bta-miR-103	0.981419	A	7.90545	P	0.00823489	20504786	Bos taurus	miRNA	miRBase	chr13:51742428-51742450 (-) /// chr20:189861-189883 (-)	MIMAT0003521	FAM160B1	-0.222
bta-miR-103	0.981419	A	7.90545	P	0.00823489	20504786	Bos taurus	miRNA	miRBase	chr13:51742428-51742450 (-) /// chr20:189861-189883 (-)	MIMAT0003521	IGSF3	-0.352
bta-miR-103	0.981419	A	7.90545	P	0.00823489	20504786	Bos taurus	miRNA	miRBase	chr13:51742428-51742450 (-) /// chr20:189861-189883 (-)	MIMAT0003521	TAL2	-0.435
bta-miR-103	0.981419	A	7.90545	P	0.00823489	20504786	Bos taurus	miRNA	miRBase	chr13:51742428-51742450 (-) /// chr20:189861-189883 (-)	MIMAT0003521	NUP50	-0.44
bta-miR-103	0.981419	A	7.90545	P	0.00823489	20504786	Bos taurus	miRNA	miRBase	chr13:51742428-51742450 (-) /// chr20:189861-189883 (-)	MIMAT0003521	PLA2G12A	-0.229
bta-miR-103	0.981419	A	7.90545	P	0.00823489	20504786	Bos taurus	miRNA	miRBase	chr13:51742428-51742450 (-) /// chr20:189861-189883 (-)	MIMAT0003521	C2CD5	-0.62
bta-miR-103	0.981419	A	7.90545	P	0.00823489	20504786	Bos taurus	miRNA	miRBase	chr13:51742428-51742450 (-) /// chr20:189861-189883 (-)	MIMAT0003521	RHBDL3	-0.354
bta-miR-103	0.981419	A	7.90545	P	0.00823489	20504786	Bos taurus	miRNA	miRBase	chr13:51742428-51742450 (-) /// chr20:189861-189883 (-)	MIMAT0003521	SPRY3	-0.566
bta-miR-103	0.981419	A	7.90545	P	0.00823489	20504786	Bos taurus	miRNA	miRBase	chr13:51742428-51742450 (-) /// chr20:189861-189883 (-)	MIMAT0003521	ASH1L	-0.231
bta-miR-103	0.981419	A	7.90545	P	0.00823489	20504786	Bos taurus	miRNA	miRBase	chr13:51742428-51742450 (-) /// chr20:189861-189883 (-)	MIMAT0003521	FBXO17	-0.324
bta-miR-103	0.981419	A	7.90545	P	0.00823489	20504786	Bos taurus	miRNA	miRBase	chr13:51742428-51742450 (-) /// chr20:189861-189883 (-)	MIMAT0003521	RAX2	-0.266
bta-miR-103	0.981419	A	7.90545	P	0.00823489	20504786	Bos taurus	miRNA	miRBase	chr13:51742428-51742450 (-) /// chr20:189861-189883 (-)	MIMAT0003521	CD226	-0.299
bta-miR-103	0.981419	A	7.90545	P	0.00823489	20504786	Bos taurus	miRNA	miRBase	chr13:51742428-51742450 (-) /// chr20:189861-189883 (-)	MIMAT0003521	MAF1	-0.289
bta-miR-103	0.981419	A	7.90545	P	0.00823489	20504786	Bos taurus	miRNA	miRBase	chr13:51742428-51742450 (-) /// chr20:189861-189883 (-)	MIMAT0003521	FAM211A	-0.233
bta-miR-103	0.981419	A	7.90545	P	0.00823489	20504786	Bos taurus	miRNA	miRBase	chr13:51742428-51742450 (-) /// chr20:189861-189883 (-)	MIMAT0003521	PSTPIP2	-0.302
bta-miR-103	0.981419	A	7.90545	P	0.00823489	20504786	Bos taurus	miRNA	miRBase	chr13:51742428-51742450 (-) /// chr20:189861-189883 (-)	MIMAT0003521	HCN1	-0.393
bta-miR-103	0.981419	A	7.90545	P	0.00823489	20504786	Bos taurus	miRNA	miRBase	chr13:51742428-51742450 (-) /// chr20:189861-189883 (-)	MIMAT0003521	SPATA12	-0.313
bta-miR-103	0.981419	A	7.90545	P	0.00823489	20504786	Bos taurus	miRNA	miRBase	chr13:51742428-51742450 (-) /// chr20:189861-189883 (-)	MIMAT0003521	2017-09-05	-0.829
bta-miR-103	0.981419	A	7.90545	P	0.00823489	20504786	Bos taurus	miRNA	miRBase	chr13:51742428-51742450 (-) /// chr20:189861-189883 (-)	MIMAT0003521	RPS6KA3	-0.315
bta-miR-103	0.981419	A	7.90545	P	0.00823489	20504786	Bos taurus	miRNA	miRBase	chr13:51742428-51742450 (-) /// chr20:189861-189883 (-)	MIMAT0003521	ORAI2	-0.269
bta-miR-103	0.981419	A	7.90545	P	0.00823489	20504786	Bos taurus	miRNA	miRBase	chr13:51742428-51742450 (-) /// chr20:189861-189883 (-)	MIMAT0003521	RBM8A	-0.21
bta-miR-103	0.981419	A	7.90545	P	0.00823489	20504786	Bos taurus	miRNA	miRBase	chr13:51742428-51742450 (-) /// chr20:189861-189883 (-)	MIMAT0003521	DCX	-0.293
bta-miR-103	0.981419	A	7.90545	P	0.00823489	20504786	Bos taurus	miRNA	miRBase	chr13:51742428-51742450 (-) /// chr20:189861-189883 (-)	MIMAT0003521	LRRC34	-0.691
bta-miR-103	0.981419	A	7.90545	P	0.00823489	20504786	Bos taurus	miRNA	miRBase	chr13:51742428-51742450 (-) /// chr20:189861-189883 (-)	MIMAT0003521	MFN1	-0.407
bta-miR-103	0.981419	A	7.90545	P	0.00823489	20504786	Bos taurus	miRNA	miRBase	chr13:51742428-51742450 (-) /// chr20:189861-189883 (-)	MIMAT0003521	ESRRA	-0.344
bta-miR-103	0.981419	A	7.90545	P	0.00823489	20504786	Bos taurus	miRNA	miRBase	chr13:51742428-51742450 (-) /// chr20:189861-189883 (-)	MIMAT0003521	C20orf112	-0.279
bta-miR-103	0.981419	A	7.90545	P	0.00823489	20504786	Bos taurus	miRNA	miRBase	chr13:51742428-51742450 (-) /// chr20:189861-189883 (-)	MIMAT0003521	PDE6B	-0.268
bta-miR-103	0.981419	A	7.90545	P	0.00823489	20504786	Bos taurus	miRNA	miRBase	chr13:51742428-51742450 (-) /// chr20:189861-189883 (-)	MIMAT0003521	LAPTM4A	-0.643
bta-miR-103	0.981419	A	7.90545	P	0.00823489	20504786	Bos taurus	miRNA	miRBase	chr13:51742428-51742450 (-) /// chr20:189861-189883 (-)	MIMAT0003521	SRP72	-0.36
bta-miR-103	0.981419	A	7.90545	P	0.00823489	20504786	Bos taurus	miRNA	miRBase	chr13:51742428-51742450 (-) /// chr20:189861-189883 (-)	MIMAT0003521	CYTIP	-0.481
bta-miR-103	0.981419	A	7.90545	P	0.00823489	20504786	Bos taurus	miRNA	miRBase	chr13:51742428-51742450 (-) /// chr20:189861-189883 (-)	MIMAT0003521	OXLD1	-0.334
bta-miR-103	0.981419	A	7.90545	P	0.00823489	20504786	Bos taurus	miRNA	miRBase	chr13:51742428-51742450 (-) /// chr20:189861-189883 (-)	MIMAT0003521	KPNA1	-0.299
bta-miR-103	0.981419	A	7.90545	P	0.00823489	20504786	Bos taurus	miRNA	miRBase	chr13:51742428-51742450 (-) /// chr20:189861-189883 (-)	MIMAT0003521	SNRNP27	-0.226
bta-miR-103	0.981419	A	7.90545	P	0.00823489	20504786	Bos taurus	miRNA	miRBase	chr13:51742428-51742450 (-) /// chr20:189861-189883 (-)	MIMAT0003521	RMI2	-0.669
bta-miR-103	0.981419	A	7.90545	P	0.00823489	20504786	Bos taurus	miRNA	miRBase	chr13:51742428-51742450 (-) /// chr20:189861-189883 (-)	MIMAT0003521	PRICKLE1	-0.207
bta-miR-103	0.981419	A	7.90545	P	0.00823489	20504786	Bos taurus	miRNA	miRBase	chr13:51742428-51742450 (-) /// chr20:189861-189883 (-)	MIMAT0003521	TM9SF1	-0.294
bta-miR-103	0.981419	A	7.90545	P	0.00823489	20504786	Bos taurus	miRNA	miRBase	chr13:51742428-51742450 (-) /// chr20:189861-189883 (-)	MIMAT0003521	MED22	-0.252
bta-miR-103	0.981419	A	7.90545	P	0.00823489	20504786	Bos taurus	miRNA	miRBase	chr13:51742428-51742450 (-) /// chr20:189861-189883 (-)	MIMAT0003521	TMEM59	-0.309
bta-miR-103	0.981419	A	7.90545	P	0.00823489	20504786	Bos taurus	miRNA	miRBase	chr13:51742428-51742450 (-) /// chr20:189861-189883 (-)	MIMAT0003521	DERL2	-0.218
bta-miR-103	0.981419	A	7.90545	P	0.00823489	20504786	Bos taurus	miRNA	miRBase	chr13:51742428-51742450 (-) /// chr20:189861-189883 (-)	MIMAT0003521	NACC2	-0.333
bta-miR-103	0.981419	A	7.90545	P	0.00823489	20504786	Bos taurus	miRNA	miRBase	chr13:51742428-51742450 (-) /// chr20:189861-189883 (-)	MIMAT0003521	SIX4	-0.482
bta-miR-103	0.981419	A	7.90545	P	0.00823489	20504786	Bos taurus	miRNA	miRBase	chr13:51742428-51742450 (-) /// chr20:189861-189883 (-)	MIMAT0003521	KCNK5	-0.332
bta-miR-103	0.981419	A	7.90545	P	0.00823489	20504786	Bos taurus	miRNA	miRBase	chr13:51742428-51742450 (-) /// chr20:189861-189883 (-)	MIMAT0003521	HTR6	-0.282
bta-miR-103	0.981419	A	7.90545	P	0.00823489	20504786	Bos taurus	miRNA	miRBase	chr13:51742428-51742450 (-) /// chr20:189861-189883 (-)	MIMAT0003521	CCDC97	-0.258
bta-miR-103	0.981419	A	7.90545	P	0.00823489	20504786	Bos taurus	miRNA	miRBase	chr13:51742428-51742450 (-) /// chr20:189861-189883 (-)	MIMAT0003521	AL357673.1	-0.374
bta-miR-103	0.981419	A	7.90545	P	0.00823489	20504786	Bos taurus	miRNA	miRBase	chr13:51742428-51742450 (-) /// chr20:189861-189883 (-)	MIMAT0003521	SLC30A10	-0.333
bta-miR-103	0.981419	A	7.90545	P	0.00823489	20504786	Bos taurus	miRNA	miRBase	chr13:51742428-51742450 (-) /// chr20:189861-189883 (-)	MIMAT0003521	RGS1	-0.545
bta-miR-103	0.981419	A	7.90545	P	0.00823489	20504786	Bos taurus	miRNA	miRBase	chr13:51742428-51742450 (-) /// chr20:189861-189883 (-)	MIMAT0003521	HDAC8	-0.291
bta-miR-103	0.981419	A	7.90545	P	0.00823489	20504786	Bos taurus	miRNA	miRBase	chr13:51742428-51742450 (-) /// chr20:189861-189883 (-)	MIMAT0003521	BZW1	-0.299
bta-miR-103	0.981419	A	7.90545	P	0.00823489	20504786	Bos taurus	miRNA	miRBase	chr13:51742428-51742450 (-) /// chr20:189861-189883 (-)	MIMAT0003521	ABHD2	-0.283
bta-miR-103	0.981419	A	7.90545	P	0.00823489	20504786	Bos taurus	miRNA	miRBase	chr13:51742428-51742450 (-) /// chr20:189861-189883 (-)	MIMAT0003521	MTMR4	-0.348
bta-miR-103	0.981419	A	7.90545	P	0.00823489	20504786	Bos taurus	miRNA	miRBase	chr13:51742428-51742450 (-) /// chr20:189861-189883 (-)	MIMAT0003521	VAMP1	-0.234
bta-miR-103	0.981419	A	7.90545	P	0.00823489	20504786	Bos taurus	miRNA	miRBase	chr13:51742428-51742450 (-) /// chr20:189861-189883 (-)	MIMAT0003521	NOVA1	-0.409
bta-miR-103	0.981419	A	7.90545	P	0.00823489	20504786	Bos taurus	miRNA	miRBase	chr13:51742428-51742450 (-) /// chr20:189861-189883 (-)	MIMAT0003521	MID1	-0.266
bta-miR-103	0.981419	A	7.90545	P	0.00823489	20504786	Bos taurus	miRNA	miRBase	chr13:51742428-51742450 (-) /// chr20:189861-189883 (-)	MIMAT0003521	SLC10A6	-0.227
bta-miR-103	0.981419	A	7.90545	P	0.00823489	20504786	Bos taurus	miRNA	miRBase	chr13:51742428-51742450 (-) /// chr20:189861-189883 (-)	MIMAT0003521	FAM222B	-0.286
bta-miR-103	0.981419	A	7.90545	P	0.00823489	20504786	Bos taurus	miRNA	miRBase	chr13:51742428-51742450 (-) /// chr20:189861-189883 (-)	MIMAT0003521	WNT16	-0.848
bta-miR-103	0.981419	A	7.90545	P	0.00823489	20504786	Bos taurus	miRNA	miRBase	chr13:51742428-51742450 (-) /// chr20:189861-189883 (-)	MIMAT0003521	VCP	-0.201
bta-miR-103	0.981419	A	7.90545	P	0.00823489	20504786	Bos taurus	miRNA	miRBase	chr13:51742428-51742450 (-) /// chr20:189861-189883 (-)	MIMAT0003521	TCAP	-0.216
bta-miR-103	0.981419	A	7.90545	P	0.00823489	20504786	Bos taurus	miRNA	miRBase	chr13:51742428-51742450 (-) /// chr20:189861-189883 (-)	MIMAT0003521	EN2	-0.297
bta-miR-103	0.981419	A	7.90545	P	0.00823489	20504786	Bos taurus	miRNA	miRBase	chr13:51742428-51742450 (-) /// chr20:189861-189883 (-)	MIMAT0003521	NRL	-0.201
bta-miR-103	0.981419	A	7.90545	P	0.00823489	20504786	Bos taurus	miRNA	miRBase	chr13:51742428-51742450 (-) /// chr20:189861-189883 (-)	MIMAT0003521	SIRT7	-0.506
bta-miR-103	0.981419	A	7.90545	P	0.00823489	20504786	Bos taurus	miRNA	miRBase	chr13:51742428-51742450 (-) /// chr20:189861-189883 (-)	MIMAT0003521	GALNT7	-0.475
bta-miR-103	0.981419	A	7.90545	P	0.00823489	20504786	Bos taurus	miRNA	miRBase	chr13:51742428-51742450 (-) /// chr20:189861-189883 (-)	MIMAT0003521	DDX52	-0.269
bta-miR-103	0.981419	A	7.90545	P	0.00823489	20504786	Bos taurus	miRNA	miRBase	chr13:51742428-51742450 (-) /// chr20:189861-189883 (-)	MIMAT0003521	FBXO30	-0.306
bta-miR-103	0.981419	A	7.90545	P	0.00823489	20504786	Bos taurus	miRNA	miRBase	chr13:51742428-51742450 (-) /// chr20:189861-189883 (-)	MIMAT0003521	TIMM22	-0.261
bta-miR-103	0.981419	A	7.90545	P	0.00823489	20504786	Bos taurus	miRNA	miRBase	chr13:51742428-51742450 (-) /// chr20:189861-189883 (-)	MIMAT0003521	BMPR1B	-0.299
bta-miR-103	0.981419	A	7.90545	P	0.00823489	20504786	Bos taurus	miRNA	miRBase	chr13:51742428-51742450 (-) /// chr20:189861-189883 (-)	MIMAT0003521	2017-03-03	-0.583
bta-miR-103	0.981419	A	7.90545	P	0.00823489	20504786	Bos taurus	miRNA	miRBase	chr13:51742428-51742450 (-) /// chr20:189861-189883 (-)	MIMAT0003521	TGIF2-C20orf24	-0.287
bta-miR-103	0.981419	A	7.90545	P	0.00823489	20504786	Bos taurus	miRNA	miRBase	chr13:51742428-51742450 (-) /// chr20:189861-189883 (-)	MIMAT0003521	SBDS	-0.31
bta-miR-103	0.981419	A	7.90545	P	0.00823489	20504786	Bos taurus	miRNA	miRBase	chr13:51742428-51742450 (-) /// chr20:189861-189883 (-)	MIMAT0003521	SEMA6D	-0.221
bta-miR-103	0.981419	A	7.90545	P	0.00823489	20504786	Bos taurus	miRNA	miRBase	chr13:51742428-51742450 (-) /// chr20:189861-189883 (-)	MIMAT0003521	TRPV5	-0.437
bta-miR-103	0.981419	A	7.90545	P	0.00823489	20504786	Bos taurus	miRNA	miRBase	chr13:51742428-51742450 (-) /// chr20:189861-189883 (-)	MIMAT0003521	HCAR1	-0.298
bta-miR-103	0.981419	A	7.90545	P	0.00823489	20504786	Bos taurus	miRNA	miRBase	chr13:51742428-51742450 (-) /// chr20:189861-189883 (-)	MIMAT0003521	CISD2	-0.275
bta-miR-103	0.981419	A	7.90545	P	0.00823489	20504786	Bos taurus	miRNA	miRBase	chr13:51742428-51742450 (-) /// chr20:189861-189883 (-)	MIMAT0003521	EPT1	-0.281
bta-miR-103	0.981419	A	7.90545	P	0.00823489	20504786	Bos taurus	miRNA	miRBase	chr13:51742428-51742450 (-) /// chr20:189861-189883 (-)	MIMAT0003521	SH3BGRL2	-0.329
bta-miR-103	0.981419	A	7.90545	P	0.00823489	20504786	Bos taurus	miRNA	miRBase	chr13:51742428-51742450 (-) /// chr20:189861-189883 (-)	MIMAT0003521	VBP1	-0.29
bta-miR-103	0.981419	A	7.90545	P	0.00823489	20504786	Bos taurus	miRNA	miRBase	chr13:51742428-51742450 (-) /// chr20:189861-189883 (-)	MIMAT0003521	FUBP1	-0.52
bta-miR-103	0.981419	A	7.90545	P	0.00823489	20504786	Bos taurus	miRNA	miRBase	chr13:51742428-51742450 (-) /// chr20:189861-189883 (-)	MIMAT0003521	GSC2	-0.389
bta-miR-103	0.981419	A	7.90545	P	0.00823489	20504786	Bos taurus	miRNA	miRBase	chr13:51742428-51742450 (-) /// chr20:189861-189883 (-)	MIMAT0003521	CDC42SE1	-0.303
bta-miR-103	0.981419	A	7.90545	P	0.00823489	20504786	Bos taurus	miRNA	miRBase	chr13:51742428-51742450 (-) /// chr20:189861-189883 (-)	MIMAT0003521	TMUB2	-0.209
bta-miR-103	0.981419	A	7.90545	P	0.00823489	20504786	Bos taurus	miRNA	miRBase	chr13:51742428-51742450 (-) /// chr20:189861-189883 (-)	MIMAT0003521	ZDHHC9	-0.392
bta-miR-103	0.981419	A	7.90545	P	0.00823489	20504786	Bos taurus	miRNA	miRBase	chr13:51742428-51742450 (-) /// chr20:189861-189883 (-)	MIMAT0003521	PPAPDC2	-0.29
bta-miR-103	0.981419	A	7.90545	P	0.00823489	20504786	Bos taurus	miRNA	miRBase	chr13:51742428-51742450 (-) /// chr20:189861-189883 (-)	MIMAT0003521	CD207	-0.248
bta-miR-103	0.981419	A	7.90545	P	0.00823489	20504786	Bos taurus	miRNA	miRBase	chr13:51742428-51742450 (-) /// chr20:189861-189883 (-)	MIMAT0003521	STX7	-0.498
bta-miR-103	0.981419	A	7.90545	P	0.00823489	20504786	Bos taurus	miRNA	miRBase	chr13:51742428-51742450 (-) /// chr20:189861-189883 (-)	MIMAT0003521	OTX1	-0.35
bta-miR-103	0.981419	A	7.90545	P	0.00823489	20504786	Bos taurus	miRNA	miRBase	chr13:51742428-51742450 (-) /// chr20:189861-189883 (-)	MIMAT0003521	ZNF383	-0.354
bta-miR-103	0.981419	A	7.90545	P	0.00823489	20504786	Bos taurus	miRNA	miRBase	chr13:51742428-51742450 (-) /// chr20:189861-189883 (-)	MIMAT0003521	YTHDC1	-0.317
bta-miR-103	0.981419	A	7.90545	P	0.00823489	20504786	Bos taurus	miRNA	miRBase	chr13:51742428-51742450 (-) /// chr20:189861-189883 (-)	MIMAT0003521	TSC22D3	-0.292
bta-miR-103	0.981419	A	7.90545	P	0.00823489	20504786	Bos taurus	miRNA	miRBase	chr13:51742428-51742450 (-) /// chr20:189861-189883 (-)	MIMAT0003521	LSM2	-0.229
bta-miR-103	0.981419	A	7.90545	P	0.00823489	20504786	Bos taurus	miRNA	miRBase	chr13:51742428-51742450 (-) /// chr20:189861-189883 (-)	MIMAT0003521	BIRC5	-0.597
bta-miR-103	0.981419	A	7.90545	P	0.00823489	20504786	Bos taurus	miRNA	miRBase	chr13:51742428-51742450 (-) /// chr20:189861-189883 (-)	MIMAT0003521	CENPP	-0.701
bta-miR-103	0.981419	A	7.90545	P	0.00823489	20504786	Bos taurus	miRNA	miRBase	chr13:51742428-51742450 (-) /// chr20:189861-189883 (-)	MIMAT0003521	DCAF10	-0.271
bta-miR-103	0.981419	A	7.90545	P	0.00823489	20504786	Bos taurus	miRNA	miRBase	chr13:51742428-51742450 (-) /// chr20:189861-189883 (-)	MIMAT0003521	AC008267.1	-0.458
bta-miR-103	0.981419	A	7.90545	P	0.00823489	20504786	Bos taurus	miRNA	miRBase	chr13:51742428-51742450 (-) /// chr20:189861-189883 (-)	MIMAT0003521	GATAD2A	-0.379
bta-miR-103	0.981419	A	7.90545	P	0.00823489	20504786	Bos taurus	miRNA	miRBase	chr13:51742428-51742450 (-) /// chr20:189861-189883 (-)	MIMAT0003521	RP11-210M15.2	-0.595
bta-miR-103	0.981419	A	7.90545	P	0.00823489	20504786	Bos taurus	miRNA	miRBase	chr13:51742428-51742450 (-) /// chr20:189861-189883 (-)	MIMAT0003521	SVEP1	-0.281
bta-miR-103	0.981419	A	7.90545	P	0.00823489	20504786	Bos taurus	miRNA	miRBase	chr13:51742428-51742450 (-) /// chr20:189861-189883 (-)	MIMAT0003521	PROSC	-0.322
bta-miR-103	0.981419	A	7.90545	P	0.00823489	20504786	Bos taurus	miRNA	miRBase	chr13:51742428-51742450 (-) /// chr20:189861-189883 (-)	MIMAT0003521	MDM2	-0.217
bta-miR-103	0.981419	A	7.90545	P	0.00823489	20504786	Bos taurus	miRNA	miRBase	chr13:51742428-51742450 (-) /// chr20:189861-189883 (-)	MIMAT0003521	CYB561	-0.287
bta-miR-103	0.981419	A	7.90545	P	0.00823489	20504786	Bos taurus	miRNA	miRBase	chr13:51742428-51742450 (-) /// chr20:189861-189883 (-)	MIMAT0003521	GNS	-0.296
bta-miR-103	0.981419	A	7.90545	P	0.00823489	20504786	Bos taurus	miRNA	miRBase	chr13:51742428-51742450 (-) /// chr20:189861-189883 (-)	MIMAT0003521	SNURF	-0.531
bta-miR-103	0.981419	A	7.90545	P	0.00823489	20504786	Bos taurus	miRNA	miRBase	chr13:51742428-51742450 (-) /// chr20:189861-189883 (-)	MIMAT0003521	TIGIT	-0.272
bta-miR-103	0.981419	A	7.90545	P	0.00823489	20504786	Bos taurus	miRNA	miRBase	chr13:51742428-51742450 (-) /// chr20:189861-189883 (-)	MIMAT0003521	FBXL8	-0.238
bta-miR-103	0.981419	A	7.90545	P	0.00823489	20504786	Bos taurus	miRNA	miRBase	chr13:51742428-51742450 (-) /// chr20:189861-189883 (-)	MIMAT0003521	MSI2	-0.302
bta-miR-103	0.981419	A	7.90545	P	0.00823489	20504786	Bos taurus	miRNA	miRBase	chr13:51742428-51742450 (-) /// chr20:189861-189883 (-)	MIMAT0003521	DEPTOR	-0.281
bta-miR-103	0.981419	A	7.90545	P	0.00823489	20504786	Bos taurus	miRNA	miRBase	chr13:51742428-51742450 (-) /// chr20:189861-189883 (-)	MIMAT0003521	GAS2L3	-0.34
bta-miR-103	0.981419	A	7.90545	P	0.00823489	20504786	Bos taurus	miRNA	miRBase	chr13:51742428-51742450 (-) /// chr20:189861-189883 (-)	MIMAT0003521	PDIK1L	-0.227
bta-miR-103	0.981419	A	7.90545	P	0.00823489	20504786	Bos taurus	miRNA	miRBase	chr13:51742428-51742450 (-) /// chr20:189861-189883 (-)	MIMAT0003521	PGM1	-0.202
bta-miR-103	0.981419	A	7.90545	P	0.00823489	20504786	Bos taurus	miRNA	miRBase	chr13:51742428-51742450 (-) /// chr20:189861-189883 (-)	MIMAT0003521	TLR9	-0.375
bta-miR-103	0.981419	A	7.90545	P	0.00823489	20504786	Bos taurus	miRNA	miRBase	chr13:51742428-51742450 (-) /// chr20:189861-189883 (-)	MIMAT0003521	KANK4	-0.377
bta-miR-103	0.981419	A	7.90545	P	0.00823489	20504786	Bos taurus	miRNA	miRBase	chr13:51742428-51742450 (-) /// chr20:189861-189883 (-)	MIMAT0003521	SBSPON	-0.419
bta-miR-103	0.981419	A	7.90545	P	0.00823489	20504786	Bos taurus	miRNA	miRBase	chr13:51742428-51742450 (-) /// chr20:189861-189883 (-)	MIMAT0003521	ZRANB3	-0.243
bta-miR-103	0.981419	A	7.90545	P	0.00823489	20504786	Bos taurus	miRNA	miRBase	chr13:51742428-51742450 (-) /// chr20:189861-189883 (-)	MIMAT0003521	OIP5	-0.203
bta-miR-103	0.981419	A	7.90545	P	0.00823489	20504786	Bos taurus	miRNA	miRBase	chr13:51742428-51742450 (-) /// chr20:189861-189883 (-)	MIMAT0003521	SULT1B1	-0.446
bta-miR-103	0.981419	A	7.90545	P	0.00823489	20504786	Bos taurus	miRNA	miRBase	chr13:51742428-51742450 (-) /// chr20:189861-189883 (-)	MIMAT0003521	ZBTB8A	-0.248
bta-miR-103	0.981419	A	7.90545	P	0.00823489	20504786	Bos taurus	miRNA	miRBase	chr13:51742428-51742450 (-) /// chr20:189861-189883 (-)	MIMAT0003521	PLEKHA7	-0.27
bta-miR-103	0.981419	A	7.90545	P	0.00823489	20504786	Bos taurus	miRNA	miRBase	chr13:51742428-51742450 (-) /// chr20:189861-189883 (-)	MIMAT0003521	SBNO1	-0.211
bta-miR-103	0.981419	A	7.90545	P	0.00823489	20504786	Bos taurus	miRNA	miRBase	chr13:51742428-51742450 (-) /// chr20:189861-189883 (-)	MIMAT0003521	SLC8A1	-0.498
bta-miR-103	0.981419	A	7.90545	P	0.00823489	20504786	Bos taurus	miRNA	miRBase	chr13:51742428-51742450 (-) /// chr20:189861-189883 (-)	MIMAT0003521	ROR1	-0.335
bta-miR-103	0.981419	A	7.90545	P	0.00823489	20504786	Bos taurus	miRNA	miRBase	chr13:51742428-51742450 (-) /// chr20:189861-189883 (-)	MIMAT0003521	LTA4H	-0.209
bta-miR-103	0.981419	A	7.90545	P	0.00823489	20504786	Bos taurus	miRNA	miRBase	chr13:51742428-51742450 (-) /// chr20:189861-189883 (-)	MIMAT0003521	KRTAP11-1	-0.342
bta-miR-103	0.981419	A	7.90545	P	0.00823489	20504786	Bos taurus	miRNA	miRBase	chr13:51742428-51742450 (-) /// chr20:189861-189883 (-)	MIMAT0003521	MBNL2	-0.248
bta-miR-103	0.981419	A	7.90545	P	0.00823489	20504786	Bos taurus	miRNA	miRBase	chr13:51742428-51742450 (-) /// chr20:189861-189883 (-)	MIMAT0003521	TLR9	-0.379
bta-miR-103	0.981419	A	7.90545	P	0.00823489	20504786	Bos taurus	miRNA	miRBase	chr13:51742428-51742450 (-) /// chr20:189861-189883 (-)	MIMAT0003521	OSBPL6	-0.306
bta-miR-103	0.981419	A	7.90545	P	0.00823489	20504786	Bos taurus	miRNA	miRBase	chr13:51742428-51742450 (-) /// chr20:189861-189883 (-)	MIMAT0003521	TTC7A	-0.226
bta-miR-103	0.981419	A	7.90545	P	0.00823489	20504786	Bos taurus	miRNA	miRBase	chr13:51742428-51742450 (-) /// chr20:189861-189883 (-)	MIMAT0003521	SLC16A12	-0.281
bta-miR-103	0.981419	A	7.90545	P	0.00823489	20504786	Bos taurus	miRNA	miRBase	chr13:51742428-51742450 (-) /// chr20:189861-189883 (-)	MIMAT0003521	EPHA7	-0.27
bta-miR-103	0.981419	A	7.90545	P	0.00823489	20504786	Bos taurus	miRNA	miRBase	chr13:51742428-51742450 (-) /// chr20:189861-189883 (-)	MIMAT0003521	BTBD11	-0.301
bta-miR-103	0.981419	A	7.90545	P	0.00823489	20504786	Bos taurus	miRNA	miRBase	chr13:51742428-51742450 (-) /// chr20:189861-189883 (-)	MIMAT0003521	PTEN	-0.347
bta-miR-103	0.981419	A	7.90545	P	0.00823489	20504786	Bos taurus	miRNA	miRBase	chr13:51742428-51742450 (-) /// chr20:189861-189883 (-)	MIMAT0003521	C11orf45	-0.63
bta-miR-103	0.981419	A	7.90545	P	0.00823489	20504786	Bos taurus	miRNA	miRBase	chr13:51742428-51742450 (-) /// chr20:189861-189883 (-)	MIMAT0003521	KIAA1429	-0.365
bta-miR-103	0.981419	A	7.90545	P	0.00823489	20504786	Bos taurus	miRNA	miRBase	chr13:51742428-51742450 (-) /// chr20:189861-189883 (-)	MIMAT0003521	SH3BP5	-0.424
bta-miR-103	0.981419	A	7.90545	P	0.00823489	20504786	Bos taurus	miRNA	miRBase	chr13:51742428-51742450 (-) /// chr20:189861-189883 (-)	MIMAT0003521	SKOR1	-0.261
bta-miR-103	0.981419	A	7.90545	P	0.00823489	20504786	Bos taurus	miRNA	miRBase	chr13:51742428-51742450 (-) /// chr20:189861-189883 (-)	MIMAT0003521	DIP2A	-0.234
bta-miR-103	0.981419	A	7.90545	P	0.00823489	20504786	Bos taurus	miRNA	miRBase	chr13:51742428-51742450 (-) /// chr20:189861-189883 (-)	MIMAT0003521	ELK4	-0.591
bta-miR-103	0.981419	A	7.90545	P	0.00823489	20504786	Bos taurus	miRNA	miRBase	chr13:51742428-51742450 (-) /// chr20:189861-189883 (-)	MIMAT0003521	AARS	-0.217
bta-miR-103	0.981419	A	7.90545	P	0.00823489	20504786	Bos taurus	miRNA	miRBase	chr13:51742428-51742450 (-) /// chr20:189861-189883 (-)	MIMAT0003521	SLC27A6	-0.27
bta-miR-103	0.981419	A	7.90545	P	0.00823489	20504786	Bos taurus	miRNA	miRBase	chr13:51742428-51742450 (-) /// chr20:189861-189883 (-)	MIMAT0003521	CTDSP1	-0.222
bta-miR-103	0.981419	A	7.90545	P	0.00823489	20504786	Bos taurus	miRNA	miRBase	chr13:51742428-51742450 (-) /// chr20:189861-189883 (-)	MIMAT0003521	EMP2	-0.499
bta-miR-103	0.981419	A	7.90545	P	0.00823489	20504786	Bos taurus	miRNA	miRBase	chr13:51742428-51742450 (-) /// chr20:189861-189883 (-)	MIMAT0003521	OXSR1	-0.226
bta-miR-103	0.981419	A	7.90545	P	0.00823489	20504786	Bos taurus	miRNA	miRBase	chr13:51742428-51742450 (-) /// chr20:189861-189883 (-)	MIMAT0003521	KIAA1324	-0.21
bta-miR-103	0.981419	A	7.90545	P	0.00823489	20504786	Bos taurus	miRNA	miRBase	chr13:51742428-51742450 (-) /// chr20:189861-189883 (-)	MIMAT0003521	SMARCE1	-0.628
bta-miR-103	0.981419	A	7.90545	P	0.00823489	20504786	Bos taurus	miRNA	miRBase	chr13:51742428-51742450 (-) /// chr20:189861-189883 (-)	MIMAT0003521	NAA15	-0.279
bta-miR-103	0.981419	A	7.90545	P	0.00823489	20504786	Bos taurus	miRNA	miRBase	chr13:51742428-51742450 (-) /// chr20:189861-189883 (-)	MIMAT0003521	SLC31A1	-0.268
bta-miR-103	0.981419	A	7.90545	P	0.00823489	20504786	Bos taurus	miRNA	miRBase	chr13:51742428-51742450 (-) /// chr20:189861-189883 (-)	MIMAT0003521	FBXL20	-0.798
bta-miR-103	0.981419	A	7.90545	P	0.00823489	20504786	Bos taurus	miRNA	miRBase	chr13:51742428-51742450 (-) /// chr20:189861-189883 (-)	MIMAT0003521	SRGAP2	-0.247
bta-miR-103	0.981419	A	7.90545	P	0.00823489	20504786	Bos taurus	miRNA	miRBase	chr13:51742428-51742450 (-) /// chr20:189861-189883 (-)	MIMAT0003521	EIF4B	-0.305
bta-miR-103	0.981419	A	7.90545	P	0.00823489	20504786	Bos taurus	miRNA	miRBase	chr13:51742428-51742450 (-) /// chr20:189861-189883 (-)	MIMAT0003521	ARMC1	-0.533
bta-miR-103	0.981419	A	7.90545	P	0.00823489	20504786	Bos taurus	miRNA	miRBase	chr13:51742428-51742450 (-) /// chr20:189861-189883 (-)	MIMAT0003521	FUK	-0.321
bta-miR-103	0.981419	A	7.90545	P	0.00823489	20504786	Bos taurus	miRNA	miRBase	chr13:51742428-51742450 (-) /// chr20:189861-189883 (-)	MIMAT0003521	TM2D2	-0.693
bta-miR-103	0.981419	A	7.90545	P	0.00823489	20504786	Bos taurus	miRNA	miRBase	chr13:51742428-51742450 (-) /// chr20:189861-189883 (-)	MIMAT0003521	IFT81	-0.229
bta-miR-103	0.981419	A	7.90545	P	0.00823489	20504786	Bos taurus	miRNA	miRBase	chr13:51742428-51742450 (-) /// chr20:189861-189883 (-)	MIMAT0003521	LGR5	-0.291
bta-miR-103	0.981419	A	7.90545	P	0.00823489	20504786	Bos taurus	miRNA	miRBase	chr13:51742428-51742450 (-) /// chr20:189861-189883 (-)	MIMAT0003521	MICA	-0.23
bta-miR-103	0.981419	A	7.90545	P	0.00823489	20504786	Bos taurus	miRNA	miRBase	chr13:51742428-51742450 (-) /// chr20:189861-189883 (-)	MIMAT0003521	FAM134A	-0.211
bta-miR-103	0.981419	A	7.90545	P	0.00823489	20504786	Bos taurus	miRNA	miRBase	chr13:51742428-51742450 (-) /// chr20:189861-189883 (-)	MIMAT0003521	TARDBP	-0.213
bta-miR-103	0.981419	A	7.90545	P	0.00823489	20504786	Bos taurus	miRNA	miRBase	chr13:51742428-51742450 (-) /// chr20:189861-189883 (-)	MIMAT0003521	ETS1	-0.211
bta-miR-103	0.981419	A	7.90545	P	0.00823489	20504786	Bos taurus	miRNA	miRBase	chr13:51742428-51742450 (-) /// chr20:189861-189883 (-)	MIMAT0003521	KIAA0040	-0.313
bta-miR-103	0.981419	A	7.90545	P	0.00823489	20504786	Bos taurus	miRNA	miRBase	chr13:51742428-51742450 (-) /// chr20:189861-189883 (-)	MIMAT0003521	DNAJA1	-0.3
bta-miR-103	0.981419	A	7.90545	P	0.00823489	20504786	Bos taurus	miRNA	miRBase	chr13:51742428-51742450 (-) /// chr20:189861-189883 (-)	MIMAT0003521	GYS1	-0.215
bta-miR-103	0.981419	A	7.90545	P	0.00823489	20504786	Bos taurus	miRNA	miRBase	chr13:51742428-51742450 (-) /// chr20:189861-189883 (-)	MIMAT0003521	LTBP4	-0.373
bta-miR-103	0.981419	A	7.90545	P	0.00823489	20504786	Bos taurus	miRNA	miRBase	chr13:51742428-51742450 (-) /// chr20:189861-189883 (-)	MIMAT0003521	PKIA	-0.509
bta-miR-103	0.981419	A	7.90545	P	0.00823489	20504786	Bos taurus	miRNA	miRBase	chr13:51742428-51742450 (-) /// chr20:189861-189883 (-)	MIMAT0003521	HRK	-0.257
bta-miR-103	0.981419	A	7.90545	P	0.00823489	20504786	Bos taurus	miRNA	miRBase	chr13:51742428-51742450 (-) /// chr20:189861-189883 (-)	MIMAT0003521	MTFR1L	-0.28
bta-miR-103	0.981419	A	7.90545	P	0.00823489	20504786	Bos taurus	miRNA	miRBase	chr13:51742428-51742450 (-) /// chr20:189861-189883 (-)	MIMAT0003521	FAM71F2	-0.551
bta-miR-103	0.981419	A	7.90545	P	0.00823489	20504786	Bos taurus	miRNA	miRBase	chr13:51742428-51742450 (-) /// chr20:189861-189883 (-)	MIMAT0003521	NR4A3	-0.205
bta-miR-103	0.981419	A	7.90545	P	0.00823489	20504786	Bos taurus	miRNA	miRBase	chr13:51742428-51742450 (-) /// chr20:189861-189883 (-)	MIMAT0003521	SH3GL2	-0.326
bta-miR-103	0.981419	A	7.90545	P	0.00823489	20504786	Bos taurus	miRNA	miRBase	chr13:51742428-51742450 (-) /// chr20:189861-189883 (-)	MIMAT0003521	RAB7L1	-0.509
bta-miR-103	0.981419	A	7.90545	P	0.00823489	20504786	Bos taurus	miRNA	miRBase	chr13:51742428-51742450 (-) /// chr20:189861-189883 (-)	MIMAT0003521	STRADA	-0.26
bta-miR-103	0.981419	A	7.90545	P	0.00823489	20504786	Bos taurus	miRNA	miRBase	chr13:51742428-51742450 (-) /// chr20:189861-189883 (-)	MIMAT0003521	RELL1	-0.524
bta-miR-103	0.981419	A	7.90545	P	0.00823489	20504786	Bos taurus	miRNA	miRBase	chr13:51742428-51742450 (-) /// chr20:189861-189883 (-)	MIMAT0003521	BCL2L13	-0.416
bta-miR-103	0.981419	A	7.90545	P	0.00823489	20504786	Bos taurus	miRNA	miRBase	chr13:51742428-51742450 (-) /// chr20:189861-189883 (-)	MIMAT0003521	PRRT2	-0.442
bta-miR-103	0.981419	A	7.90545	P	0.00823489	20504786	Bos taurus	miRNA	miRBase	chr13:51742428-51742450 (-) /// chr20:189861-189883 (-)	MIMAT0003521	SLC2A14	-0.317
bta-miR-103	0.981419	A	7.90545	P	0.00823489	20504786	Bos taurus	miRNA	miRBase	chr13:51742428-51742450 (-) /// chr20:189861-189883 (-)	MIMAT0003521	SLC7A1	-0.321
bta-miR-103	0.981419	A	7.90545	P	0.00823489	20504786	Bos taurus	miRNA	miRBase	chr13:51742428-51742450 (-) /// chr20:189861-189883 (-)	MIMAT0003521	UBR1	-0.308
bta-miR-103	0.981419	A	7.90545	P	0.00823489	20504786	Bos taurus	miRNA	miRBase	chr13:51742428-51742450 (-) /// chr20:189861-189883 (-)	MIMAT0003521	ESYT1	-0.25
bta-miR-103	0.981419	A	7.90545	P	0.00823489	20504786	Bos taurus	miRNA	miRBase	chr13:51742428-51742450 (-) /// chr20:189861-189883 (-)	MIMAT0003521	RAI14	-0.578
bta-miR-103	0.981419	A	7.90545	P	0.00823489	20504786	Bos taurus	miRNA	miRBase	chr13:51742428-51742450 (-) /// chr20:189861-189883 (-)	MIMAT0003521	DLX6	-0.467
bta-miR-103	0.981419	A	7.90545	P	0.00823489	20504786	Bos taurus	miRNA	miRBase	chr13:51742428-51742450 (-) /// chr20:189861-189883 (-)	MIMAT0003521	RP11-293M10.1	-0.225
bta-miR-103	0.981419	A	7.90545	P	0.00823489	20504786	Bos taurus	miRNA	miRBase	chr13:51742428-51742450 (-) /// chr20:189861-189883 (-)	MIMAT0003521	ZNF12	-0.202
bta-miR-103	0.981419	A	7.90545	P	0.00823489	20504786	Bos taurus	miRNA	miRBase	chr13:51742428-51742450 (-) /// chr20:189861-189883 (-)	MIMAT0003521	CDK6	-0.283
bta-miR-103	0.981419	A	7.90545	P	0.00823489	20504786	Bos taurus	miRNA	miRBase	chr13:51742428-51742450 (-) /// chr20:189861-189883 (-)	MIMAT0003521	NFAM1	-0.28
bta-miR-103	0.981419	A	7.90545	P	0.00823489	20504786	Bos taurus	miRNA	miRBase	chr13:51742428-51742450 (-) /// chr20:189861-189883 (-)	MIMAT0003521	N4BP1	-0.388
bta-miR-103	0.981419	A	7.90545	P	0.00823489	20504786	Bos taurus	miRNA	miRBase	chr13:51742428-51742450 (-) /// chr20:189861-189883 (-)	MIMAT0003521	DLG4	-0.221
bta-miR-103	0.981419	A	7.90545	P	0.00823489	20504786	Bos taurus	miRNA	miRBase	chr13:51742428-51742450 (-) /// chr20:189861-189883 (-)	MIMAT0003521	MAPK1IP1L	-0.345
bta-miR-103	0.981419	A	7.90545	P	0.00823489	20504786	Bos taurus	miRNA	miRBase	chr13:51742428-51742450 (-) /// chr20:189861-189883 (-)	MIMAT0003521	RAP1GDS1	-0.243
bta-miR-103	0.981419	A	7.90545	P	0.00823489	20504786	Bos taurus	miRNA	miRBase	chr13:51742428-51742450 (-) /// chr20:189861-189883 (-)	MIMAT0003521	USP6NL	-0.496
bta-miR-103	0.981419	A	7.90545	P	0.00823489	20504786	Bos taurus	miRNA	miRBase	chr13:51742428-51742450 (-) /// chr20:189861-189883 (-)	MIMAT0003521	KCNMB4	-0.208
bta-miR-103	0.981419	A	7.90545	P	0.00823489	20504786	Bos taurus	miRNA	miRBase	chr13:51742428-51742450 (-) /// chr20:189861-189883 (-)	MIMAT0003521	TRIM9	-0.265
bta-miR-103	0.981419	A	7.90545	P	0.00823489	20504786	Bos taurus	miRNA	miRBase	chr13:51742428-51742450 (-) /// chr20:189861-189883 (-)	MIMAT0003521	COX7C	-0.271
bta-miR-103	0.981419	A	7.90545	P	0.00823489	20504786	Bos taurus	miRNA	miRBase	chr13:51742428-51742450 (-) /// chr20:189861-189883 (-)	MIMAT0003521	SMNDC1	-0.558
bta-miR-103	0.981419	A	7.90545	P	0.00823489	20504786	Bos taurus	miRNA	miRBase	chr13:51742428-51742450 (-) /// chr20:189861-189883 (-)	MIMAT0003521	CDK5R1	-0.402
bta-miR-103	0.981419	A	7.90545	P	0.00823489	20504786	Bos taurus	miRNA	miRBase	chr13:51742428-51742450 (-) /// chr20:189861-189883 (-)	MIMAT0003521	GPC6	-0.463
bta-miR-103	0.981419	A	7.90545	P	0.00823489	20504786	Bos taurus	miRNA	miRBase	chr13:51742428-51742450 (-) /// chr20:189861-189883 (-)	MIMAT0003521	ESR1	-0.295
bta-miR-103	0.981419	A	7.90545	P	0.00823489	20504786	Bos taurus	miRNA	miRBase	chr13:51742428-51742450 (-) /// chr20:189861-189883 (-)	MIMAT0003521	FAM154B	-0.266
bta-miR-103	0.981419	A	7.90545	P	0.00823489	20504786	Bos taurus	miRNA	miRBase	chr13:51742428-51742450 (-) /// chr20:189861-189883 (-)	MIMAT0003521	FBXL17	-0.391
bta-miR-103	0.981419	A	7.90545	P	0.00823489	20504786	Bos taurus	miRNA	miRBase	chr13:51742428-51742450 (-) /// chr20:189861-189883 (-)	MIMAT0003521	OTUB1	-0.328
bta-miR-103	0.981419	A	7.90545	P	0.00823489	20504786	Bos taurus	miRNA	miRBase	chr13:51742428-51742450 (-) /// chr20:189861-189883 (-)	MIMAT0003521	LONRF3	-0.517
bta-miR-103	0.981419	A	7.90545	P	0.00823489	20504786	Bos taurus	miRNA	miRBase	chr13:51742428-51742450 (-) /// chr20:189861-189883 (-)	MIMAT0003521	ZNF784	-0.207
bta-miR-103	0.981419	A	7.90545	P	0.00823489	20504786	Bos taurus	miRNA	miRBase	chr13:51742428-51742450 (-) /// chr20:189861-189883 (-)	MIMAT0003521	AMMECR1	-0.27
bta-miR-103	0.981419	A	7.90545	P	0.00823489	20504786	Bos taurus	miRNA	miRBase	chr13:51742428-51742450 (-) /// chr20:189861-189883 (-)	MIMAT0003521	MPZL3	-0.258
bta-miR-103	0.981419	A	7.90545	P	0.00823489	20504786	Bos taurus	miRNA	miRBase	chr13:51742428-51742450 (-) /// chr20:189861-189883 (-)	MIMAT0003521	ZBTB39	-0.235
bta-miR-103	0.981419	A	7.90545	P	0.00823489	20504786	Bos taurus	miRNA	miRBase	chr13:51742428-51742450 (-) /// chr20:189861-189883 (-)	MIMAT0003521	TSPAN5	-0.554
bta-miR-103	0.981419	A	7.90545	P	0.00823489	20504786	Bos taurus	miRNA	miRBase	chr13:51742428-51742450 (-) /// chr20:189861-189883 (-)	MIMAT0003521	SLC20A2	-0.362
bta-miR-103	0.981419	A	7.90545	P	0.00823489	20504786	Bos taurus	miRNA	miRBase	chr13:51742428-51742450 (-) /// chr20:189861-189883 (-)	MIMAT0003521	MIF4GD	-0.225
bta-miR-103	0.981419	A	7.90545	P	0.00823489	20504786	Bos taurus	miRNA	miRBase	chr13:51742428-51742450 (-) /// chr20:189861-189883 (-)	MIMAT0003521	PNN	-0.245
bta-miR-103	0.981419	A	7.90545	P	0.00823489	20504786	Bos taurus	miRNA	miRBase	chr13:51742428-51742450 (-) /// chr20:189861-189883 (-)	MIMAT0003521	ASB3	-0.353
bta-miR-103	0.981419	A	7.90545	P	0.00823489	20504786	Bos taurus	miRNA	miRBase	chr13:51742428-51742450 (-) /// chr20:189861-189883 (-)	MIMAT0003521	CHMP4A	-0.336
bta-miR-103	0.981419	A	7.90545	P	0.00823489	20504786	Bos taurus	miRNA	miRBase	chr13:51742428-51742450 (-) /// chr20:189861-189883 (-)	MIMAT0003521	CSNK1G2	-0.394
bta-miR-103	0.981419	A	7.90545	P	0.00823489	20504786	Bos taurus	miRNA	miRBase	chr13:51742428-51742450 (-) /// chr20:189861-189883 (-)	MIMAT0003521	CCL3	-0.555
bta-miR-103	0.981419	A	7.90545	P	0.00823489	20504786	Bos taurus	miRNA	miRBase	chr13:51742428-51742450 (-) /// chr20:189861-189883 (-)	MIMAT0003521	HERC4	-0.314
bta-miR-103	0.981419	A	7.90545	P	0.00823489	20504786	Bos taurus	miRNA	miRBase	chr13:51742428-51742450 (-) /// chr20:189861-189883 (-)	MIMAT0003521	HMGA1	-0.418
bta-miR-103	0.981419	A	7.90545	P	0.00823489	20504786	Bos taurus	miRNA	miRBase	chr13:51742428-51742450 (-) /// chr20:189861-189883 (-)	MIMAT0003521	KAZN	-0.239
bta-miR-103	0.981419	A	7.90545	P	0.00823489	20504786	Bos taurus	miRNA	miRBase	chr13:51742428-51742450 (-) /// chr20:189861-189883 (-)	MIMAT0003521	ACSS2	-0.304
bta-miR-103	0.981419	A	7.90545	P	0.00823489	20504786	Bos taurus	miRNA	miRBase	chr13:51742428-51742450 (-) /// chr20:189861-189883 (-)	MIMAT0003521	LIF	-0.281
bta-miR-103	0.981419	A	7.90545	P	0.00823489	20504786	Bos taurus	miRNA	miRBase	chr13:51742428-51742450 (-) /// chr20:189861-189883 (-)	MIMAT0003521	VSIG10	-0.218
bta-miR-103	0.981419	A	7.90545	P	0.00823489	20504786	Bos taurus	miRNA	miRBase	chr13:51742428-51742450 (-) /// chr20:189861-189883 (-)	MIMAT0003521	MLPH	-0.213
bta-miR-103	0.981419	A	7.90545	P	0.00823489	20504786	Bos taurus	miRNA	miRBase	chr13:51742428-51742450 (-) /// chr20:189861-189883 (-)	MIMAT0003521	PURB	-0.414
bta-miR-103	0.981419	A	7.90545	P	0.00823489	20504786	Bos taurus	miRNA	miRBase	chr13:51742428-51742450 (-) /// chr20:189861-189883 (-)	MIMAT0003521	CNOT6L	-0.391
bta-miR-103	0.981419	A	7.90545	P	0.00823489	20504786	Bos taurus	miRNA	miRBase	chr13:51742428-51742450 (-) /// chr20:189861-189883 (-)	MIMAT0003521	LIN28B	-0.227
bta-miR-103	0.981419	A	7.90545	P	0.00823489	20504786	Bos taurus	miRNA	miRBase	chr13:51742428-51742450 (-) /// chr20:189861-189883 (-)	MIMAT0003521	ARL8B	-0.272
bta-miR-103	0.981419	A	7.90545	P	0.00823489	20504786	Bos taurus	miRNA	miRBase	chr13:51742428-51742450 (-) /// chr20:189861-189883 (-)	MIMAT0003521	PDE3A	-0.207
bta-miR-103	0.981419	A	7.90545	P	0.00823489	20504786	Bos taurus	miRNA	miRBase	chr13:51742428-51742450 (-) /// chr20:189861-189883 (-)	MIMAT0003521	PTPLB	-0.566
bta-miR-103	0.981419	A	7.90545	P	0.00823489	20504786	Bos taurus	miRNA	miRBase	chr13:51742428-51742450 (-) /// chr20:189861-189883 (-)	MIMAT0003521	ZNF652	-0.27
bta-miR-103	0.981419	A	7.90545	P	0.00823489	20504786	Bos taurus	miRNA	miRBase	chr13:51742428-51742450 (-) /// chr20:189861-189883 (-)	MIMAT0003521	ACVR2B	-0.69
bta-miR-103	0.981419	A	7.90545	P	0.00823489	20504786	Bos taurus	miRNA	miRBase	chr13:51742428-51742450 (-) /// chr20:189861-189883 (-)	MIMAT0003521	CEP68	-0.264
bta-miR-103	0.981419	A	7.90545	P	0.00823489	20504786	Bos taurus	miRNA	miRBase	chr13:51742428-51742450 (-) /// chr20:189861-189883 (-)	MIMAT0003521	EPHX3	-0.23
bta-miR-103	0.981419	A	7.90545	P	0.00823489	20504786	Bos taurus	miRNA	miRBase	chr13:51742428-51742450 (-) /// chr20:189861-189883 (-)	MIMAT0003521	HMGN2	-0.479
bta-miR-103	0.981419	A	7.90545	P	0.00823489	20504786	Bos taurus	miRNA	miRBase	chr13:51742428-51742450 (-) /// chr20:189861-189883 (-)	MIMAT0003521	PPIL4	-0.375
[truncated: 63,536 more rows]
