# Supplementary material for: Bovid microRNAs involved in the process of spermatogonia differentiation into spermatocytes
Source: Int J Biol Sci. 2020 Jan 1;16(2):239–50. doi: 10.7150/ijbs.38232 (PMC6949159; doi:10.7150/ijbs.38232)
Supplement: Supplementary file 3 — Tables S2-S9. [file ijbsv16p0239s3.zip › Supplementary Table S6.xlsx]

## Sheet: GO
ID	Description	GeneRatio	BgRatio	pvalue	p.adjust	qvalue	geneID	Count	type	enrichfactor
GO:0016192	vesicle-mediated transport	281/3354	366/5042	6.04002e-06	0.017202	0.0160283	280713/280729/280745/280805/280836/280901/280937/280943/280988/281022/281023/281040/281052/281070/281080/281237/281247/281276/281311/281375/281421/281478/281605/281637/281638/281672/281698/281706/281707/281711/281831/281874/281876/281877/281897/281904/282029/282030/282031/282044/282087/282116/282124/282170/282183/282226/282335/282346/282377/282378/282380/282531/282684/282689/282691/282704/282705/…	281	BP	0.901235
GO:0007009	plasma membrane organization	63/3354	72/5042	3.88957e-05	0.0553875	0.0516085	280943/281040/281123/281237/281258/281577/281854/281876/282226/282307/282308/282380/282865/317655/445364/445543/493642/504499/505242/505840/507031/507172/507309/507667/507837/508490/508675/509246/509775/510141/513316/514383/514541/515675/517259/518739/519014/520488/521864/525394/531505/532555/532573/533228/534069/534708/535990/538354/538668/540406/540925/613567/613647/614236/614242/615310/616560/…	63	BP	0.930693
GO:1990778	protein localization to cell periphery	54/3354	61/5042	6.88112e-05	0.0653248	0.0608678	280943/281123/281237/281258/281854/281876/282226/282307/282308/282380/282865/445364/445543/505242/505840/507031/507172/507309/507667/508490/508675/509246/509775/510125/510141/513316/514383/514541/515371/515675/519014/521864/525394/528379/531505/532555/532573/533228/534708/535990/538668/540406/540853/540925/613567/614236/614242/615310/616283/616560/616809/768052/100125881/100139484	54	BP	0.93
GO:0051961	negative regulation of nervous system development	36/3354	39/5042	0.000163633	0.0703686	0.0655675	280685/280729/280955/281136/281188/281189/281237/281750/281751/282173/282322/282323/282380/282705/286852/286857/338067/505025/506110/507319/508535/510141/510833/513868/514580/515148/522854/526448/527572/535447/539003/539547/539959/613683/768006/100139484	36	BP	1.01205
GO:0030855	epithelial cell differentiation	97/3354	119/5042	0.000183456	0.0703686	0.0655675	280840/280943/280946/280955/281032/281040/281061/281105/281193/281258/281268/281428/281433/281569/281625/281718/281770/281781/281854/281945/281971/282031/282091/282112/282113/282127/282130/282321/282375/282376/282379/282573/282865/286823/286857/327708/338078/404153/408016/444881/504543/504784/505025/505080/505242/505422/505840/506482/507476/507828/510004/510873/511832/512254/512466/512499/512876/…	97	BP	1.66129
GO:0042310	vasoconstriction	21/3354	21/5042	0.000187512	0.0703686	0.0655675	280713/280728/280758/281040/281134/281137/281231/281371/281607/281642/281685/281749/281750/282134/282135/319094/515161/516422/526585/527114/538783	21	BP	0.957746
GO:0097756	negative regulation of blood vessel diameter	21/3354	21/5042	0.000187512	0.0703686	0.0655675	280713/280728/280758/281040/281134/281137/281231/281371/281607/281642/281685/281749/281750/282134/282135/319094/515161/516422/526585/527114/538783	21	BP	0.957746
GO:0031175	neuron projection development	110/3354	137/5042	0.00022716	0.0703686	0.0655675	280729/280752/280884/280955/280991/281004/281136/281188/281189/281193/281295/281296/281342/281347/281350/281410/281577/281631/281747/281777/282029/282031/282048/282173/282378/282705/286852/286857/317655/338052/338067/407231/504216/504437/505797/505994/506110/506612/507319/507389/508059/508266/508535/508903/510141/510518/511034/511110/511691/511908/512072/512660/514383/514394/514541/514706/515012/…	110	BP	0.892308
GO:0042592	homeostatic process	306/3354	412/5042	0.000243045	0.0703686	0.0655675	280685/280695/280729/280730/280740/280758/280784/280798/280808/280815/280827/280833/280843/280846/280858/280916/280936/280943/280950/281004/281008/281020/281023/281040/281052/281126/281135/281137/281153/281187/281206/281220/281237/281250/281251/281342/281421/281426/281454/281456/281499/281512/281557/281598/281604/281605/281606/281626/281631/281637/281665/281677/281733/281750/281754/281758/281759/…	306	BP	0.882353
GO:0072359	circulatory system development	165/3354	213/5042	0.000247081	0.0703686	0.0655675	280686/280695/280713/280730/280753/280794/280798/280808/280836/280840/280841/280894/280939/281032/281040/281070/281134/281135/281137/281139/281154/281160/281161/281193/281220/281230/281250/281270/281375/281386/281402/281465/281530/281576/281733/281749/281781/281788/281913/281945/281950/281986/282001/282021/282031/282032/282068/282077/282081/282091/282121/282140/282141/282178/282187/282321/282325/…	165	BP	0.888889
GO:0072659	protein localization to plasma membrane	49/3354	56/5042	0.000294883	0.0763478	0.0711387	280943/281123/281237/281258/281854/281876/282226/282307/282308/282380/282865/445364/445543/505242/505840/507031/507172/507309/507667/508490/508675/509246/509775/510141/513316/514383/514541/515675/519014/521864/525394/531505/532555/532573/533228/534708/535990/538668/540406/540925/613567/614236/614242/615310/616560/616809/768052/100125881/100139484	49	BP	0.938144
GO:0010721	negative regulation of cell development	40/3354	45/5042	0.000527163	0.104428	0.0973029	280685/280729/280846/280955/281136/281154/281188/281189/281356/281750/281751/282173/282380/282705/286852/286857/338067/505025/506110/507319/508535/510141/510833/511460/512981/513531/513868/514580/515148/522269/522854/526448/527572/535447/539003/539547/539959/613683/615310/100139484	40	BP	0.966667
GO:0051649	establishment of localization in cell	363/3354	497/5042	0.000598462	0.104428	0.0973029	280685/280730/280784/280815/280836/280901/280943/280950/281023/281040/281070/281080/281096/281188/281237/281247/281296/281494/281510/281612/281637/281698/281706/281707/281711/281814/281831/281838/281879/281897/281935/281971/281994/281995/281997/282029/282030/282031/282044/282069/282124/282125/282170/282173/282183/282226/282298/282307/282308/282318/282321/282322/282365/282377/282380/282394/282513/…	363	BP	0.913978
GO:0034613	cellular protein localization	317/3354	431/5042	0.000614904	0.104428	0.0973029	280685/280730/280753/280836/280840/280901/280943/280950/281023/281061/281080/281096/281123/281188/281237/281258/281577/281612/281698/281706/281707/281831/281838/281854/281876/281877/281897/281948/281971/281994/281995/281997/282044/282069/282113/282125/282173/282183/282187/282226/282298/282307/282308/282321/282322/282377/282380/282394/282646/282704/282705/282707/282865/286852/286857/286863/287022/…	317	BP	0.886364
GO:0050768	negative regulation of neurogenesis	32/3354	35/5042	0.000617544	0.104428	0.0973029	280685/280729/280955/281136/281188/281189/281750/281751/282173/282380/282705/286852/286857/338067/505025/506110/507319/508535/510141/510833/513868/514580/515148/522854/526448/527572/535447/539003/539547/539959/613683/100139484	32	BP	1
GO:0009653	anatomical structure morphogenesis	358/3354	490/5042	0.000629282	0.104428	0.0973029	280685/280686/280713/280730/280752/280753/280794/280798/280808/280836/280840/280841/280846/280884/280894/280901/280916/280939/280943/280994/281004/281032/281040/281070/281073/281126/281135/281136/281137/281139/281154/281160/281161/281188/281193/281220/281230/281250/281270/281296/281342/281350/281356/281375/281386/281402/281465/281515/281530/281573/281576/281577/281592/281598/281631/281661/281662/…	358	BP	0.902174
GO:0060429	epithelium development	154/3354	200/5042	0.000654569	0.104428	0.0973029	280713/280730/280840/280894/280943/280946/280955/281032/281040/281061/281105/281137/281160/281161/281193/281258/281268/281428/281433/281569/281625/281718/281749/281770/281781/281854/281889/281915/281945/281971/282031/282081/282091/282112/282113/282127/282130/282321/282322/282323/282375/282376/282379/282573/282653/282705/282852/282865/286823/286857/327708/338049/338078/404153/404185/407142/408016/…	154	BP	0.884058
GO:0045787	positive regulation of cell cycle	71/3354	86/5042	0.000660008	0.104428	0.0973029	280858/281050/281061/281137/281240/281250/281509/281542/281751/282001/282023/282041/282173/282322/282375/282376/287026/337888/337890/338049/359715/360192/407194/414925/504876/505025/506235/506962/508561/509613/509694/509717/510344/510618/512207/512320/513642/513727/514225/515363/515397/519974/520580/522980/524530/526129/527278/530393/532712/533251/533951/534069/534400/534489/538951/539357/540191/…	71	BP	0.941748
GO:0010256	endomembrane system organization	107/3354	135/5042	0.000696782	0.104444	0.0973178	280943/281022/281023/281040/281061/281123/281237/281258/281577/281854/281876/282226/282307/282308/282380/282653/282865/286810/287022/317655/326580/407122/445364/445543/493642/504499/504543/505064/505242/505840/506148/507031/507172/507309/507667/507837/508490/508631/508675/508794/508836/509192/509246/509775/510004/510141/510312/511160/513316/514383/514541/515594/515675/517259/518739/519014/519613/…	107	BP	0.890625
GO:0048598	embryonic morphogenesis	73/3354	89/5042	0.000811916	0.115617	0.107728	280713/280730/280808/281137/281154/281193/281598/281631/281718/281770/281860/281877/282081/282322/282323/282705/282852/282865/282875/286857/338059/407142/505025/505242/505294/505849/507319/508454/508490/508692/509991/510666/510873/511832/511862/511899/512254/513257/514644/514886/515310/515556/515834/517952/519165/519372/521037/525394/526448/530352/530393/530865/531436/531886/532120/532797/534041/…	73	BP	0.942308
GO:0001666	response to hypoxia	45/3354	52/5042	0.000906304	0.122912	0.114526	280695/280784/280894/281040/281137/281407/281408/281542/281562/281718/281749/281814/282021/282121/282178/282325/282573/282646/282653/404153/507476/510194/511791/511837/513221/513234/518258/521378/522006/529235/532684/533303/533562/534069/534615/536936/540245/614557/616210/617104/617525/664650/767928/777597/780866	45	BP	0.93617
GO:0070727	cellular macromolecule localization	320/3354	437/5042	0.000962147	0.124554	0.116056	280685/280730/280753/280836/280840/280901/280943/280950/281023/281061/281080/281096/281123/281188/281237/281258/281577/281612/281698/281706/281707/281831/281838/281854/281876/281877/281897/281948/281971/281994/281995/281997/282044/282069/282113/282125/282127/282173/282183/282187/282226/282298/282307/282308/282321/282322/282377/282380/282394/282646/282704/282705/282707/282865/286852/286857/286863/…	320	BP	0.898876
GO:0007507	heart development	69/3354	84/5042	0.00104016	0.128799	0.120011	280695/280713/280753/280798/280939/281134/281135/281137/281154/281193/281220/281270/281402/281733/281749/281788/282321/282705/317655/338068/407142/407231/408005/445364/505025/505519/505968/506163/507319/509486/509524/509656/510008/511119/512254/512660/513257/514705/514886/515310/515903/517750/517952/524709/530393/531436/533219/533378/534041/534069/535372/538516/538690/539003/539430/539696/540085/…	69	BP	0.931373
GO:0048646	anatomical structure formation involved in morphogenesis	158/3354	207/5042	0.0011347	0.132	0.122994	280686/280713/280794/280808/280836/280894/280901/280939/280943/281032/281040/281070/281135/281137/281139/281160/281161/281230/281250/281270/281375/281386/281402/281530/281576/281592/281662/281749/281781/281877/281913/281938/281939/281950/281986/282001/282021/282068/282077/282091/282121/282140/282141/282173/282178/282187/282321/282322/282323/282325/282653/282689/282705/282852/282872/286823/286857/…	158	BP	0.885714
GO:0035265	organ growth	26/3354	28/5042	0.00119476	0.132	0.122994	280749/280827/280836/281135/281137/281356/281402/281433/281733/327685/338078/505694/512254/514886/515310/515903/519165/528100/534069/534137/534489/539090/540230/540488/615074/767928	26	BP	0.934211
GO:0051093	negative regulation of developmental process	130/3354	168/5042	0.00120506	0.132	0.122994	280685/280729/280749/280846/280858/280939/280943/280955/280988/281040/281070/281126/281136/281154/281187/281188/281189/281237/281356/281375/281386/281530/281605/281606/281733/281750/281751/281793/281948/282018/282069/282077/282127/282141/282170/282173/282307/282320/282322/282323/282375/282376/282380/282689/282691/282705/282865/286767/286852/286857/327662/327676/338049/338067/338092/404082/404185/…	130	BP	0.867647
GO:0046907	intracellular transport	310/3354	424/5042	0.00136927	0.134759	0.125564	280815/280836/280901/280943/280950/281023/281070/281080/281096/281188/281237/281247/281296/281612/281698/281706/281707/281711/281814/281831/281838/281897/281935/281971/281994/281995/281997/282029/282031/282044/282069/282125/282173/282183/282226/282298/282307/282308/282318/282321/282322/282377/282380/282394/282513/282646/282689/282704/282705/282707/282857/282858/282865/286852/286863/287012/287022/…	310	BP	0.885057
GO:0009888	tissue development	259/3354	351/5042	0.00143014	0.134759	0.125564	280713/280730/280795/280798/280808/280840/280846/280885/280894/280943/280946/280955/280988/280994/281032/281040/281061/281105/281118/281135/281137/281160/281161/281187/281193/281220/281233/281258/281268/281270/281356/281402/281428/281433/281478/281499/281569/281592/281598/281605/281625/281646/281687/281718/281733/281749/281750/281770/281781/281838/281854/281877/281885/281889/281915/281938/281945/…	259	BP	0.875
GO:0003018	vascular process in circulatory system	40/3354	46/5042	0.00144355	0.134759	0.125564	280713/280728/280758/280833/280881/281040/281134/281137/281216/281231/281355/281356/281371/281604/281605/281606/281607/281642/281685/281749/281750/281971/282116/282134/282135/282522/282573/282638/319094/513531/515161/515556/516422/525659/526585/527114/529760/538783/614435/614630	40	BP	0.956044
GO:0019229	regulation of vasoconstriction	16/3354	16/5042	0.00145261	0.134759	0.125564	280713/280758/281040/281137/281231/281371/281607/281642/281685/282134/282135/319094/515161/516422/526585/538783	16	BP	0.940299
GO:0048514	blood vessel morphogenesis	103/3354	131/5042	0.00146682	0.134759	0.125564	280686/280713/280730/280794/280808/280836/280841/280894/280939/281032/281040/281070/281135/281137/281139/281160/281161/281193/281220/281230/281250/281375/281386/281530/281576/281749/281781/281913/281945/281950/281986/282001/282021/282031/282032/282068/282077/282091/282121/282140/282141/282178/282321/282325/282522/282653/282689/282872/286823/286869/287025/327675/338049/338092/387602/404191/408005/…	103	BP	0.888889
GO:0071900	regulation of protein serine/threonine kinase activity	84/3354	105/5042	0.00153921	0.135591	0.12634	280846/280858/280943/281040/281137/281160/281237/281838/281848/281885/281945/281977/281978/282173/282178/282320/282387/282705/282857/282865/286869/286883/326588/338049/387602/404169/407159/407194/493726/504593/504939/505144/505369/505908/505912/507196/507294/507319/507473/509717/509863/510141/510244/511451/511582/512466/514394/515310/521196/524530/526585/527124/528453/528862/529146/530393/532393/…	84	BP	1.68333
GO:0016050	vesicle organization	70/3354	86/5042	0.00157111	0.135591	0.12634	282029/282044/282116/282377/282378/282653/282689/282704/286810/326580/404548/493642/504310/504543/505361/505379/506148/507031/507199/507309/507409/508157/508675/508794/508836/509133/509769/509970/510312/511030/511899/512029/512261/513317/513621/513828/514423/516024/518849/519597/519627/524648/526538/529759/529761/532261/532555/534304/534475/534567/536149/538539/539357/540237/540406/540853/613567/…	70	BP	0.932039
GO:0060562	epithelial tube morphogenesis	46/3354	54/5042	0.0016504	0.138245	0.128813	280713/280894/280943/281137/281160/281161/281193/281749/281781/281915/282321/282322/282323/282705/282852/286823/338049/510524/510873/512254/513257/514644/514886/515118/515363/517952/530393/530865/531436/531886/532120/533364/533729/534041/534069/539003/539090/539124/539430/540230/614212/614630/615107/615310/767928/768039	46	BP	0.927083
GO:0036293	response to decreased oxygen levels	45/3354	53/5042	0.00213949	0.159283	0.148415	280695/280784/280894/281040/281137/281407/281408/281542/281562/281718/281749/281814/282021/282121/282178/282325/282573/282646/282653/404153/507476/510194/511791/511837/513221/513234/518258/521378/522006/529235/532684/533303/533562/534069/534615/536936/540245/614557/616210/617104/617525/664650/767928/777597/780866	45	BP	0.926316
GO:0042632	cholesterol homeostasis	20/3354	21/5042	0.0021812	0.159283	0.148415	280815/280843/281004/281040/281631/281758/281759/282346/404129/408009/505089/505394/507176/509622/537301/538710/541236/614849/615310/768225	20	BP	0.929577
GO:0048736	appendage development	20/3354	21/5042	0.0021812	0.159283	0.148415	280730/281945/282705/282852/286771/407142/505294/505849/508692/511832/512660/519372/530352/532797/532868/534069/534107/539003/540230/540868	20	BP	0.929577
GO:0055092	sterol homeostasis	20/3354	21/5042	0.0021812	0.159283	0.148415	280815/280843/281004/281040/281631/281758/281759/282346/404129/408009/505089/505394/507176/509622/537301/538710/541236/614849/615310/768225	20	BP	0.929577
GO:0060173	limb development	20/3354	21/5042	0.0021812	0.159283	0.148415	280730/281945/282705/282852/286771/407142/505294/505849/508692/511832/512660/519372/530352/532797/532868/534069/534107/539003/540230/540868	20	BP	0.929577
GO:0044057	regulation of system process	82/3354	103/5042	0.00228373	0.159505	0.148622	280713/280755/280758/280798/280804/281040/281137/281193/281216/281231/281237/281270/281355/281371/281604/281605/281607/281631/281642/281685/281733/281770/282001/282088/282095/282096/282133/282134/282135/282170/282330/282573/282653/282865/286816/286852/319094/327667/327685/337925/338036/338078/387602/404185/407231/445543/493726/505242/505394/505519/506683/507176/507667/509486/509768/511119/511528/…	82	BP	1.69492
GO:0045596	negative regulation of cell differentiation	90/3354	114/5042	0.00229625	0.159505	0.148622	280685/280729/280846/280943/280955/281040/281136/281154/281187/281188/281189/281356/281750/281751/282018/282127/282170/282173/282307/282320/282375/282376/282380/282691/282705/282865/286767/286852/286857/327662/338067/404082/404185/504417/505025/506110/507319/507828/508535/510141/510201/510833/511077/511147/511460/511899/512981/513531/513868/514488/514580/515148/515367/515834/515903/517535/519165/…	90	BP	1.67213
GO:0048878	chemical homeostasis	205/3354	276/5042	0.00262014	0.177671	0.165549	280685/280729/280730/280740/280758/280784/280808/280815/280833/280843/280846/280936/281004/281008/281020/281023/281040/281052/281126/281137/281153/281206/281220/281342/281421/281426/281454/281456/281512/281626/281631/281637/281665/281677/281750/281758/281759/281838/281879/281989/282124/282125/282134/282146/282170/282178/282248/282307/282308/282322/282325/282346/282348/282470/282474/282484/282573/…	205	BP	0.893333
GO:0055088	lipid homeostasis	31/3354	35/5042	0.00270335	0.178833	0.166631	280815/280843/281004/281040/281206/281631/281677/281758/281759/282346/404129/408009/505089/505394/507176/508493/509622/509863/509963/515878/518159/537301/538710/541236/614849/615310/615368/618039/618041/768077/768225	31	BP	0.962025
GO:0035239	tube morphogenesis	50/3354	60/5042	0.00282224	0.178833	0.166631	280713/280894/280943/281137/281160/281161/281193/281749/281781/281915/282069/282321/282322/282323/282705/282852/286823/338049/505025/510524/510873/512254/513257/513531/514644/514886/515118/515363/517952/519165/530393/530865/531436/531886/532120/533364/533729/534041/534069/539003/539090/539124/539430/540230/614212/614630/615107/615310/767928/768039	50	BP	0.929293
GO:0051049	regulation of transport	285/3354	391/5042	0.00288078	0.178833	0.166631	280677/280685/280729/280730/280740/280755/280784/280804/280808/280825/280836/280840/280843/280858/280901/280937/280943/280950/280988/281004/281040/281070/281073/281096/281123/281126/281137/281188/281189/281237/281239/281246/281247/281250/281296/281355/281375/281421/281447/281478/281494/281534/281536/281605/281625/281631/281637/281638/281696/281770/281773/281838/281881/281897/281971/281989/281994/…	285	BP	0.880952
GO:0060627	regulation of vesicle-mediated transport	78/3354	98/5042	0.0029434	0.178833	0.166631	280729/280901/280937/280943/280988/281040/281237/281247/281375/281421/281637/281638/281897/282029/282030/282031/282044/282124/282226/282377/282689/282704/282846/282857/282858/282865/327662/327671/327687/327708/338058/338100/404156/408009/504543/505361/506045/506482/507199/507309/507488/508510/508675/508794/509246/509758/511030/511582/511899/511908/513828/515556/515675/517728/519597/519627/520488/…	78	BP	0.942857
GO:0042157	lipoprotein metabolic process	34/3354	39/5042	0.00305452	0.178833	0.166631	281004/281351/281421/281631/281994/281995/408002/408003/408009/504583/505394/506085/508700/509680/513258/514158/514374/515306/523737/527885/529660/532686/533250/534097/535814/537301/539992/540520/613972/614904/615659/616809/767903/768052	34	BP	0.987952
GO:0090502	RNA phosphodiester bond hydrolysis, endonucleolytic	27/3354	30/5042	0.00307683	0.178833	0.166631	280875/280930/281712/282340/360191/404130/507410/508270/510956/511427/511723/512830/512886/525399/531274/532389/532568/535021/535344/539270/540254/614870/615098/615178/616242/617906/768075	27	BP	0.923077
GO:0099531	presynaptic process involved in chemical synaptic transmission	27/3354	30/5042	0.00307683	0.178833	0.166631	281494/281510/282029/282030/282031/282044/282365/282377/282705/282857/327708/506612/508675/510125/511268/515371/517728/524770/528379/532261/540853/614412/616283/616561/618546/788410/788566	27	BP	0.923077
GO:0045851	pH reduction	14/3354	14/5042	0.00329222	0.18428	0.171707	281020/281421/282657/286768/286823/327687/338038/338059/505684/509970/518849/529186/550622/767859	14	BP	0.909091
GO:0043244	regulation of protein complex disassembly	23/3354	25/5042	0.00329996	0.18428	0.171707	280943/281478/281573/286771/338052/353121/444990/493728/506308/506683/510141/512981/513267/514141/517111/533223/534656/535320/539332/540982/541099/614904/780784	23	BP	0.932432
GO:1902580	single-organism cellular localization	176/3354	236/5042	0.00385699	0.211244	0.196831	280717/280730/280815/280836/280901/280943/280950/281023/281070/281096/281123/281237/281247/281258/281296/281711/281814/281838/281854/281876/281897/281971/281994/281995/281997/282029/282031/282044/282069/282116/282226/282307/282308/282321/282377/282380/282513/282689/282705/282857/282858/282865/286852/287012/327671/327708/338071/352959/353245/404151/445364/445543/504417/504543/505242/505393/505579/…	176	BP	0.890411
GO:0043393	regulation of protein binding	33/3354	38/5042	0.00405106	0.211801	0.19735	280729/280730/281040/281096/281270/281605/281637/281692/282689/282705/282865/504437/506235/507679/511268/512072/512254/512745/513531/514886/516209/531706/532573/533661/535470/536421/538465/539431/614630/614795/616210/617701/100139484	33	BP	0.987805
GO:0090002	establishment of protein localization to plasma membrane	33/3354	38/5042	0.00405106	0.211801	0.19735	280943/281237/281258/281854/281876/282307/282308/282380/445364/445543/505242/505840/508490/508675/509246/509775/510141/514541/515675/519014/521864/525394/531505/532555/532573/533228/535990/538668/540406/614236/615310/616560/616809	33	BP	0.987805
GO:0006885	regulation of pH	26/3354	29/5042	0.00420564	0.211801	0.19735	280740/281020/281137/281421/281456/281750/282657/286768/286823/317654/327675/327687/338038/338059/505684/507491/509970/512662/513317/517077/518849/529186/530509/533562/550622/767859	26	BP	0.922078
GO:0045665	negative regulation of neuron differentiation	26/3354	29/5042	0.00420564	0.211801	0.19735	280729/280955/281136/281188/281189/281750/281751/282173/282705/286852/286857/338067/505025/506110/507319/508535/510141/513868/522854/526448/527572/535447/539547/539959/613683/100139484	26	BP	0.922078
GO:0035150	regulation of tube size	36/3354	42/5042	0.00433044	0.211801	0.19735	280713/280728/280758/280833/280881/281040/281134/281137/281216/281231/281355/281356/281371/281604/281605/281606/281607/281642/281685/281749/281750/282116/282134/282135/282522/282573/282638/319094/513531/515161/516422/525659/526585/527114/529760/538783	36	BP	0.976744
GO:0050880	regulation of blood vessel size	36/3354	42/5042	0.00433044	0.211801	0.19735	280713/280728/280758/280833/280881/281040/281134/281137/281216/281231/281355/281356/281371/281604/281605/281606/281607/281642/281685/281749/281750/282116/282134/282135/282522/282573/282638/319094/513531/515161/516422/525659/526585/527114/529760/538783	36	BP	0.976744
GO:0006813	potassium ion transport	39/3354	46/5042	0.00449904	0.211801	0.19735	281040/281123/281126/281239/281355/281700/281701/281702/281773/281881/282116/282125/282474/282562/282573/282653/317654/404166/407172/407176/505563/505732/513316/513317/515161/518384/519217/526088/526133/530393/532775/535990/538479/539357/539844/541597/614299/614967/615646	39	BP	0.945055
GO:0006836	neurotransmitter transport	39/3354	46/5042	0.00449904	0.211801	0.19735	280936/281189/281494/281510/281711/281952/282029/282030/282031/282044/282365/282366/282367/282368/282377/282705/282857/327708/407174/506612/508675/509248/510125/511268/515161/515371/517728/518849/523784/524770/528379/532261/540853/614412/616283/616561/618546/788410/788566	39	BP	0.945055
GO:0071902	positive regulation of protein serine/threonine kinase activity	48/3354	58/5042	0.00453646	0.211801	0.19735	280846/280858/280943/281137/281160/281237/281885/281977/281978/282173/282178/282320/282387/282705/282857/282865/286869/286883/326588/338049/387602/407194/504939/505908/507196/507319/509717/510141/511451/524530/529146/530393/532393/533729/533953/539090/539124/540085/541250/613357/614488/615414/615512/615827/618405/767985/788717/100139484	48	BP	0.918367
GO:0005794	Golgi apparatus	286/3617	382/5485	6.08473e-05	0.00840371	0.00732013	280699/280729/280753/280804/280988/281022/281023/281040/281052/281080/281134/281151/281175/281177/281188/281195/281276/281291/281342/281374/281421/281428/281510/281534/281654/281662/281696/281698/281706/281707/281778/281781/281971/282022/282132/282183/282208/282241/282276/282380/282527/282531/282637/282684/282705/282853/282854/282858/286767/286810/286825/286846/286858/287024/326580/327663/327672/…	286	CC	0.833333
GO:0044433	cytoplasmic vesicle part	181/3617	234/5485	7.09878e-05	0.00840371	0.00732013	280753/280758/280761/280936/280937/280951/281023/281040/281070/281071/281080/281126/281134/281534/281535/281625/281698/281706/281707/281879/281881/281897/281976/282077/282105/282116/282183/282216/282236/282240/282365/282653/282689/282709/282857/282858/282867/286768/286810/286825/317663/326583/327662/327685/338038/338050/338055/338472/404156/407174/407237/493642/494549/504310/504503/504932/505089/…	181	CC	0.78125
GO:0005768	endosome	178/3617	230/5485	7.72915e-05	0.00840371	0.00732013	280943/281023/281040/281135/281136/281193/281276/281285/281291/281535/281604/281605/281672/281674/281831/281876/281881/281897/281998/282029/282031/282148/282257/282335/282365/282637/282689/282691/282858/286810/286825/287017/326583/326599/327662/327672/327685/338038/338049/404156/494549/497017/504482/504503/505256/505361/505563/505684/505877/506148/506430/506612/506911/507031/507199/507309/507398/…	178	CC	0.741935
GO:0010008	endosome membrane	90/3617	109/5485	7.83563e-05	0.00840371	0.00732013	281023/281535/281881/281897/282365/282689/282858/286825/326583/327662/327685/338038/404156/494549/504503/505256/505361/506430/506612/507031/507199/507309/507488/507722/508510/508703/508836/508903/508949/509769/509775/509970/510574/510575/511009/511034/511223/511582/511903/511908/512029/512033/512719/512803/513094/513214/513317/513840/514383/514423/514541/515118/515181/516090/517259/519597/520348/…	90	CC	4.58333
GO:0005783	endoplasmic reticulum	359/3617	489/5485	0.000123678	0.0106115	0.00924328	280699/280730/280750/280795/280815/280868/280901/280924/280936/280958/281020/281036/281040/281151/281153/281190/281193/281222/281285/281342/281409/281419/281428/281448/281530/281535/281542/281546/281569/281630/281662/281691/281767/281803/281811/281824/281879/281918/281971/282021/282022/282023/282043/282078/282112/282113/282132/282214/282299/282307/282434/282573/282609/282646/282705/282846/282851/…	359	CC	0.816327
GO:0044440	endosomal part	90/3617	110/5485	0.000153142	0.0109497	0.00953782	281023/281535/281881/281897/282365/282689/282858/286825/326583/327662/327685/338038/404156/494549/504503/505256/505361/506430/506612/507031/507199/507309/507488/507722/508510/508703/508836/508903/508949/509769/509775/509970/510574/510575/511009/511034/511223/511582/511903/511908/512029/512033/512719/512803/513094/513214/513317/513840/514383/514423/514541/515118/515181/516090/517259/519597/520348/…	90	CC	4.23077
GO:0005769	early endosome	65/3617	78/5485	0.000468705	0.0287249	0.0250211	281193/281276/281535/281604/281605/281672/281881/281998/282031/282148/282335/282689/327662/327672/504482/505256/505361/506148/507031/507309/507430/507488/508872/509769/510164/510574/511034/511582/511736/511839/511908/512029/512719/513094/513180/513214/513840/514423/514660/514706/515118/515498/519597/520348/521864/522791/524484/526538/530409/532573/533562/534683/536810/539764/540667/541123/541217/…	65	CC	0.875
GO:0098805	whole membrane	308/3617	423/5485	0.000978835	0.046855	0.0408135	280730/280753/280758/280761/280798/280936/280937/280939/280943/280951/281020/281023/281040/281052/281070/281071/281080/281126/281135/281153/281201/281202/281230/281275/281276/281291/281293/281342/281368/281421/281534/281535/281625/281637/281638/281641/281662/281674/281698/281706/281707/281733/281788/281790/281811/281813/281838/281854/281879/281881/281897/281936/281942/282021/282077/282105/282116/…	308	CC	0.8
GO:0031201	SNARE complex	26/3617	28/5485	0.000982972	0.046855	0.0408135	282116/282377/505379/507031/507309/507409/508510/508675/509041/510312/511030/513621/517728/518407/519597/532261/534304/540406/540853/613567/614408/614905/616923/618546/780809/788566	26	CC	0.971429
GO:0005901	caveola	20/3617	21/5485	0.00186102	0.0798379	0.0695435	281040/281276/281897/282021/282116/282346/282573/282653/286879/287024/327672/337925/407230/493642/508675/526585/532573/539003/615310/615679	20	CC	0.928571
GO:0000139	Golgi membrane	121/3617	158/5485	0.00217951	0.0850007	0.0740406	281022/281023/281040/281134/281151/281175/281177/281195/281706/281707/281778/281781/282132/282241/282276/282527/282531/282684/282705/282853/282854/326580/327663/327715/338055/359721/360195/404548/407122/407768/444860/493639/493642/493989/493993/504543/505089/505438/506336/506551/506903/507157/507409/507488/507667/508464/508510/509133/509305/509758/509775/509933/510312/510575/511030/511861/512662/…	121	CC	0.6
GO:0097458	neuron part	216/3617	294/5485	0.00270277	0.0862936	0.0751668	280753/280881/280916/280936/280937/280955/281023/281126/281198/281201/281204/281207/281295/281296/281342/281385/281387/281414/281421/281449/281453/281465/281494/281510/281512/281662/281700/281702/281733/281777/281788/281794/281796/281814/281881/281897/281950/281971/281973/281976/281977/282001/282002/282022/282029/282030/282031/282044/282083/282116/282133/282173/282216/282240/282243/282293/282322/…	216	CC	0.75
GO:0044853	plasma membrane raft	23/3617	25/5485	0.00278484	0.0862936	0.0751668	281040/281276/281897/281936/282021/282116/282322/282346/282573/282653/286879/287024/327672/337925/407230/493642/508675/526585/532573/539003/615074/615310/615679	23	CC	0.911765
GO:0048471	perinuclear region of cytoplasm	134/3617	177/5485	0.00281611	0.0862936	0.0751668	280750/280968/281022/281040/281105/281202/281285/281291/281419/281494/281625/281630/281654/281662/281738/281751/281838/281897/281918/281942/281971/282001/282002/282030/282031/282087/282091/282132/282173/282241/282307/282322/282612/282646/282705/282857/282865/282875/286823/286825/286858/286863/286869/327685/338036/338052/338058/338100/404070/404071/404129/407122/493642/493725/504437/504926/505089/…	134	CC	0.608696
GO:0098793	presynapse	65/3617	81/5485	0.00329264	0.089961	0.0783613	280881/280936/280937/281023/281126/281385/281387/281414/281421/281510/281881/281897/281950/281971/282029/282030/282044/282116/282216/282365/282377/282573/282705/286810/338100/407174/506291/506612/508510/508675/509076/510125/510256/511268/512653/512803/513621/513812/515371/515498/515675/518849/520488/522159/528379/532261/532546/532723/540783/540853/540892/541217/541597/614242/614412/615408/616283/…	65	CC	0.859649
GO:0030659	cytoplasmic vesicle membrane	111/3617	145/5485	0.00335519	0.089961	0.0783613	280753/280758/280761/280936/280937/280951/281040/281070/281071/281080/281126/281134/281534/281625/281698/281706/281707/281879/281897/281976/282077/282105/282116/282183/282216/282236/282240/282653/282709/282857/282867/286768/286810/317663/327662/327685/338050/338055/338472/407174/407237/493642/504310/504932/505089/505797/506612/507309/507409/507488/508157/508510/508794/508867/509076/509439/509970/…	111	CC	0.5625
GO:0012506	vesicle membrane	112/3617	147/5485	0.00424757	0.103269	0.0899536	280753/280758/280761/280936/280937/280951/281040/281070/281071/281080/281126/281134/281534/281625/281698/281706/281707/281879/281897/281976/282077/282105/282116/282183/282216/282236/282240/282653/282709/282857/282867/286768/286810/317663/327662/327685/338050/338055/338472/407174/407237/493642/504310/504932/505089/505797/506612/507309/507409/507488/508157/508510/508794/508867/509076/509439/509970/…	112	CC	0.588235
GO:0005770	late endosome	61/3617	76/5485	0.00433513	0.103269	0.0899536	281193/281276/281285/281291/281674/281831/281897/282031/282257/282689/282858/326599/327672/327685/404156/504503/505361/507031/507199/507309/507398/507722/508872/508903/509775/509970/511009/511042/511223/511582/511903/512033/512803/513840/515118/515498/516090/517259/521864/526538/533155/533622/539035/539357/540237/540406/540482/613527/613567/613647/613901/614333/614849/615388/615893/615954/616375/…	61	CC	0.872727
GO:0031902	late endosome membrane	35/3617	41/5485	0.0045737	0.103269	0.0899536	282689/282858/327685/404156/504503/505361/507199/507309/507722/508903/509775/509970/511009/511223/511582/511903/512033/512803/515118/516090/517259/526538/533155/539035/539357/540482/613647/613901/614849/615388/615893/615954/616375/618785/780809	35	CC	0.886364
GO:0045095	keratin filament	17/3617	18/5485	0.00566684	0.117369	0.102236	281268/282684/507421/508202/522400/523221/525034/531057/531981/532644/535697/539683/540204/768045/768046/783679/783717	17	CC	0.916667
GO:0044431	Golgi apparatus part	155/3617	209/5485	0.00574535	0.117369	0.102236	280804/281022/281023/281040/281080/281134/281151/281175/281177/281195/281698/281706/281707/281778/281781/282132/282208/282241/282276/282527/282531/282684/282705/282853/282854/282858/326580/327663/327715/338055/359721/360195/404069/404548/407122/407768/444860/493639/493642/493989/493993/504543/505089/505438/506148/506336/506551/506903/507157/507409/507488/507667/508464/508510/508675/509133/509305/…	155	CC	0.703704
GO:0045202	synapse	137/3617	184/5485	0.00724943	0.141364	0.123136	280753/280765/280881/280936/280937/281023/281126/281198/281204/281222/281296/281385/281387/281414/281421/281510/281685/281687/281730/281777/281881/281897/281950/281971/282002/282029/282030/282044/282116/282132/282133/282173/282177/282178/282181/282216/282236/282238/282239/282240/282322/282365/282377/282573/282705/282857/286810/286852/317655/338036/338049/338058/338070/338100/407174/505379/505563/…	137	CC	0.6
GO:0042641	actomyosin	16/3617	17/5485	0.00817333	0.15245	0.132793	280939/281592/317655/327685/497019/504795/522269/524770/531505/533219/533223/535746/540207/614055/618676/767833	16	CC	0.954545
GO:1902494	catalytic complex	347/3617	490/5485	0.00921497	0.164718	0.143479	280686/280969/280979/281061/281073/281141/281169/281201/281202/281203/281204/281452/281453/281480/281542/281788/281789/281790/281792/281793/281794/281796/281797/281831/281854/281991/281998/282013/282078/282110/282127/282289/282307/282308/282318/282320/282321/282328/282380/282393/282394/282517/282562/282591/282875/286803/286850/286852/286865/286885/287027/287327/288380/326346/327670/327686/327691/…	347	CC	0.76
GO:0061695	transferase complex, transferring phosphorus-containing groups	75/3617	97/5485	0.00971569	0.166721	0.145224	281061/281073/281542/281854/281991/281998/282307/282308/286865/338068/407194/504355/504452/505293/505369/505641/506544/506605/507314/507340/507533/508049/508683/509259/509327/509717/509863/510184/510618/510678/510921/511147/512466/512670/513065/514793/515299/515380/516337/517489/518046/518653/518884/519217/520580/524530/527278/529146/529184/529410/532868/532936/533202/533964/534107/534232/534964/…	75	CC	0.87931
GO:0005789	endoplasmic reticulum membrane	222/3617	308/5485	0.0105974	0.168089	0.146415	280730/280901/280924/281020/281040/281151/281190/281285/281409/281535/281546/281691/281767/281824/281879/282021/282022/282023/282078/282214/282299/282609/282646/282705/282851/282852/286771/286846/317654/326580/327687/338039/359721/360197/369023/399683/404121/404129/404180/404548/407159/444990/445422/493989/493993/497030/504256/504543/504583/505060/505064/505089/505124/505558/505735/505958/506085/…	222	CC	0.756757
GO:1990234	transferase complex	179/3617	246/5485	0.011538	0.168089	0.146415	280969/280979/281061/281073/281169/281542/281831/281854/281991/281998/282307/282308/282591/286803/286865/327686/338068/359715/404183/407194/504355/504452/504926/505200/505293/505356/505369/505504/505641/505816/506103/506544/506605/506632/506888/506962/507314/507340/507533/507815/507911/508049/508410/508683/508759/508788/508901/509259/509327/509694/509717/509863/510184/510283/510618/510666/510678/…	179	CC	0.727273
GO:0032994	protein-lipid complex	15/3617	16/5485	0.0117545	0.168089	0.146415	280750/280843/281004/281276/281311/281631/287025/408009/505308/505394/513847/535192/537301/618039/618041	15	CC	0.857143
GO:0034358	plasma lipoprotein particle	15/3617	16/5485	0.0117545	0.168089	0.146415	280750/280843/281004/281276/281311/281631/287025/408009/505308/505394/513847/535192/537301/618039/618041	15	CC	0.857143
GO:1990777	lipoprotein particle	15/3617	16/5485	0.0117545	0.168089	0.146415	280750/280843/281004/281276/281311/281631/287025/408009/505308/505394/513847/535192/537301/618039/618041	15	CC	0.857143
GO:0044456	synapse part	112/3617	150/5485	0.0125647	0.17388	0.151459	280753/280881/280936/280937/281023/281126/281198/281204/281296/281385/281387/281414/281421/281510/281685/281687/281777/281881/281897/281950/281971/282029/282030/282044/282116/282132/282133/282173/282177/282178/282181/282216/282236/282238/282239/282240/282322/282365/282377/282573/282705/282857/286810/286852/317655/338036/338049/338058/338070/338100/407174/506045/506291/506612/507389/508490/508510/…	112	CC	0.526316
GO:0044432	endoplasmic reticulum part	245/3617	343/5485	0.0147158	0.185356	0.161456	280730/280901/280924/281020/281036/281040/281151/281190/281285/281409/281419/281448/281535/281546/281662/281691/281767/281803/281824/281879/282021/282022/282023/282078/282132/282214/282299/282307/282609/282646/282705/282851/282852/286771/286846/317654/326580/327687/338039/359721/360197/369023/399683/404121/404129/404180/404548/407159/414348/444990/445422/493989/493993/497030/504256/504543/504583/…	245	CC	0.804878
GO:0016471	vacuolar proton-transporting V-type ATPase complex	10/3617	10/5485	0.0154837	0.185356	0.161456	281641/282148/282657/286768/338038/338059/338089/505684/511839/550622	10	CC	1
GO:0098796	membrane protein complex	227/3617	317/5485	0.0155874	0.185356	0.161456	280729/280730/281023/281040/281080/281090/281091/281193/281194/281201/281202/281203/281204/281239/281291/281452/281453/281480/281598/281637/281641/281674/281698/281706/281707/281788/281789/281790/281792/281793/281794/281796/281797/281874/281876/281877/282078/282116/282119/282148/282183/282226/282289/282377/282393/282394/282517/282564/282577/282578/282657/282701/282705/286768/286850/286885/287012/…	227	CC	0.75
GO:0044437	vacuolar part	82/3617	108/5485	0.0156405	0.185356	0.161456	280798/281023/281201/281202/281230/281291/281641/281788/281790/281897/281942/282116/282148/282216/282346/282657/282689/286768/317663/327685/327715/338036/338038/338059/338082/338089/404156/408001/504503/505361/505554/505684/505997/507031/507309/507491/508631/508774/508903/508949/509041/509775/509970/511009/511839/512361/512803/513317/513599/514277/514347/514402/514547/517728/518407/521864/526538/…	82	CC	4.90909
GO:0016323	basolateral plasma membrane	36/3617	44/5485	0.0157923	0.185356	0.161456	280844/280939/281008/281456/281567/281588/281658/281685/281733/281781/281936/282356/282653/282689/282709/327662/338059/407224/493988/508490/508494/508675/510125/512975/515371/522967/528379/530393/532573/534684/539003/539870/540426/615388/616283/780866	36	CC	0.891304
GO:0055037	recycling endosome	33/3617	40/5485	0.0165198	0.185356	0.161456	280943/281672/281876/282335/505563/506148/507031/507309/508510/508872/511908/513094/513180/514383/514541/515181/515498/517259/522791/526538/532723/534683/534708/538514/539388/539870/540482/541101/613567/618286/768006/780809/100125881	33	CC	0.860465
GO:0001725	stress fiber	14/3617	15/5485	0.0168505	0.185356	0.161456	280939/281592/317655/327685/497019/504795/522269/524770/531505/535746/540207/614055/618676/767833	14	CC	0.944444
GO:0097517	contractile actin filament bundle	14/3617	15/5485	0.0168505	0.185356	0.161456	280939/281592/317655/327685/497019/504795/522269/524770/531505/535746/540207/614055/618676/767833	14	CC	0.944444
GO:0044448	cell cortex part	24/3617	28/5485	0.0172839	0.18537	0.161468	281577/281936/282220/282356/286771/338052/408000/493728/504519/507845/510998/512981/513138/513267/522269/524770/530393/532573/533223/534718/540237/540783/616560/618676	24	CC	0.914286
GO:0005774	vacuolar membrane	81/3617	107/5485	0.0183243	0.191735	0.167012	280798/281023/281201/281202/281230/281291/281641/281788/281790/281897/281942/282116/282148/282216/282346/282657/282689/286768/317663/327685/327715/338036/338038/338059/338082/338089/404156/408001/504503/505361/505554/505684/505997/507031/507309/507491/508631/508774/508903/508949/509041/509775/509970/511009/511839/512361/512803/513317/513599/514277/514402/514547/517728/518407/521864/526538/529186/…	81	CC	5.3
GO:0019898	extrinsic component of membrane	51/3617	65/5485	0.0194303	0.196624	0.171271	281201/281202/281203/281204/281452/281453/281753/281788/281789/281790/281792/281793/281794/281796/281797/282307/282308/282689/286850/286865/327662/338049/445543/493642/508836/509246/509769/509970/511812/512029/513406/514423/517111/517259/519597/526133/527278/530941/532546/533202/534491/534567/535344/536421/539003/539773/540426/541597/614344/614408/618399	51	CC	0.849057
GO:0042175	nuclear outer membrane-endoplasmic reticulum membrane network	224/3617	314/5485	0.0208783	0.196624	0.171271	280730/280901/280924/281020/281040/281151/281190/281285/281409/281535/281546/281691/281767/281824/281879/282021/282022/282023/282078/282214/282299/282307/282609/282646/282705/282851/282852/286771/286846/317654/326580/327687/338039/359721/360197/369023/399683/404121/404129/404180/404548/407159/444990/445422/493989/493993/497030/504256/504543/504583/505060/505064/505089/505124/505558/505735/505958/…	224	CC	0.74359
GO:0016324	apical plasma membrane	48/3617	61/5485	0.0211326	0.196624	0.171271	280939/281052/281333/281456/281567/281569/281605/281625/281658/281838/281936/282113/282348/282353/282356/282365/282484/282573/282653/282868/287017/327662/338059/408000/414922/505242/505563/505797/506544/507621/507667/508767/510141/511097/511839/511940/514685/518488/533355/534684/536203/539870/540426/541209/615388/618607/767922/100139484	48	CC	0.846154
GO:0005776	autophagosome	20/3617	23/5485	0.0222762	0.196624	0.171271	281251/281897/281942/282531/327715/338472/359715/408001/505361/508631/509970/514547/515498/527278/531706/532261/533918/534304/540482/618286	20	CC	0.866667
GO:0031901	early endosome membrane	26/3617	31/5485	0.0226219	0.196624	0.171271	281881/327662/505256/507031/507309/507488/509769/511582/511908/512029/512719/513094/513214/514423/519597/520348/524484/526538/536810/539764/540667/541217/613749/614344/617557/780809	26	CC	0.894737
GO:0042470	melanosome	45/3617	57/5485	0.022958	0.196624	0.171271	280752/280761/280951/281080/281105/281386/281419/281440/281803/281831/281876/281897/281915/281997/282105/282125/282142/282216/282355/282356/282646/282689/282858/286768/286863/287022/326577/327685/338082/353121/404098/404156/506612/508158/509970/515575/529761/532573/539218/539764/540457/613357/613527/613749/617650	45	CC	0.843137
GO:0048770	pigment granule	45/3617	57/5485	0.022958	0.196624	0.171271	280752/280761/280951/281080/281105/281386/281419/281440/281803/281831/281876/281897/281915/281997/282105/282125/282142/282216/282355/282356/282646/282689/282858/286768/286863/287022/326577/327685/338082/353121/404098/404156/506612/508158/509970/515575/529761/532573/539218/539764/540457/613357/613527/613749/617650	45	CC	0.843137
GO:0036477	somatodendritic compartment	77/3617	102/5485	0.0235385	0.196624	0.171271	280753/281198/281204/281385/281387/281414/281494/281512/281662/281881/282002/282133/282173/282240/282322/282459/282705/282857/286810/317655/338049/407209/407230/414920/445364/504437/505563/505735/505994/506612/507081/507389/508059/508675/510141/510978/511034/511387/512072/513094/513110/514383/514394/518384/518601/521864/522967/525340/525716/531436/532713/533250/533746/534069/535571/535746/535990/…	77	CC	5.77778
GO:0014704	intercalated disc	13/3617	14/5485	0.0240695	0.196624	0.171271	280765/281193/281337/281733/338052/445543/524770/532713/538100/539003/540406/614243/618204	13	CC	0.866667
GO:0043197	dendritic spine	13/3617	14/5485	0.0240695	0.196624	0.171271	282133/282173/282322/317655/338049/506612/507389/508675/518601/535746/541217/617723/768225	13	CC	0.866667
GO:0044309	neuron spine	13/3617	14/5485	0.0240695	0.196624	0.171271	282133/282173/282322/317655/338049/506612/507389/508675/518601/535746/541217/617723/768225	13	CC	0.866667
GO:0098590	plasma membrane region	159/3617	220/5485	0.0242916	0.196624	0.171271	280753/280808/280844/280939/281008/281040/281052/281198/281201/281276/281333/281453/281456/281465/281567/281569/281588/281605/281625/281658/281685/281687/281700/281702/281733/281777/281781/281794/281796/281838/281876/281881/281897/281935/281936/281950/281971/281973/281976/281977/282001/282021/282113/282116/282177/282178/282181/282220/282236/282238/282239/282240/282322/282338/282346/282348/282353/…	159	CC	0.689655
GO:0045121	membrane raft	57/3617	74/5485	0.0258921	0.201958	0.175918	280939/280943/281040/281052/281135/281275/281276/281368/281421/281534/281662/281674/281733/281838/281854/281897/281936/282021/282116/282119/282322/282346/282356/282573/282653/282689/282705/286879/287024/327672/337925/407230/407237/493642/507476/507667/508675/509790/510850/511268/511903/511940/514259/516090/526585/532573/533155/533671/539003/613446/614333/614849/615074/615310/615679/616278/616375	57	CC	0.851852
GO:0098857	membrane microdomain	57/3617	74/5485	0.0258921	0.201958	0.175918	280939/280943/281040/281052/281135/281275/281276/281368/281421/281534/281662/281674/281733/281838/281854/281897/281936/282021/282116/282119/282322/282346/282356/282573/282653/282689/282705/286879/287024/327672/337925/407230/407237/493642/507476/507667/508675/509790/510850/511268/511903/511940/514259/516090/526585/532573/533155/533671/539003/613446/614333/614849/615074/615310/615679/616278/616375	57	CC	0.851852
GO:0030863	cortical cytoskeleton	16/3617	18/5485	0.0282252	0.208769	0.18185	281577/281936/282220/282356/338052/493728/504519/507845/510998/512981/513267/522269/524770/532573/533223/616560	16	CC	0.875
GO:0032432	actin filament bundle	16/3617	18/5485	0.0282252	0.208769	0.18185	280939/281573/281592/317655/327685/497019/504795/522269/524770/531505/535746/540207/614055/616560/618676/767833	16	CC	0.875
GO:0044291	cell-cell contact zone	16/3617	18/5485	0.0282252	0.208769	0.18185	280765/281193/281337/281733/338052/445543/515181/524770/532573/532713/538100/539003/540406/614243/617924/618204	16	CC	0.875
GO:0008021	synaptic vesicle	36/3617	45/5485	0.029125	0.211773	0.184467	280936/280937/281126/281421/281510/281897/282029/282030/282116/282216/282377/338100/407174/506291/506612/508510/508675/509076/510256/512653/512803/513621/513812/515498/515675/518849/532723/540783/540853/540892/614242/615408/616333/618415/788566/100125881	36	CC	0.87234
GO:0098589	membrane region	73/3617	97/5485	0.0302041	0.215959	0.188113	280939/280943/281040/281052/281080/281135/281275/281276/281368/281421/281534/281637/281638/281662/281674/281698/281733/281838/281854/281897/281936/282021/282116/282119/282183/282322/282346/282356/282573/282653/282689/282705/286879/287024/327672/337925/407230/407237/444990/493642/504932/507476/507667/508675/509790/510850/511268/511691/511903/511940/514259/515216/516090/517446/526585/532546/532573/…	73	CC	0.862069
GO:0043005	neuron projection	139/3617	192/5485	0.0311437	0.219027	0.190786	280881/280936/280937/280955/281023/281198/281204/281207/281295/281296/281342/281385/281387/281414/281421/281494/281512/281662/281733/281777/281814/281881/282002/282029/282031/282083/282116/282133/282173/282240/282322/282365/282459/282513/282573/282653/282705/282857/286810/286842/317655/338049/338058/407209/407230/445364/504437/505379/505563/505853/505994/506612/507081/507389/508059/508535/508675/…	139	CC	0.615385
GO:0070382	exocytic vesicle	38/3617	48/5485	0.0331922	0.222856	0.19412	280936/280937/281126/281239/281421/281510/281897/282029/282030/282044/282116/282216/282377/338100/407174/506291/506612/508510/508675/509076/510256/512653/512803/513621/513812/515498/515675/518849/532723/540783/540853/540892/614242/615408/616333/618415/788566/100125881	38	CC	0.875
GO:0031984	organelle subcompartment	58/3617	76/5485	0.0332465	0.222856	0.19412	280804/281022/281175/281177/281778/281781/282241/282853/282854/282858/286771/327663/360195/493993/506148/508510/508675/509775/511030/511042/511160/511387/512261/513162/513599/514383/514541/514695/515498/515771/515935/515999/520552/521470/521829/523401/525394/527278/527934/532459/532555/533451/535424/538540/538919/540347/540482/540583/540853/613567/613901/614236/614333/614441/616809/617543/618880/…	58	CC	0.854545
GO:0043209	myelin sheath	58/3617	76/5485	0.0332465	0.222856	0.19412	280726/280752/280808/280858/280968/280976/281188/281189/281199/281201/281202/281275/281410/281556/281692/281831/281997/281998/282031/282220/282394/282477/282478/282689/282701/286886/287026/288380/327668/327675/338082/404053/407109/444878/504735/508675/508794/509041/509832/514394/515161/515562/516210/517535/517728/520488/522967/530409/532236/533746/539462/540236/540426/540614/540853/616550/617001/…	58	CC	0.854545
GO:0034364	high-density lipoprotein particle	12/3617	13/5485	0.0342426	0.226001	0.19686	280750/281004/281631/287025/408009/505308/505394/513847/535192/537301/618039/618041	12	CC	0.785714
GO:0004521	endoribonuclease activity	21/3110	22/4637	0.00176805	0.194618	0.187442	280875/280930/281712/282340/360191/404130/507410/511723/512830/512886/525399/531274/532389/532568/535021/535344/540254/614870/615098/616242/617906	21	MF	1
GO:0019001	guanyl nucleotide binding	135/3110	175/4637	0.00197005	0.194618	0.187442	281138/281216/281440/281556/281613/281700/281701/281788/281789/281790/281792/281793/281794/281917/281923/281971/281977/281978/282004/282029/282030/282031/282220/282245/282433/282576/282855/282858/327671/327685/327708/338049/338058/338100/352959/404053/408000/505082/505510/506482/506597/506911/507084/507439/507472/507488/507679/508218/508522/508794/509425/509768/509966/509970/510994/511009/511160/…	135	MF	1
GO:0001882	nucleoside binding	129/3110	167/4637	0.00225604	0.194618	0.187442	281138/281216/281440/281556/281613/281788/281789/281790/281792/281793/281794/281917/281923/282029/282030/282031/282220/282245/282433/282576/282855/282858/327671/327685/327708/338049/338058/338100/352959/404053/408000/505082/505510/506482/506597/506911/507084/507439/507472/507488/507679/508218/508522/508794/509425/509768/509966/509970/510994/511009/511160/511257/511349/511691/511908/512320/512350/…	129	MF	1
GO:0032561	guanyl ribonucleotide binding	134/3110	174/4637	0.00230032	0.194618	0.187442	281138/281216/281440/281556/281613/281700/281701/281788/281789/281790/281792/281793/281794/281917/281923/281971/281977/281978/282004/282029/282030/282031/282220/282245/282433/282576/282855/282858/327671/327685/327708/338049/338058/338100/352959/404053/408000/505082/505510/506482/506597/506911/507084/507439/507472/507488/507679/508218/508522/508794/509425/509768/509966/509970/510994/511009/511160/…	134	MF	1
GO:0001883	purine nucleoside binding	128/3110	166/4637	0.00263782	0.194618	0.187442	281138/281216/281440/281556/281613/281788/281789/281790/281792/281793/281794/281917/281923/282029/282030/282031/282220/282245/282433/282576/282855/282858/327671/327685/327708/338049/338058/338100/352959/404053/408000/505082/505510/506482/506597/506911/507084/507439/507472/507488/507679/508218/508522/508794/509425/509768/509966/509970/510994/511009/511160/511257/511349/511691/511908/512320/512350/…	128	MF	1
GO:0005525	GTP binding	127/3110	165/4637	0.00307905	0.194618	0.187442	281138/281216/281440/281556/281613/281788/281789/281790/281792/281793/281794/281917/281923/282029/282030/282031/282220/282245/282433/282576/282855/282858/327671/327685/327708/338049/338058/338100/352959/404053/408000/505082/505510/506482/506597/506911/507084/507439/507472/507488/507679/508218/508522/508794/509425/509768/509966/509970/510994/511009/511160/511257/511349/511691/511908/512320/512350/…	127	MF	1
GO:0032549	ribonucleoside binding	127/3110	165/4637	0.00307905	0.194618	0.187442	281138/281216/281440/281556/281613/281788/281789/281790/281792/281793/281794/281917/281923/282029/282030/282031/282220/282245/282433/282576/282855/282858/327671/327685/327708/338049/338058/338100/352959/404053/408000/505082/505510/506482/506597/506911/507084/507439/507472/507488/507679/508218/508522/508794/509425/509768/509966/509970/510994/511009/511160/511257/511349/511691/511908/512320/512350/…	127	MF	1
GO:0032550	purine ribonucleoside binding	127/3110	165/4637	0.00307905	0.194618	0.187442	281138/281216/281440/281556/281613/281788/281789/281790/281792/281793/281794/281917/281923/282029/282030/282031/282220/282245/282433/282576/282855/282858/327671/327685/327708/338049/338058/338100/352959/404053/408000/505082/505510/506482/506597/506911/507084/507439/507472/507488/507679/508218/508522/508794/509425/509768/509966/509970/510994/511009/511160/511257/511349/511691/511908/512320/512350/…	127	MF	1
GO:0019899	enzyme binding	295/3110	403/4637	0.00323764	0.194618	0.187442	280686/280699/280750/280808/280815/280936/280937/280943/280958/281032/281040/281096/281138/281142/281146/281153/281201/281202/281225/281296/281311/281375/281419/281542/281543/281576/281605/281631/281637/281641/281706/281751/281770/281794/281814/281831/281838/281854/281870/281877/281897/281948/281976/281998/282031/282032/282041/282044/282093/282094/282125/282127/282132/282140/282141/282173/282187/…	295	MF	1
