# Supplementary material for: Bovid microRNAs involved in the process of spermatogonia differentiation into spermatocytes
Source: Int J Biol Sci. 2020 Jan 1;16(2):239–50. doi: 10.7150/ijbs.38232 (PMC6949159; doi:10.7150/ijbs.38232)
Supplement: Supplementary file 3 — Tables S2-S9. [file ijbsv16p0239s3.zip › Supplementary Table S7.xlsx]

## Sheet: GO
ID	Description	GeneRatio	BgRatio	pvalue	p.adjust	qvalue	geneID	Count	type	enrichfactor
GO:0045859	regulation of protein kinase activity	157/4361	164/5042	6.50844e-05	0.164307	0.157409	280733/280760/280784/280832/280836/280846/280858/280943/281040/281066/281069/281137/281160/281192/281237/281345/281495/281576/281667/281759/281806/281838/281848/281857/281885/281945/281972/281977/281978/282031/282081/282173/282178/282224/282306/282320/282382/282387/282459/282463/282705/282857/282865/286770/286869/286883/326580/326588/327671/327679/327712/338049/338437/352960/387602/404169/407159/…	157	BP	0.941176
GO:0007169	transmembrane receptor protein tyrosine kinase signaling pathway	106/4361	109/5042	0.000115384	0.164307	0.157409	280686/280710/280737/280760/280820/280832/280855/280894/280939/281103/281160/281161/281187/281239/281240/281281/281342/281345/281350/281407/281572/281573/281812/281848/281937/281977/281978/281983/282081/282121/282140/282141/282173/282260/282261/282262/282307/282308/282325/282705/282857/282865/282879/286865/287025/287026/338437/353245/404156/404185/404186/493642/505169/505242/505585/505908/506618/…	106	BP	0.939394
GO:0071900	regulation of protein serine/threonine kinase activity	102/4361	105/5042	0.000187436	0.177939	0.170468	280832/280846/280858/280943/281040/281137/281160/281192/281237/281495/281667/281806/281838/281848/281885/281945/281972/281977/281978/282173/282178/282224/282320/282382/282387/282705/282857/282865/286869/286883/326588/327679/338049/352960/387602/404169/407159/407194/493726/504593/504939/505097/505144/505369/505463/505908/505912/507196/507294/507319/507473/509717/509863/510141/510244/511451/511513/…	102	BP	0.938462
GO:0043549	regulation of kinase activity	172/4361	182/5042	0.000318443	0.187976	0.180084	280685/280733/280760/280784/280832/280836/280846/280858/280939/280943/281040/281066/281069/281137/281160/281187/281192/281237/281296/281345/281495/281576/281667/281759/281806/281838/281848/281857/281885/281945/281972/281977/281978/281998/282031/282081/282173/282178/282224/282306/282307/282308/282320/282382/282387/282459/282463/282705/282857/282865/286770/286865/286869/286883/326580/326588/327671/…	172	BP	0.929577
GO:0010256	endomembrane system organization	129/4361	135/5042	0.000410805	0.187976	0.180084	280943/281022/281023/281040/281061/281123/281237/281258/281495/281577/281854/281876/282226/282307/282308/282380/282466/282653/282865/286797/286810/287022/317655/317724/326580/407122/445364/445543/493642/504499/504543/504790/505064/505242/505840/506148/507031/507172/507309/507667/507837/508490/508631/508675/508794/508836/509192/509246/509739/509775/510004/510141/510312/511160/513193/513316/514383/…	129	BP	0.940299
GO:0055085	transmembrane transport	353/4361	384/5042	0.000415025	0.187976	0.180084	280685/280730/280740/280755/280784/280799/280859/280936/281008/281040/281067/281090/281091/281112/281123/281125/281126/281193/281194/281198/281239/281355/281427/281454/281456/281561/281562/281563/281570/281588/281640/281641/281663/281687/281688/281689/281696/281700/281701/281702/281773/281783/281832/281878/281879/281880/281881/281883/281884/281952/281989/282102/282116/282119/282120/282125/282146/…	353	BP	0.934211
GO:0070727	cellular macromolecule localization	400/4361	437/5042	0.000462021	0.187976	0.180084	280685/280730/280753/280836/280840/280901/280943/280950/281023/281061/281066/281078/281080/281096/281123/281125/281188/281237/281258/281345/281427/281439/281577/281612/281653/281663/281698/281706/281707/281831/281832/281838/281854/281876/281877/281897/281898/281937/281948/281971/281994/281995/281997/282044/282069/282113/282125/282127/282173/282183/282187/282226/282298/282307/282308/282321/282322/…	400	BP	0.938272
GO:0034613	cellular protein localization	394/4361	431/5042	0.000681067	0.192321	0.184246	280685/280730/280753/280836/280840/280901/280943/280950/281023/281061/281066/281078/281080/281096/281123/281125/281188/281237/281258/281345/281427/281439/281577/281612/281653/281663/281698/281706/281707/281831/281832/281838/281854/281876/281877/281897/281898/281937/281948/281971/281994/281995/281997/282044/282069/282113/282125/282173/282183/282187/282226/282298/282307/282308/282321/282322/282377/…	394	BP	0.9375
GO:0042592	homeostatic process	377/4361	412/5042	0.000728393	0.192321	0.184246	280685/280695/280705/280729/280730/280740/280758/280760/280784/280798/280808/280815/280817/280826/280827/280832/280833/280843/280846/280858/280903/280916/280936/280943/280950/281004/281008/281020/281023/281038/281040/281044/281052/281067/281103/281125/281126/281135/281137/281153/281187/281192/281206/281220/281237/281250/281251/281342/281370/281373/281421/281426/281427/281454/281456/281495/281499/…	377	BP	0.935897
GO:0042127	regulation of cell proliferation	286/4361	310/5042	0.000785716	0.192321	0.184246	280685/280686/280710/280713/280730/280737/280758/280784/280820/280823/280826/280827/280831/280832/280836/280840/280846/280858/280894/280903/280904/280943/280965/280989/280991/281032/281038/281040/281050/281054/281095/281096/281119/281122/281135/281137/281139/281160/281161/281170/281187/281189/281192/281193/281214/281237/281239/281240/281246/281248/281250/281268/281343/281358/281386/281402/281408/…	286	BP	0.933333
GO:0048699	generation of neurons	208/4361	223/5042	0.000808915	0.192321	0.184246	280685/280729/280730/280752/280826/280840/280884/280916/280955/280991/281004/281066/281125/281136/281188/281189/281192/281193/281295/281296/281342/281347/281350/281370/281386/281410/281465/281495/281511/281515/281555/281572/281577/281614/281631/281656/281705/281747/281750/281751/281777/281794/281795/281796/281867/281945/282029/282031/282048/282125/282173/282354/282378/282380/282382/282573/282602/…	208	BP	0.932432
GO:0072359	circulatory system development	199/4361	213/5042	0.00081034	0.192321	0.184246	280686/280695/280713/280730/280753/280760/280794/280798/280808/280820/280832/280836/280840/280841/280894/280939/281032/281040/281043/281070/281103/281134/281135/281137/281139/281154/281160/281161/281193/281220/281230/281250/281270/281375/281386/281402/281465/281477/281530/281572/281576/281733/281749/281781/281788/281875/281913/281945/281950/281986/282001/282021/282031/282032/282068/282077/282081/…	199	BP	0.931507
GO:0051049	regulation of transport	358/4361	391/5042	0.000883702	0.193599	0.18547	280677/280685/280729/280730/280740/280755/280784/280799/280804/280808/280825/280826/280836/280840/280843/280858/280901/280903/280937/280943/280950/280988/281004/281040/281043/281066/281070/281073/281096/281112/281123/281125/281126/281137/281188/281189/281192/281237/281239/281246/281247/281250/281296/281297/281355/281375/281420/281421/281427/281447/281451/281478/281494/281511/281534/281536/281605/…	358	BP	0.935065
GO:0030182	neuron differentiation	187/4361	200/5042	0.00104036	0.201251	0.192801	280729/280752/280826/280840/280884/280916/280955/280991/281004/281066/281125/281136/281188/281189/281192/281193/281295/281296/281342/281347/281350/281370/281410/281465/281495/281511/281515/281577/281614/281631/281656/281705/281747/281750/281751/281777/281794/281795/281796/281867/282029/282031/282048/282173/282354/282378/282382/282573/282602/282656/282705/286802/286852/286857/286862/286885/317655/…	187	BP	0.930556
GO:0046907	intracellular transport	387/4361	424/5042	0.00105996	0.201251	0.192801	280815/280832/280836/280901/280943/280950/281023/281066/281070/281072/281078/281080/281096/281125/281188/281237/281247/281296/281345/281427/281511/281612/281653/281698/281706/281707/281711/281719/281814/281831/281832/281838/281897/281898/281935/281937/281971/281994/281995/281997/282029/282031/282044/282069/282125/282173/282183/282226/282298/282307/282308/282318/282321/282322/282377/282380/282382/…	387	BP	0.936709
GO:0007167	enzyme linked receptor protein signaling pathway	158/4361	168/5042	0.00116799	0.20226	0.193768	280686/280710/280737/280760/280795/280820/280832/280840/280855/280894/280939/280955/281040/281103/281154/281160/281161/281187/281239/281240/281281/281342/281345/281350/281355/281356/281357/281407/281572/281573/281598/281812/281848/281867/281937/281977/281978/281983/282081/282121/282131/282140/282141/282173/282188/282260/282261/282262/282307/282308/282325/282326/282382/282574/282705/282857/282865/…	158	BP	0.928571
GO:0050804	modulation of synaptic transmission	46/4361	46/5042	0.00122241	0.20226	0.193768	280937/281066/281125/281126/281137/281189/281231/281494/281511/281711/282029/282030/282031/282133/282322/282354/282377/282474/282705/282857/282865/286852/286862/327708/338058/505283/505504/506045/506612/508675/509969/511034/512254/517728/524770/525716/532573/533737/536619/539034/539930/540853/614333/616561/617080/618042	46	BP	0.95122
GO:0048666	neuron development	157/4361	167/5042	0.00127833	0.20226	0.193768	280729/280752/280826/280840/280884/280916/280955/280991/281004/281066/281125/281136/281188/281189/281192/281193/281295/281296/281342/281347/281350/281370/281410/281495/281511/281515/281577/281614/281631/281656/281705/281747/281750/281777/281794/281795/281796/282029/282031/282048/282173/282354/282378/282602/282656/282705/286802/286852/286857/286885/317655/338052/338067/407231/445364/504216/504437/…	157	BP	0.927536
GO:0009653	anatomical structure morphogenesis	445/4361	490/5042	0.00137473	0.206064	0.197412	280685/280686/280713/280730/280752/280753/280760/280794/280798/280799/280808/280820/280826/280832/280836/280840/280841/280846/280884/280894/280901/280916/280939/280943/280994/280995/281004/281032/281040/281043/281044/281066/281070/281073/281103/281126/281135/281136/281137/281139/281154/281160/281161/281170/281188/281193/281220/281230/281250/281270/281296/281335/281336/281342/281343/281350/281356/…	445	BP	0.927711
GO:0098794	postsynapse	76/4697	77/5485	8.4038e-05	0.0197097	0.0175068	281066/281198/281204/281296/281439/281653/281685/281687/281688/281689/281777/281783/281881/282132/282133/282173/282177/282178/282179/282181/282236/282237/282238/282239/282240/282322/282573/282702/282857/286852/317655/338036/338049/338058/338070/505050/506045/506612/507389/508675/509790/509823/509969/510125/511034/511691/512928/512981/517459/518601/518849/521864/522099/522170/523515/526544/526585/…	76	CC	0.921875
GO:0042470	melanosome	57/4697	57/5485	0.00013783	0.0197097	0.0175068	280752/280761/280951/281080/281105/281152/281373/281386/281419/281440/281487/281803/281831/281832/281876/281897/281915/281997/282105/282125/282142/282216/282355/282356/282646/282689/282858/282883/286768/286863/287022/326577/327685/338082/353121/404098/404156/415110/415113/506612/508158/509970/515575/525303/529761/532573/532844/539218/539764/540457/613336/613357/613527/613749/617650/767874/790872	57	CC	0.933333
GO:0048770	pigment granule	57/4697	57/5485	0.00013783	0.0197097	0.0175068	280752/280761/280951/281080/281105/281152/281373/281386/281419/281440/281487/281803/281831/281832/281876/281897/281915/281997/282105/282125/282142/282216/282355/282356/282646/282689/282858/282883/286768/286863/287022/326577/327685/338082/353121/404098/404156/415110/415113/506612/508158/509970/515575/525303/529761/532573/532844/539218/539764/540457/613336/613357/613527/613749/617650/767874/790872	57	CC	0.933333
GO:0045202	synapse	173/4697	184/5485	0.000234181	0.0235451	0.0209136	280678/280753/280765/280881/280936/280937/281023/281038/281066/281126/281198/281204/281222/281296/281385/281387/281414/281421/281439/281510/281511/281653/281685/281687/281688/281689/281730/281777/281783/281881/281897/281950/281971/282002/282029/282030/282044/282116/282132/282133/282173/282177/282178/282179/282181/282216/282236/282237/282238/282239/282240/282322/282365/282377/282471/282573/282702/…	173	CC	0.913043
GO:0005794	Golgi apparatus	349/4697	382/5485	0.000319443	0.0235451	0.0209136	280699/280729/280741/280753/280804/280988/281022/281023/281040/281052/281078/281080/281103/281134/281151/281175/281177/281188/281195/281276/281291/281342/281374/281421/281427/281428/281487/281510/281511/281534/281653/281654/281662/281696/281698/281706/281707/281778/281781/281849/281971/282010/282022/282132/282183/282208/282241/282276/282309/282352/282359/282380/282527/282531/282637/282684/282705/…	349	CC	0.909091
GO:0044456	synapse part	142/4697	150/5485	0.000329303	0.0235451	0.0209136	280753/280881/280936/280937/281023/281038/281066/281126/281198/281204/281296/281385/281387/281414/281421/281439/281510/281511/281653/281685/281687/281688/281689/281777/281783/281881/281897/281950/281971/282029/282030/282044/282116/282132/282133/282173/282177/282178/282179/282181/282216/282236/282237/282238/282239/282240/282322/282365/282377/282471/282573/282702/282705/282857/286810/286852/317655/…	142	CC	0.906977
GO:0098805	whole membrane	384/4697	423/5485	0.000647747	0.0390332	0.0346707	280710/280730/280741/280753/280758/280761/280798/280817/280851/280890/280936/280937/280939/280943/280951/281020/281023/281040/281052/281067/281070/281071/281078/281080/281112/281122/281126/281135/281153/281201/281202/281230/281276/281291/281293/281342/281368/281421/281427/281511/281534/281535/281625/281637/281638/281641/281662/281674/281698/281706/281707/281733/281788/281790/281811/281813/281838/…	384	CC	0.912281
GO:0098590	plasma membrane region	204/4697	220/5485	0.000727892	0.0390332	0.0346707	280741/280753/280808/280834/280844/280859/280939/280989/281008/281040/281052/281066/281067/281122/281125/281198/281201/281276/281333/281439/281453/281456/281465/281511/281567/281569/281588/281605/281625/281653/281658/281685/281687/281688/281689/281700/281702/281733/281777/281781/281783/281794/281795/281796/281832/281838/281876/281881/281897/281935/281936/281937/281950/281971/281973/281974/281976/…	204	CC	0.916667
GO:0044433	cytoplasmic vesicle part	216/4697	234/5485	0.00105378	0.0502302	0.0446162	280710/280712/280741/280753/280758/280761/280851/280890/280936/280937/280951/281023/281040/281067/281070/281071/281078/281080/281126/281134/281511/281534/281535/281625/281698/281706/281707/281878/281879/281881/281897/281976/282077/282105/282116/282183/282216/282236/282240/282309/282359/282365/282471/282653/282689/282709/282857/282858/282867/282869/286768/286810/286825/317663/317692/317724/326583/…	216	CC	0.92
GO:0005783	endoplasmic reticulum	440/4697	489/5485	0.00181005	0.0776512	0.0689725	280699/280730/280741/280750/280795/280815/280859/280868/280872/280901/280904/280924/280936/281020/281036/281040/281067/281125/281151/281153/281167/281190/281193/281222/281285/281342/281373/281409/281419/281427/281428/281487/281530/281535/281542/281546/281569/281630/281662/281691/281767/281803/281811/281824/281878/281879/281918/281971/282010/282021/282022/282023/282043/282078/282112/282113/282132/…	440	CC	0.931034
GO:0098802	plasma membrane receptor complex	38/4697	38/5485	0.00269826	0.0967446	0.0859319	280729/280826/281053/281054/281614/281674/281687/281688/281689/281794/281872/281874/281875/281876/281877/282177/282178/282179/282181/282452/282564/282644/282702/338068/338070/407237/505283/505563/508490/509933/510324/523039/530577/538496/538730/539124/615869/768242	38	CC	0.944444
GO:0048471	perinuclear region of cytoplasm	164/4697	177/5485	0.00270614	0.0967446	0.0859319	280741/280750/280872/280968/280989/281022/281040/281105/281202/281285/281291/281419/281494/281625/281630/281653/281654/281662/281737/281738/281751/281838/281867/281897/281918/281942/281971/282001/282002/282010/282030/282031/282087/282091/282132/282173/282215/282241/282307/282322/282359/282612/282646/282705/282857/282865/282875/286797/286819/286823/286825/286858/286863/286869/317724/327685/338036/…	164	CC	0.911111
GO:0005887	integral component of plasma membrane	234/4697	256/5485	0.00300496	0.0981377	0.0871693	280826/280859/280907/280911/280939/280943/281008/281040/281067/281112/281123/281125/281126/281136/281172/281198/281207/281220/281231/281345/281357/281371/281454/281456/281465/281487/281535/281536/281588/281604/281605/281606/281614/281642/281674/281685/281687/281688/281689/281700/281701/281702/281773/281783/281794/281798/281839/281872/281874/281875/281876/281877/281880/281881/281883/281884/281900/…	234	CC	0.921569
GO:0012506	vesicle membrane	137/4697	147/5485	0.00320263	0.0981377	0.0871693	280710/280741/280753/280758/280761/280851/280890/280936/280937/280951/281040/281070/281071/281078/281080/281126/281134/281511/281534/281625/281698/281706/281707/281878/281879/281897/281976/282077/282105/282116/282183/282216/282236/282240/282359/282471/282653/282709/282857/282867/286768/286810/317663/317692/317724/327662/327685/338050/338055/338085/338472/407174/407237/493642/504310/504449/504700/…	137	CC	0.880952
GO:0043235	receptor complex	61/4697	63/5485	0.00365933	0.0987383	0.0877028	280729/280826/281053/281054/281536/281598/281605/281606/281614/281674/281687/281688/281689/281794/281872/281874/281875/281876/281877/282177/282178/282179/282181/282236/282237/282238/282239/282240/282382/282452/282564/282644/282702/317777/319095/338068/338070/407237/504707/505283/505563/508490/509933/510324/517459/522099/523039/523515/527140/527572/530577/536203/538496/538730/539124/540044/540657/…	61	CC	0.919355
GO:0030659	cytoplasmic vesicle membrane	135/4697	145/5485	0.00384429	0.0987383	0.0877028	280710/280741/280753/280758/280761/280851/280890/280936/280937/280951/281040/281070/281071/281078/281080/281126/281134/281511/281534/281625/281698/281706/281707/281878/281879/281897/281976/282077/282105/282116/282183/282216/282236/282240/282359/282471/282653/282709/282857/282867/286768/286810/317663/317692/317724/327662/327685/338050/338055/338085/338472/407174/407237/493642/504310/504449/504932/…	135	CC	0.878049
GO:0045211	postsynaptic membrane	49/4697	50/5485	0.00391271	0.0987383	0.0877028	281066/281198/281439/281653/281685/281687/281688/281689/281783/281881/282177/282178/282179/282181/282236/282237/282238/282239/282240/282573/282702/338058/338070/506045/506612/509790/509969/510125/511691/512928/517459/522099/522170/523515/526544/526585/528379/533737/535311/538452/538844/538903/539388/540657/541217/616227/618604/767839/780973	49	CC	0.932203
GO:0005667	transcription factor complex	68/4697	71/5485	0.00559784	0.130304	0.115741	280795/280831/281010/281542/281838/281938/281948/281993/326578/407231/407239/504784/505169/505293/505533/506967/507176/507984/509259/509327/510184/510376/510921/511236/511829/511896/513065/514085/514246/515299/515380/516010/516578/517192/517952/518046/519217/519937/525389/526129/528390/528475/532868/532936/533382/534003/534579/539003/539270/539584/539938/540248/540488/540605/540695/613818/614212/…	68	CC	0.920635
GO:0016607	nuclear speck	96/4697	102/5485	0.00577716	0.130304	0.115741	281248/281630/281801/281814/282091/282298/282318/282319/282322/282684/282713/282859/286842/287026/319141/407149/504381/504506/505417/505463/505644/505968/506696/506764/507081/507512/507639/507731/507828/507986/508312/508735/508944/509437/509656/510194/510250/510314/510322/511147/511446/511473/511513/512136/512236/512254/512318/512680/513052/513428/513521/513868/515145/515854/518045/520351/520500/…	96	CC	1.53846
GO:0097060	synaptic membrane	57/4697	59/5485	0.00607479	0.130304	0.115741	280753/281066/281198/281439/281511/281653/281685/281687/281688/281689/281783/281881/281950/281971/282177/282178/282179/282181/282236/282237/282238/282239/282240/282573/282702/338058/338070/506045/506612/508490/509790/509969/510125/511691/512928/514742/517459/522099/522170/523515/526544/526585/528379/533737/535311/536753/538452/538844/538903/539388/540657/540853/541217/616227/618604/767839/780973	57	CC	0.918033
GO:0097458	neuron part	266/4697	294/5485	0.00722223	0.14754	0.13105	280678/280753/280799/280881/280916/280922/280936/280937/280955/281023/281038/281066/281126/281192/281198/281201/281204/281207/281295/281296/281342/281385/281387/281414/281421/281427/281449/281453/281465/281477/281494/281495/281510/281511/281512/281614/281662/281700/281702/281733/281777/281783/281788/281794/281795/281796/281814/281880/281881/281884/281897/281937/281950/281971/281973/281974/281976/…	266	CC	0.923077
GO:0005768	endosome	209/4697	230/5485	0.0102604	0.200077	0.177716	280710/280820/280943/281023/281040/281067/281135/281136/281193/281276/281285/281291/281487/281535/281604/281605/281672/281674/281736/281831/281876/281881/281897/281998/282029/282031/282148/282257/282335/282359/282365/282382/282602/282637/282689/282691/282858/282869/286810/286825/287017/326583/326599/327662/327672/327685/338038/338049/404156/494549/497017/497029/504482/504503/505097/505256/505361/…	209	CC	0.918367
GO:0009986	cell surface	138/4697	150/5485	0.0120066	0.207156	0.184003	280686/280729/280733/280741/280745/280784/280826/280832/280843/280846/280851/280858/280907/280939/280943/281008/281054/281060/281122/281135/281136/281237/281247/281276/281407/281408/281427/281509/281598/281625/281674/281736/281781/281783/281803/281812/281838/281849/281873/281876/281877/281884/281897/281963/281983/282005/282077/282132/282226/282318/282346/282354/282359/282382/282387/282390/282488/…	138	CC	0.883721
GO:0030054	cell junction	300/4697	334/5485	0.0124313	0.207156	0.184003	280678/280710/280712/280729/280765/280832/280859/280936/280937/280939/280955/280979/281040/281054/281062/281066/281122/281127/281128/281129/281131/281193/281194/281198/281202/281222/281258/281337/281408/281419/281439/281478/281509/281510/281511/281515/281653/281661/281662/281685/281687/281688/281689/281730/281733/281736/281777/281781/281783/281831/281873/281875/281876/281881/281950/281983/282002/…	300	CC	0.924528
GO:0015629	actin cytoskeleton	105/4697	113/5485	0.0126848	0.207156	0.184003	280939/280989/281312/281337/281341/281345/281478/281509/281544/281573/281577/281592/281595/281597/281935/281936/281937/281939/282095/282096/282220/282356/282714/282857/286816/317655/317657/327671/327685/327715/338052/404122/493728/497015/497019/503622/504519/504795/505519/505645/505687/506308/506596/506610/506683/507837/508402/508869/508874/509486/510075/510324/510738/511083/512719/512981/513086/…	105	CC	0.875
GO:0000139	Golgi membrane	145/4697	158/5485	0.0128422	0.207156	0.184003	281022/281023/281040/281134/281151/281175/281177/281195/281706/281707/281778/281781/282010/282132/282241/282276/282352/282527/282531/282684/282705/282853/282854/286838/317692/317724/326580/327663/327715/338042/338055/338077/338085/353217/359721/360195/404164/404167/404548/407122/407768/444860/493639/493642/493989/493992/493993/504543/504790/505089/505438/506336/506551/506903/507157/507409/507488/…	145	CC	0.909091
GO:0044798	nuclear transcription factor complex	40/4697	41/5485	0.0134009	0.207156	0.184003	280795/281542/281838/281948/281993/505293/505533/506967/507176/507984/509259/509327/510184/510921/511236/511829/511896/513065/514246/515299/515380/516578/517952/518046/528475/532868/532936/534003/539003/539584/539938/540695/613818/614227/614276/615512/615637/664650/777788/100125238	40	CC	0.946429
GO:0043005	neuron projection	175/4697	192/5485	0.0135207	0.207156	0.184003	280678/280881/280936/280937/280955/281023/281038/281066/281192/281198/281204/281207/281295/281296/281342/281385/281387/281414/281421/281427/281494/281495/281511/281512/281614/281662/281733/281777/281783/281814/281880/281881/281884/282002/282029/282031/282083/282116/282133/282173/282240/282322/282354/282363/282365/282459/282513/282573/282653/282705/282857/286810/286842/317655/338049/338058/404181/…	175	CC	0.914894
GO:0017111	nucleoside-triphosphatase activity	240/4019	255/4637	6.58224e-05	0.0164431	0.015101	280872/280873/281067/281115/281138/281201/281202/281203/281302/281337/281341/281440/281555/281556/281588/281640/281641/281788/281789/281790/281792/281793/281794/281795/281797/281831/281832/281923/281935/281936/281937/282015/282029/282030/282031/282090/282096/282146/282147/282148/282220/282380/282405/282578/282657/282690/282701/282714/282858/286768/286819/287017/317655/317692/327663/327668/327671/…	240	MF	0.866667
GO:0022804	active transmembrane transporter activity	96/4019	98/4637	9.34736e-05	0.0164431	0.015101	281067/281588/281640/281641/281952/282146/282147/282148/282353/282354/282355/282360/282362/282363/282365/282366/282367/282368/282405/282471/282474/282477/282478/282479/282480/282484/282523/282578/282657/282701/282867/286768/287017/317654/326577/327663/327668/327675/327687/337887/337925/338038/338042/338044/338053/338059/338075/338081/338082/338089/404152/407174/407180/407224/407227/497031/504371/…	96	MF	0.918919
GO:0016817	hydrolase activity, acting on acid anhydrides	263/4019	281/4637	0.000102676	0.0164431	0.015101	280701/280872/280873/280994/281067/281115/281138/281201/281202/281203/281302/281337/281341/281440/281555/281556/281588/281640/281641/281788/281789/281790/281792/281793/281794/281795/281797/281831/281832/281923/281935/281936/281937/282015/282029/282030/282031/282090/282096/282146/282147/282148/282220/282223/282380/282405/282578/282640/282657/282690/282701/282714/282858/286768/286819/287017/317655/…	263	MF	0.842105
GO:0016818	hydrolase activity, acting on acid anhydrides, in phosphorus-containing anhydrides	261/4019	279/4637	0.000121576	0.0164431	0.015101	280701/280872/280873/280994/281067/281115/281138/281201/281202/281203/281302/281337/281341/281440/281555/281556/281588/281640/281641/281788/281789/281790/281792/281793/281794/281795/281797/281831/281832/281923/281935/281936/281937/282015/282029/282030/282031/282090/282096/282146/282147/282148/282220/282223/282380/282405/282578/282640/282657/282690/282701/282714/282858/286768/286819/287017/317655/…	261	MF	0.833333
GO:0016462	pyrophosphatase activity	257/4019	275/4637	0.000169927	0.0183861	0.0168854	280701/280872/280873/280994/281067/281115/281138/281201/281202/281203/281302/281337/281341/281440/281555/281556/281588/281640/281641/281788/281789/281790/281792/281793/281794/281795/281797/281831/281832/281923/281935/281936/281937/282015/282029/282030/282031/282090/282096/282146/282147/282148/282220/282380/282405/282578/282640/282657/282690/282701/282714/282858/286768/286819/287017/317655/317692/…	257	MF	0.823529
GO:0022857	transmembrane transporter activity	293/4019	316/4637	0.00033087	0.0298334	0.0273983	280705/280730/280859/280936/281008/281067/281090/281091/281112/281193/281194/281198/281291/281454/281456/281561/281562/281563/281570/281588/281640/281641/281687/281688/281689/281696/281700/281701/281702/281773/281783/281878/281879/281880/281881/281883/281884/281952/282102/282119/282120/282146/282147/282148/282160/282177/282178/282179/282181/282236/282237/282238/282239/282240/282348/282353/282354/…	293	MF	0.857143
GO:0015291	secondary active transmembrane transporter activity	53/4019	53/4637	0.000487169	0.0376512	0.034578	281952/282353/282354/282355/282360/282362/282365/282366/282367/282368/282474/282477/282478/282479/282480/282484/282523/282867/317654/326577/337925/338042/338044/407174/407180/407224/407227/497031/504371/504534/505775/506687/507491/507621/508494/510499/513545/513953/515523/517077/518849/518905/519461/520918/523784/530509/534488/538855/539084/539354/540841/788410/100125225	53	MF	0.896552
GO:0019207	kinase regulator activity	63/4019	64/4637	0.00108735	0.0589313	0.0541212	280733/280760/280784/280846/281069/281192/281576/281838/282081/282173/282224/282306/282307/282308/282463/286770/286865/327671/327679/327712/338437/352960/404169/407194/506054/507990/509717/510141/510244/511451/512466/512662/514773/515024/520254/524530/525716/527124/533155/533285/538452/538465/538961/539090/539235/539696/540412/613320/613524/614028/614139/614606/614679/615074/615436/615512/615827/…	63	MF	0.90625
GO:0042623	ATPase activity, coupled	88/4019	91/4637	0.00113671	0.0589313	0.0541212	281067/281115/281341/281588/281640/281641/281831/281935/282015/282096/282146/282147/282148/282405/282578/282657/282701/286768/286819/287017/317655/317692/327663/327668/327675/327687/337887/338038/338053/338072/338075/338081/338089/404152/493725/504958/505224/505684/505721/507984/508357/508581/508652/508723/508728/508962/510029/510301/510796/510816/510826/511048/511829/511896/514567/514749/515145/…	88	MF	0.914286
GO:0001882	nucleoside binding	157/4019	167/4637	0.00154962	0.0589313	0.0541212	280872/280873/281138/281216/281357/281440/281555/281556/281613/281785/281788/281789/281790/281792/281793/281794/281795/281917/281923/282029/282030/282031/282220/282245/282433/282576/282855/282858/327671/327685/327708/338049/338058/338100/352959/353300/404053/408000/504226/504244/505082/505510/506482/506597/506911/507084/507439/507472/507488/507679/508218/508522/508794/508869/509425/509768/509966/…	157	MF	0.727273
GO:0001883	purine nucleoside binding	156/4019	166/4637	0.00169234	0.0589313	0.0541212	280872/280873/281138/281216/281357/281440/281555/281556/281613/281785/281788/281789/281790/281792/281793/281794/281795/281917/281923/282029/282030/282031/282220/282245/282433/282576/282855/282858/327671/327685/327708/338049/338058/338100/352959/353300/404053/408000/504226/504244/505082/505510/506482/506597/506911/507084/507439/507472/507488/507679/508218/508522/508794/508869/509425/509768/509966/…	156	MF	0.7
GO:0005525	GTP binding	155/4019	165/4637	0.00184753	0.0589313	0.0541212	280872/280873/281138/281216/281357/281440/281555/281556/281613/281785/281788/281789/281790/281792/281793/281794/281795/281917/281923/282029/282030/282031/282220/282245/282433/282576/282855/282858/327671/327685/327708/338049/338058/338100/352959/353300/404053/408000/504226/504244/505082/505510/506482/506597/506911/507084/507439/507472/507488/507679/508218/508522/508794/508869/509425/509768/509966/…	155	MF	0.666667
GO:0032549	ribonucleoside binding	155/4019	165/4637	0.00184753	0.0589313	0.0541212	280872/280873/281138/281216/281357/281440/281555/281556/281613/281785/281788/281789/281790/281792/281793/281794/281795/281917/281923/282029/282030/282031/282220/282245/282433/282576/282855/282858/327671/327685/327708/338049/338058/338100/352959/353300/404053/408000/504226/504244/505082/505510/506482/506597/506911/507084/507439/507472/507488/507679/508218/508522/508794/508869/509425/509768/509966/…	155	MF	0.666667
GO:0032550	purine ribonucleoside binding	155/4019	165/4637	0.00184753	0.0589313	0.0541212	280872/280873/281138/281216/281357/281440/281555/281556/281613/281785/281788/281789/281790/281792/281793/281794/281795/281917/281923/282029/282030/282031/282220/282245/282433/282576/282855/282858/327671/327685/327708/338049/338058/338100/352959/353300/404053/408000/504226/504244/505082/505510/506482/506597/506911/507084/507439/507472/507488/507679/508218/508522/508794/508869/509425/509768/509966/…	155	MF	0.666667
GO:0019001	guanyl nucleotide binding	164/4019	175/4637	0.00190081	0.0589313	0.0541212	280872/280873/281138/281216/281357/281440/281555/281556/281613/281700/281701/281785/281788/281789/281790/281792/281793/281794/281795/281917/281923/281971/281972/281977/281978/282004/282029/282030/282031/282220/282245/282433/282576/282855/282858/327671/327685/327708/338049/338058/338100/352959/353300/404053/408000/504226/504244/505082/505510/506482/506597/506911/507084/507439/507472/507488/507679/…	164	MF	0.769231
GO:0022891	substrate-specific transmembrane transporter activity	268/4019	291/4637	0.00201982	0.0589313	0.0541212	280705/280859/281008/281067/281090/281091/281112/281193/281198/281291/281454/281456/281570/281588/281640/281641/281687/281688/281689/281696/281700/281701/281702/281773/281783/281878/281879/281880/281881/281883/281884/281952/282102/282119/282120/282146/282147/282148/282160/282177/282178/282179/282181/282236/282237/282238/282239/282240/282348/282353/282354/282356/282357/282358/282359/282360/282363/…	268	MF	0.85
GO:0015267	channel activity	115/4019	121/4637	0.00203493	0.0589313	0.0541212	280730/280859/281008/281067/281112/281193/281194/281198/281454/281687/281688/281689/281696/281700/281701/281702/281773/281783/281878/281879/281880/281881/281883/281884/282102/282119/282120/282160/282177/282178/282179/282181/282236/282237/282238/282239/282240/282348/282474/282573/282653/282689/282702/282705/282716/286823/326577/327667/327685/327703/338036/338070/407103/407151/407154/407172/407176/…	115	MF	0.666667
GO:0022803	passive transmembrane transporter activity	115/4019	121/4637	0.00203493	0.0589313	0.0541212	280730/280859/281008/281067/281112/281193/281194/281198/281454/281687/281688/281689/281696/281700/281701/281702/281773/281783/281878/281879/281880/281881/281883/281884/282102/282119/282120/282160/282177/282178/282179/282181/282236/282237/282238/282239/282240/282348/282474/282573/282653/282689/282702/282705/282716/286823/326577/327667/327685/327703/338036/338070/407103/407151/407154/407172/407176/…	115	MF	0.666667
GO:0032561	guanyl ribonucleotide binding	163/4019	174/4637	0.00206968	0.0589313	0.0541212	280872/280873/281138/281216/281357/281440/281555/281556/281613/281700/281701/281785/281788/281789/281790/281792/281793/281794/281795/281917/281923/281971/281972/281977/281978/282004/282029/282030/282031/282220/282245/282433/282576/282855/282858/327671/327685/327708/338049/338058/338100/352959/353300/404053/408000/504226/504244/505082/505510/506482/506597/506911/507084/507439/507472/507488/507679/…	163	MF	0.75
GO:0008509	anion transmembrane transporter activity	81/4019	84/4637	0.00251301	0.0679769	0.0624284	281067/281198/281588/281696/281783/281952/282119/282120/282236/282237/282238/282239/282240/282353/282354/282360/282366/282367/282368/282476/282477/282478/282479/282480/282484/282523/282716/286823/326577/338044/407180/407224/504371/504534/505775/506687/507194/507439/507491/507621/507686/507921/508494/511861/511955/512325/512495/513110/513423/513545/513593/513953/515523/515646/517077/517459/518739/…	81	MF	0.911765
GO:0019887	protein kinase regulator activity	56/4019	57/4637	0.00269876	0.0686215	0.0630204	280733/280760/280784/280846/281069/281192/281838/282081/282173/282224/282306/282463/286770/327671/327679/327712/338437/352960/404169/407194/506054/507990/509717/510141/510244/511451/512662/514773/515024/520254/524530/527124/533285/538452/538465/538961/539090/539235/539696/540412/613320/613524/614028/614139/614606/614679/615074/615436/615512/615827/616227/616753/616754/767985/780786/784720	56	MF	0.9
GO:0030554	adenyl nucleotide binding	376/4019	413/4637	0.00279052	0.0686215	0.0630204	280710/280715/280716/280726/280817/280832/280855/280939/280979/280991/281061/281066/281067/281073/281115/281183/281199/281217/281225/281302/281337/281357/281402/281476/281510/281542/281576/281581/281588/281590/281592/281595/281597/281598/281603/281613/281692/281702/281729/281785/281801/281802/281827/281831/281832/281833/281848/281854/281935/281936/281937/282001/282002/282004/282015/282041/282131/…	376	MF	0.851852
GO:0019899	enzyme binding	367/4019	403/4637	0.00298097	0.0701175	0.0643943	280686/280699/280750/280759/280808/280815/280832/280936/280937/280943/280965/281032/281040/281096/281122/281138/281142/281146/281153/281201/281202/281225/281296/281298/281311/281375/281419/281495/281542/281543/281576/281605/281631/281637/281641/281667/281706/281736/281751/281770/281794/281814/281831/281832/281838/281854/281870/281877/281897/281937/281948/281976/281983/281993/281998/282031/282032/…	367	MF	0.84
GO:1990837	sequence-specific double-stranded DNA binding	100/4019	105/4637	0.00327458	0.0724475	0.0665342	280756/280795/280831/281146/281335/281336/281343/281542/281770/281938/281993/286857/326588/326601/359713/404126/404183/407231/408005/497024/503577/504784/504831/505169/505251/505422/505849/506097/506235/506696/506967/506970/507176/508692/509500/510666/510866/511236/511281/512254/512498/513010/513727/514006/514246/515266/515476/515594/515903/517192/517952/518046/520580/520800/522269/523047/523536/…	100	MF	0.5
GO:0005524	ATP binding	365/4019	401/4637	0.00334785	0.0724475	0.0665342	280710/280715/280716/280726/280817/280832/280855/280939/280979/280991/281061/281066/281067/281073/281115/281183/281199/281217/281225/281302/281337/281357/281402/281476/281510/281542/281576/281581/281588/281590/281592/281595/281597/281598/281603/281613/281692/281729/281785/281801/281802/281827/281831/281832/281833/281848/281854/281935/281936/281937/282001/282002/282004/282015/282041/282131/282146/…	365	MF	0.833333
GO:0032559	adenyl ribonucleotide binding	372/4019	409/4637	0.003513	0.0730975	0.0671311	280710/280715/280716/280726/280817/280832/280855/280939/280979/280991/281061/281066/281067/281073/281115/281183/281199/281217/281225/281302/281337/281357/281402/281476/281510/281542/281576/281581/281588/281590/281592/281595/281597/281598/281603/281613/281692/281702/281729/281785/281801/281802/281827/281831/281832/281833/281848/281854/281935/281936/281937/282001/282002/282004/282015/282041/282131/…	372	MF	0.846154
GO:0015293	symporter activity	38/4019	38/4637	0.00425884	0.0845782	0.0776747	281952/282353/282354/282355/282360/282362/282365/282366/282367/282368/282474/282477/282484/282867/326577/338042/338044/407174/407227/497031/504371/504534/505775/507621/510499/515523/517077/518849/518905/520918/523784/534488/538855/539084/539354/540841/788410/100125225	38	MF	1.04348
GO:0022836	gated channel activity	76/4019	79/4637	0.00437743	0.0845782	0.0776747	281067/281112/281198/281687/281688/281689/281696/281700/281701/281702/281783/281878/281879/281880/281881/281883/281884/282119/282120/282160/282177/282178/282179/282181/282236/282237/282238/282239/282240/282348/282573/282653/282702/282716/286823/327667/327685/327703/338036/338070/407172/407176/505563/505732/507439/513316/513545/515646/517459/518384/518739/518849/522099/523515/526088/526133/526544/…	76	MF	0.909091
GO:0008134	transcription factor binding	94/4019	99/4637	0.00593837	0.110781	0.101739	280795/280831/281402/281420/281542/281625/281637/281751/281938/281993/282011/282015/282307/282308/282691/286810/286857/287022/326578/326588/338446/338472/352960/404126/407194/407231/407239/503622/504784/504876/505169/505585/506618/506945/507176/507984/509327/509473/510008/510029/510376/510873/511147/511268/511513/511571/512977/513231/514246/514295/514580/514886/514951/515299/515397/517192/517952/…	94	MF	0.868421
GO:0003924	GTPase activity	102/4019	108/4637	0.00706962	0.127489	0.117083	280872/280873/281138/281201/281202/281203/281440/281555/281556/281788/281789/281790/281792/281793/281794/281795/281797/281923/282029/282030/282031/282220/282858/327671/327676/327708/338049/338100/352959/353300/404053/504244/506482/506597/506911/507488/508522/508794/508869/509425/509768/509970/511160/511257/511349/511691/512350/513152/513922/514541/514772/515118/515181/515233/515354/515675/517345/…	102	MF	0.5
GO:0022838	substrate-specific channel activity	100/4019	106/4637	0.00850474	0.148422	0.136307	280859/281008/281067/281112/281198/281687/281688/281689/281696/281700/281701/281702/281773/281783/281878/281879/281880/281881/281883/281884/282102/282119/282120/282160/282177/282178/282179/282181/282236/282237/282238/282239/282240/282348/282474/282573/282653/282689/282702/282705/282716/286823/326577/327667/327685/327703/338036/338070/407103/407151/407172/407176/493988/505563/505732/507439/507491/…	100	MF	0.333333
GO:0000988	transcription factor activity, protein binding	118/4019	126/4637	0.00905812	0.149661	0.137445	280795/280831/280840/281053/281542/281630/281677/281838/281993/282011/282325/282713/286842/317776/326578/338446/360190/404126/407231/408005/445543/504742/505167/505169/505293/505401/505540/505849/506331/506485/506618/506667/506945/509080/509259/509327/509694/509729/510184/510376/510816/511236/511268/511280/511672/512789/512977/513326/513983/514246/514951/515012/515119/515181/515299/515380/515594/…	118	MF	0.625
GO:0022892	substrate-specific transporter activity	316/4019	348/4637	0.00912904	0.149661	0.137445	280695/280705/280813/280859/280868/281004/281008/281067/281090/281091/281112/281193/281198/281291/281454/281456/281507/281570/281588/281631/281640/281641/281687/281688/281689/281696/281700/281701/281702/281773/281783/281878/281879/281880/281881/281883/281884/281952/282031/282102/282119/282120/282146/282147/282148/282160/282177/282178/282179/282181/282183/282236/282237/282238/282239/282240/282348/…	316	MF	0.863636
GO:0001228	transcriptional activator activity, RNA polymerase II transcription regulatory region sequence-specific binding	46/4019	47/4637	0.00964643	0.153492	0.140963	280756/280795/281335/281336/281343/281542/281770/281938/286857/359713/407231/503577/504784/505169/505251/505422/505585/505849/506967/507176/508692/510873/512254/513010/514246/520800/523536/528135/528390/533382/534582/535628/538951/539420/540245/540464/540488/540846/540966/613683/614876/617530/617628/767928/768039/777788	46	MF	0.892857
GO:0000287	magnesium ion binding	57/4019	59/4637	0.0105742	0.15912	0.146132	280688/280701/280891/280993/281141/281229/281235/281790/281865/281994/281995/282090/282322/282323/282446/282857/317658/317692/327669/338051/338058/506111/506308/506955/507084/507579/508460/508723/510301/512320/514168/514886/517539/518488/519627/525059/525340/525563/525738/529146/533115/533630/533692/534183/534402/538173/538238/540303/613957/614103/614145/615106/615264/618278/618855/781227/789409	57	MF	0.903226
GO:0000976	transcription regulatory region sequence-specific DNA binding	88/4019	93/4637	0.0105884	0.15912	0.146132	280756/280795/280831/281146/281335/281336/281343/281542/281770/281938/281993/286857/326588/326601/359713/404126/404183/407231/497024/503577/504784/504831/505169/505251/505422/505849/506097/506235/506696/506967/507176/508692/509500/510666/510866/511236/512254/513010/513727/514006/514246/515266/515594/515903/517192/517952/520580/520800/522269/523047/523536/526129/528135/528475/531250/534403/534475/…	88	MF	0.888889
GO:0000989	transcription factor activity, transcription factor binding	115/4019	123/4637	0.0116635	0.17054	0.15662	280795/280831/280840/281053/281630/281677/281838/281993/282011/282325/282713/286842/317776/326578/338446/360190/404126/407231/445543/504742/505167/505169/505293/505401/505540/505849/506331/506485/506618/506667/506945/509080/509327/509694/509729/510184/510376/510816/511236/511268/511280/511672/512789/512977/513326/513983/514246/514951/515012/515119/515181/515299/515380/515594/515834/516874/517192/…	115	MF	0.571429
GO:0005216	ion channel activity	96/4019	102/4637	0.0122351	0.17419	0.159972	281067/281112/281198/281687/281688/281689/281696/281700/281701/281702/281773/281783/281878/281879/281880/281881/281883/281884/282102/282119/282120/282160/282177/282178/282179/282181/282236/282237/282238/282239/282240/282348/282474/282573/282653/282689/282702/282705/282716/286823/326577/327667/327685/327703/338036/338070/407103/407151/407172/407176/505563/505732/507439/507491/511064/511119/513316/…	96	MF	34
GO:0043565	sequence-specific DNA binding	165/4019	179/4637	0.0136682	0.183184	0.168232	280756/280795/280831/281119/281146/281148/281335/281336/281343/281542/281677/281678/281713/281770/281938/281945/281948/281993/282315/282316/282691/286802/286857/286872/317776/326588/326601/327684/338446/359713/404126/404183/407125/407231/407238/407239/408005/497024/503577/503622/504512/504784/504831/505093/505169/505251/505422/505849/506097/506235/506618/506696/506967/506970/507176/507564/508692/…	165	MF	0.785714
GO:0003712	transcription cofactor activity	104/4019	111/4637	0.0136884	0.183184	0.168232	280831/281053/281630/281677/281838/281993/282011/282325/282713/286842/326578/338446/360190/404126/407231/445543/504742/505167/505169/505293/505401/505849/506331/506485/506667/506945/509080/509327/509694/509729/510184/510376/510816/511268/511280/511672/512977/513326/513983/514246/514951/515012/515119/515181/515299/515380/515594/515834/516874/517192/517952/518321/519937/519992/521194/521378/521918/…	104	MF	0.6
GO:0015075	ion transmembrane transporter activity	238/4019	261/4637	0.0138827	0.183184	0.168232	280705/281067/281090/281091/281112/281193/281198/281454/281456/281570/281588/281640/281641/281687/281688/281689/281696/281700/281701/281702/281773/281783/281878/281879/281880/281881/281883/281884/281952/282102/282119/282120/282146/282147/282148/282160/282177/282178/282179/282181/282236/282237/282238/282239/282240/282348/282353/282354/282360/282365/282366/282367/282368/282405/282471/282474/282476/…	238	MF	0.75
