# Supplementary material for: Bovid microRNAs involved in the process of spermatogonia differentiation into spermatocytes
Source: Int J Biol Sci. 2020 Jan 1;16(2):239–50. doi: 10.7150/ijbs.38232 (PMC6949159; doi:10.7150/ijbs.38232)
Supplement: Supplementary file 3 — Tables S2-S9. [file ijbsv16p0239s3.zip › Supplementary Table S8.xlsx]

## Sheet: KEGG
ID	Description	GeneRatio	BgRatio	pvalue	p.adjust	qvalue	geneID	Count
bta05200	Pathways in cancer	297/4229	408/8468	5.05099e-22	1.54055e-19	6.75238e-20	280675/280730/280794/280795/280831/280855/280894/280991/281010/281020/281073/281136/281160/281161/281201/281202/281203/281204/281239/281440/281542/281607/281647/281677/281730/281749/281750/281768/281769/281788/281790/281791/281793/281796/281797/281814/281848/281854/281876/281885/281987/282001/282002/282023/282041/282121/282122/282152/282191/282233/282301/282307/282308/282322/282323/282325/282329/…	297
bta04010	MAPK signaling pathway	223/4229	296/8468	8.41026e-20	1.28256e-17	5.62159e-18	280795/280831/280855/280877/280894/280939/280943/280991/281073/281094/281160/281161/281165/281239/281240/281250/281251/281296/281350/281440/281542/281637/281638/281768/281769/281827/281831/281848/281854/281885/281994/281995/282001/282002/282031/282032/282121/282122/282140/282141/282161/282233/282254/282301/282321/282322/282323/282325/282412/282413/282527/282608/282648/286800/286850/286852/286883/…	223
bta04360	Axon guidance	139/4229	176/8468	9.98858e-16	1.01551e-13	4.45105e-14	280855/281440/281790/281791/281876/281987/282001/282032/282041/282162/282307/282308/282321/286821/286852/286859/286865/286877/327671/327672/338049/407103/407104/407127/407128/407770/445419/503575/504968/506037/506322/506636/507304/507319/508175/510140/510239/512018/512652/512660/512798/512892/513095/513539/513673/514643/515756/517368/517948/518458/519843/520004/520192/520994/521196/522767/523720/…	139
bta04144	Endocytosis	187/4229	257/8468	3.29784e-14	2.5146e-12	1.10217e-12	281022/281040/281080/281276/281577/281637/281638/281698/281769/281801/281802/281827/281831/281848/281861/281862/282183/282254/282301/286877/317659/317696/338049/338052/338058/404069/404193/407217/493642/493728/497017/504698/504750/504785/504833/505206/505336/505438/505628/506315/506374/506430/506471/506596/507199/507572/507659/507672/507722/507781/508199/508431/508794/508819/508900/509221/509769/…	187
bta04550	Signaling pathways regulating pluripotency of stem cells	111/4229	138/8468	8.04082e-14	4.9049e-12	2.14986e-12	280840/280991/281161/281239/281598/281768/281769/281848/282131/282307/282308/286857/286865/317696/327672/338068/404101/404193/407127/407128/445416/445417/445419/445420/497011/503578/503584/504357/505025/505075/505147/506322/507148/507739/508541/508548/510434/510666/510844/511077/511308/512943/515125/515323/516010/517587/517948/517952/520759/521196/521364/522155/522467/525246/526572/527910/528437/…	111
bta04014	Ras signaling pathway	182/4229	253/8468	4.23858e-13	2.15461e-11	9.44385e-12	280855/280877/280894/280939/280991/281073/281094/281148/281160/281161/281201/281202/281203/281204/281239/281240/281350/281440/281768/281769/281796/281797/281848/281854/281885/281987/282001/282002/282031/282032/282121/282122/282140/282141/282152/282233/282301/282307/282308/282322/282323/282325/286850/286865/317696/326284/326285/327671/327672/327708/338049/353110/404193/407111/407217/408017/503620/…	182
bta05226	Gastric cancer	125/4229	162/8468	6.44939e-13	2.81009e-11	1.23169e-11	280730/280855/280991/281020/281160/281161/281542/281585/282307/282308/282637/282684/286821/286865/326284/326285/327672/404193/407217/445416/445417/445419/445420/445543/504357/504939/504943/505075/505664/505709/506083/506322/507196/507554/509500/510434/511077/511308/512613/512696/513497/514090/515125/515303/515323/516010/517948/518884/519217/519357/519657/521196/521364/521475/522467/524530/524734/…	125
bta05205	Proteoglycans in cancer	149/4229	203/8468	4.59751e-12	1.7528e-10	7.68269e-11	280794/280847/280855/280943/280979/280991/281040/281057/281161/281165/281230/281239/281240/281408/281440/281530/281534/281536/281542/281768/281814/281848/281857/281873/281876/281879/281987/282001/282002/282041/282094/282162/282307/282308/282318/282322/282323/282325/282564/282642/282872/286821/286865/317654/327672/338049/404156/407111/407217/407238/408016/444872/445416/445417/445419/445420/493642/…	149
bta04015	Rap1 signaling pathway	157/4229	217/8468	8.48391e-12	2.8751e-10	1.26018e-10	280855/280894/280939/280979/280991/281094/281126/281136/281160/281161/281239/281350/281440/281530/281768/281769/281790/281791/281792/281793/281848/281874/281876/281877/281885/281987/282001/282002/282031/282121/282122/282140/282141/282301/282307/282308/282325/282637/282642/286865/286877/286883/287026/317696/326284/326285/327671/327672/327708/338049/353110/404193/407217/408017/497011/503620/505238/…	157
bta04310	Wnt signaling pathway	113/4229	149/8468	5.95309e-11	1.81569e-09	7.95834e-10	280831/281386/281440/281542/281730/282001/282002/282041/282068/282069/282162/282321/282322/282323/282325/282419/282420/282684/282705/282880/286852/287026/327671/338049/353106/407122/407228/445416/445417/445419/445420/504357/505075/505453/505664/507204/508888/510821/511077/511308/513056/513131/513742/515303/515323/515669/515972/518004/518880/520544/521364/522467/524530/525416/525682/526572/529146/…	113
bta04510	Focal adhesion	146/4229	203/8468	9.53269e-11	2.64315e-09	1.15852e-09	280794/280831/280855/280894/280958/280979/280991/281020/281040/281069/281088/281165/281233/281239/281440/281450/281499/281530/281647/281662/281848/281873/281876/282001/282002/282031/282041/282121/282122/282187/282191/282194/282195/282301/282307/282308/282318/282325/282564/282642/286865/327671/327672/327708/338037/338049/338092/407142/407217/493642/503620/504323/505519/505709/505908/505942/505964/…	146
bta04071	Sphingolipid signaling pathway	94/4229	121/8468	2.51636e-10	6.13003e-09	2.68685e-09	280730/280943/280991/281020/281135/281440/281542/281588/281790/281791/282001/282002/282041/282133/282226/282307/282308/282320/282325/282527/286865/286877/287024/287026/327671/327672/338049/504707/505611/505757/505915/506322/506783/507290/508045/508233/508888/509290/509626/510373/510434/510620/512943/515159/515669/516881/517533/517948/518021/521196/522159/522515/530776/531391/531987/533103/533199/…	94
bta04810	Regulation of actin cytoskeleton	151/4229	213/8468	2.6128e-10	6.13003e-09	2.68685e-09	280685/280794/280979/281160/281161/281440/281478/281577/281684/281685/281686/281768/281769/281873/281874/281876/281877/282041/282301/282307/282308/282318/282564/282642/286850/286865/317654/317696/326284/326285/327671/327672/338037/338049/404193/407217/503575/504482/505519/505611/505852/505886/505908/505964/506322/506596/506953/507837/508490/508819/510434/512431/512652/513095/513377/513539/513673/…	151
bta05210	Colorectal cancer	64/4229	76/8468	4.01472e-10	8.71399e-09	3.81942e-09	280730/280795/280831/280991/281020/281440/281542/282307/282308/286865/327671/327672/338049/408016/414925/504357/504939/505238/507390/510767/511077/513497/513723/514090/515125/515303/516010/517850/517948/519357/521196/524530/526572/531391/533199/533233/533652/534069/534125/534923/535376/535399/537176/537631/538477/539003/539941/540248/540421/540481/540526/541140/541218/615013/616744/618405/619066/…	64
bta05218	Melanoma	66/4229	79/8468	4.28557e-10	8.71399e-09	3.81942e-09	280730/280855/280991/281160/281161/281239/281542/281768/281848/282301/282307/282308/282637/286865/326284/326285/327672/407217/407219/504939/505908/506322/510434/510618/511754/513497/514090/517948/519357/519657/521196/521475/524530/525931/527165/530315/531391/533199/533929/534712/534923/535369/536771/540106/540421/540786/541140/541184/541218/613386/613731/613787/615013/615488/615823/616369/616885/…	66
bta04012	ErbB signaling pathway	72/4229	88/8468	4.62588e-10	8.81807e-09	3.86504e-09	280831/280991/281361/281987/282001/282002/282162/282307/282308/282325/282375/282376/286865/327672/407217/505709/506083/506322/507196/509613/510434/511077/511845/512613/512696/513497/513673/517948/518180/521196/522419/522921/524734/525416/525906/526430/526469/527418/530315/530719/531391/532713/533199/533455/533729/534125/534526/534923/535298/535742/536154/537631/539224/539742/539941/539977/540085/…	72
bta05225	Hepatocellular carcinoma	127/4229	175/8468	6.19644e-10	1.10358e-08	4.83708e-09	280730/280855/280979/280991/281240/281542/281848/281987/282001/282002/282152/282307/282308/282325/282388/282389/282684/286865/319097/327672/407217/414274/445416/445417/445419/445420/504357/504476/504939/505075/505229/505664/506083/506322/507196/507346/509060/510434/510618/511077/511308/511754/512696/513221/513497/514090/515125/515303/515323/515409/516010/517724/517876/517948/518884/519357/519632/…	127
bta04921	Oxytocin signaling pathway	114/4229	154/8468	6.51291e-10	1.10358e-08	4.83708e-09	280795/280831/280979/281138/281216/281341/281371/281790/281791/281792/281793/281879/282001/282002/282023/282041/282161/282162/282318/282321/282322/282323/282325/282433/282608/286800/286852/287024/287026/327667/327672/327677/327703/338037/338049/407217/408013/408015/505740/505964/506322/508029/508888/509084/509779/509936/510434/510708/511504/511961/512254/512431/512665/513055/513497/515421/515669/…	114
bta05224	Breast cancer	117/4229	159/8468	7.23382e-10	1.16122e-08	5.08972e-09	280730/280795/280831/280991/281146/281160/281161/281239/281542/281768/281848/282307/282308/282684/286865/326284/326285/327672/407217/407238/408005/445416/445417/445419/445420/504357/504939/505075/505664/505709/505993/506083/506322/507069/507196/510434/510618/511077/511308/511754/512696/513497/513730/513836/514090/515303/515323/517948/519357/519657/521196/521364/521475/522467/524530/524734/526572/…	117
bta04390	Hippo signaling pathway	113/4229	154/8468	1.87955e-09	2.86631e-08	1.25633e-08	280979/281160/281375/281877/282125/282126/282318/282320/282637/286859/286863/286877/287022/404101/407122/407127/407128/407175/414925/445416/445417/445419/445420/497011/504357/505025/505059/505075/506011/507682/508045/509290/509882/511077/511308/513466/515105/515125/515303/515323/515407/516010/516175/516557/520101/520406/520730/521364/522467/523542/524530/526572/526848/527492/527964/528109/530005/…	113
bta05212	Pancreatic cancer	63/4229	76/8468	2.04967e-09	2.9769e-08	1.3048e-08	280730/280991/281073/281440/281542/281854/282152/282307/282308/286865/327671/327672/407217/504939/505238/505709/506083/507069/508233/508541/510618/510814/511754/513497/513723/514090/514749/515125/516010/517948/519357/521196/524530/530315/531391/532712/533199/533823/534069/534125/534712/534923/535369/535376/537201/537631/538477/539941/540248/540388/540421/541140/541184/541218/615013/616115/616369/…	63
bta04722	Neurotrophin signaling pathway	94/4229	124/8468	2.5765e-09	3.57196e-08	1.56562e-08	280730/280831/280991/281020/281350/281440/281542/281854/281987/282031/282125/282162/282307/282308/282705/286865/327672/327676/327708/338049/338054/353110/407111/504408/504668/506066/506322/506660/507196/508233/508943/510342/510434/511591/512696/512943/515105/517948/517953/518180/520277/520404/520454/521196/523962/524734/525408/525416/526227/530719/531391/532393/532712/532713/533199/533455/533590/…	94
bta05215	Prostate cancer	76/4229	96/8468	2.83927e-09	3.76512e-08	1.65029e-08	280675/280991/281020/281073/281239/281309/281407/281408/281542/281713/281768/281848/281854/282301/282307/282308/282646/286865/327672/404193/407217/505453/505709/505908/506322/508233/510434/511037/512613/513010/513105/513497/515303/517948/519217/521196/524530/525931/527165/529566/530315/531391/533199/533526/534040/534129/534712/534923/535231/535298/535369/535399/538436/539003/540106/540388/540421/…	76
bta04151	PI3K-Akt signaling pathway	248/4229	385/8468	3.33753e-09	4.24145e-08	1.85906e-08	280784/280794/280804/280805/280822/280823/280827/280855/280894/280901/280939/280958/280991/281020/281069/281073/281088/281094/281096/281097/281136/281144/281160/281161/281201/281202/281203/281204/281233/281239/281240/281350/281422/281440/281450/281499/281530/281534/281536/281542/281684/281713/281751/281768/281769/281796/281797/281848/281854/281861/281862/281873/281876/281885/282001/282121/282122/…	248
bta04916	Melanogenesis	80/4229	103/8468	5.62407e-09	6.7356e-08	2.95227e-08	280761/280951/281137/281713/281750/281790/281791/281792/281793/281885/282001/282002/282105/282162/282322/282323/282325/287026/327672/407219/445416/445417/445419/445420/505075/505453/505740/506322/508888/509936/510434/510708/511308/513010/513105/515303/515323/515669/520277/520404/521196/521364/522467/525416/529566/530005/530719/531391/532713/533199/533782/535399/535603/536654/537330/538507/538536/…	80
bta05214	Glioma	61/4229	74/8468	5.74182e-09	6.7356e-08	2.95227e-08	280730/280991/281239/281542/281848/281987/282001/282002/282162/282301/282307/282308/282325/286865/327672/407217/504939/505908/506322/507196/510434/510618/511754/512696/513497/514090/517948/519357/520277/520404/521196/524530/524734/525416/527165/530315/530719/531391/532713/533199/533455/534712/534923/535298/535369/539277/540106/540388/540421/540786/541140/541184/541218/616369/617024/617095/618405/…	61
bta05223	Non-small cell lung cancer	56/4229	68/8468	2.6275e-08	2.9681e-07	1.30095e-07	280730/280991/281542/281987/282001/282002/282307/282308/282325/282375/282376/286865/327672/407217/504939/504943/505709/506322/507554/508541/509500/510434/510618/511754/513497/514090/514886/517948/519357/521196/524530/530315/531391/533199/534712/534923/535298/535369/535530/539767/540388/540421/541140/541184/541218/615013/616369/616895/617024/618405/100137872/100138102/100140945/100298939/100337091…	56
bta04150	mTOR signaling pathway	110/4229	154/8468	3.71819e-08	4.05017e-07	1.77523e-07	280943/280991/281073/281239/281641/281751/281848/281854/282001/282002/282307/282308/282325/282369/282527/282657/286865/287017/327672/338049/338059/338082/338089/404152/407210/408017/445416/445417/445419/445420/505075/506029/506083/506322/506509/507107/509613/509863/510434/511308/511451/511903/512321/514368/514859/515024/515323/516090/517948/517953/519018/519724/521196/521364/521542/522467/523042/…	110
bta05213	Endometrial cancer	51/4229	61/8468	4.15053e-08	4.36521e-07	1.91331e-07	280730/280991/281542/282307/282308/282637/286865/327672/407217/504357/504939/505709/506322/510434/511077/513497/514090/515303/517948/519357/521196/524530/526572/526848/527492/530315/531391/533199/533233/533652/534923/535298/535399/535530/539003/540207/540421/540481/540786/541140/541218/615013/618405/782690/786886/790875/100137872/100138102/100140945/100298939/107131151	51
bta04022	cGMP-PKG signaling pathway	117/4229	166/8468	4.67767e-08	4.75563e-07	2.08443e-07	280991/281216/281604/281605/281606/281607/281700/281713/281749/281750/281773/281788/281790/281791/281879/281918/281971/282004/282041/282119/282133/282134/282135/282146/282318/282321/282433/282478/282562/282573/282598/282641/286852/287024/287026/327672/327716/337925/338037/338049/407140/407176/407231/408013/408015/408017/414346/504353/505611/505740/505964/508888/509779/509827/509936/510026/510434/…	117
bta04141	Protein processing in endoplasmic reticulum	117/4229	167/8468	7.99315e-08	7.60338e-07	3.33263e-07	280730/281020/281036/281546/281661/281662/281718/281803/281827/281831/282216/282254/282295/282392/282646/286770/326583/327694/338067/347700/360006/404121/407129/407228/504474/504832/505064/505089/505941/506073/506096/506103/506107/506530/507345/507541/507689/507815/507880/507936/507939/508358/508465/508519/509488/511008/511649/511801/512589/512757/513023/513829/514090/515028/515784/515999/516155/…	117
bta04728	Dopaminergic synapse	97/4229	134/8468	8.20769e-08	7.60338e-07	3.33263e-07	280707/280795/280991/281126/281201/281202/281203/281204/281293/281713/281790/281791/281792/281793/281796/281797/281879/282001/282002/282162/282318/282320/282322/282323/282325/282459/282648/286850/286852/287026/338445/408013/408015/505740/505757/505915/508045/508888/509290/509827/511812/512943/513010/513105/513340/514261/515669/516175/520277/520404/520743/524212/525416/525962/526088/526221/529566/…	97
bta04020	Calcium signaling pathway	133/4229	194/8468	8.46006e-08	7.60338e-07	3.33263e-07	281231/281371/281604/281605/281606/281607/281665/281684/281685/281686/281749/281750/281788/281789/281793/281879/281970/281986/281987/282001/282002/282020/282088/282119/282134/282146/282162/282178/282301/282321/282322/282323/282325/282330/282412/282413/282478/282641/282648/282861/286814/286852/287024/287026/327677/337925/338035/338036/338037/404136/407133/407140/407217/407230/408013/408015/414346/…	133
bta04725	Cholinergic synapse	84/4229	113/8468	8.58806e-08	7.60338e-07	3.33263e-07	280795/280991/281020/281201/281202/281203/281204/281684/281685/281686/281713/281788/281790/281791/281792/281796/281797/281879/282001/282002/282162/282178/282181/282307/282308/282322/282323/282325/282648/286850/286865/287026/327672/408013/408015/505740/505963/506322/508888/509779/509936/510708/511812/513010/513105/513340/515669/517519/517948/520743/525246/525416/525962/526088/528741/529566/530001/…	84
bta01521	EGFR tyrosine kinase inhibitor resistance	65/4229	83/8468	8.72519e-08	7.60338e-07	3.33263e-07	280730/280855/280877/280991/281020/281161/281239/281361/281751/281769/281848/281987/282001/282002/282152/282301/282307/282308/282325/286865/327672/404193/407217/505709/505908/506083/506322/507196/507359/507390/508541/509613/510434/512696/516598/517948/521196/524734/525246/525931/527165/530315/531391/533199/533455/534923/535298/535530/535742/537201/540085/540106/540388/540421/540786/541140/613787/…	65
bta05220	Chronic myeloid leukemia	62/4229	79/8468	1.50718e-07	1.27692e-06	5.59684e-07	280730/280991/281073/281542/281730/281854/282152/282307/282308/282375/282376/286865/327672/404126/407223/504939/506322/507196/508233/510434/510618/511077/511754/512613/512696/513131/513497/514090/517948/518180/519357/521196/524530/524734/525906/527418/529631/531391/533199/533455/533590/534069/534712/534923/535298/535369/535376/540248/540421/540876/541140/541184/541218/615013/616115/616369/617024/…	62
bta04072	Phospholipase D signaling pathway	108/4229	154/8468	2.32374e-07	1.91551e-06	8.39586e-07	280728/280991/281136/281607/281642/281793/281885/281987/282001/282020/282226/282301/282307/282308/282861/286865/287026/327672/338049/338058/407217/408017/505238/505611/505740/505908/506315/506322/506607/506783/507196/507456/507598/508794/508819/508888/509748/509936/510434/510708/511691/511887/512112/512696/513389/513723/515159/515515/515669/517887/517948/518371/518523/519269/519904/521196/522159/…	108
bta04926	Relaxin signaling pathway	96/4229	135/8468	3.8585e-07	3.09695e-06	1.35742e-06	280795/280831/280991/281137/281201/281202/281203/281204/281637/281638/281713/281750/281790/281791/281792/281793/281796/281797/281870/281914/282001/282121/282122/282187/282191/282307/282308/282322/282323/282872/286850/286865/286877/287024/287026/327672/407217/505740/506322/507053/507196/508233/508632/508888/509827/509936/510434/510708/510833/511602/511812/512696/512943/513010/513105/513340/515125/…	96
bta04910	Insulin signaling pathway	100/4229	143/8468	8.04574e-07	6.29218e-06	2.75792e-06	280991/281590/281751/281854/282081/282307/282308/282318/282322/282323/282463/282855/282856/286865/286877/286879/327664/327672/338437/338446/369023/408017/505012/505370/505472/505568/506083/506322/507196/508658/509613/510434/511961/512072/512665/512670/512696/513859/514066/514428/514607/516175/517948/518180/518795/520277/520404/520454/521196/524734/525647/525906/527187/527418/528204/531391/532573/…	100
bta04261	Adrenergic signaling in cardiomyocytes	101/4229	145/8468	9.53822e-07	7.16095e-06	3.13871e-06	280991/281020/281604/281605/281607/281713/281773/281790/281791/281793/282001/282134/282146/282161/282162/282318/282320/282322/282323/282562/282598/282608/282641/286800/286816/287026/317654/327667/327672/327703/407140/408013/408015/497015/497019/504353/504408/505519/505740/505757/505915/508045/508888/509290/509486/509779/509827/509936/510026/510708/512943/513010/513105/515161/515669/516175/519331/…	101
bta04140	Autophagy - animal	95/4229	135/8468	9.62619e-07	7.16095e-06	3.13871e-06	280991/281020/281105/281814/281848/281897/282152/282307/282308/282320/282322/282323/282531/282691/286865/327672/327694/327715/338472/408002/408003/497199/505901/506083/506322/506862/507309/507340/508631/509084/509970/510434/511340/512685/513829/514607/514859/517263/517948/519269/519982/521196/525506/527278/528204/528410/529131/529146/529148/529235/529808/531391/531455/532261/532686/533199/533440/…	95
bta04931	Insulin resistance	81/4229	112/8468	1.02335e-06	7.4315e-06	3.25729e-06	280943/280991/281052/281713/281779/281854/281992/282081/282307/282308/282318/282325/282356/282527/282855/282856/286865/286877/287024/327664/338446/369023/408017/505012/505472/505901/506083/506812/507176/508233/508531/508541/508658/509622/511053/511961/512072/512665/513010/513105/513787/514427/514428/514750/516175/517948/517953/526227/527187/529566/530101/532053/533016/533590/534107/534125/534129/…	81
bta04371	Apelin signaling pathway	99/4229	142/8468	1.14205e-06	8.10062e-06	3.55057e-06	280991/281201/281202/281203/281204/281375/281407/281499/281607/281790/281791/281796/281797/281879/282143/282322/282323/282531/282637/286850/286879/287024/287026/317654/327672/327715/337925/338037/338446/338472/407231/504242/505519/505611/505740/506083/506322/508888/509232/509936/510434/510708/511812/511961/512254/512665/513340/515125/515669/516010/517559/518025/519269/520277/520404/520598/520939/…	99
bta04370	VEGF signaling pathway	48/4229	60/8468	1.4122e-06	9.57243e-06	4.19568e-06	280991/281440/281987/282001/282002/282023/282307/282308/282321/282325/286852/286865/287024/327671/327672/506322/510434/512943/516099/517456/517948/521196/525072/526364/530059/530401/531391/532712/533103/533199/533455/534492/534923/535327/535742/541140/615013/615215/617585/618906/619066/788091/790867/100137872/100140945/100298939/100337091/107131151	48
bta00534	Glycosaminoglycan biosynthesis - heparan sulfate / heparin	23/4229	24/8468	1.41233e-06	9.57243e-06	4.19568e-06	281151/281195/404162/493989/507559/511060/514172/517768/518563/521959/522406/523780/524136/529260/532099/538566/538602/538691/540355/540527/541295/617069/783970	23
bta04024	cAMP signaling pathway	143/4229	218/8468	1.66195e-06	1.08108e-05	4.73849e-06	280795/280831/280991/281126/281171/281299/281371/281440/281604/281605/281684/281700/281701/281713/281749/281773/281790/281791/281793/281992/282031/282041/282083/282133/282146/282162/282307/282308/282318/282322/282323/282329/282330/282459/282562/282598/282641/286865/286879/317654/319095/327671/327672/327708/338049/407136/407137/407172/407196/408013/408015/504216/504353/505453/505740/505964/508233/…	143
bta04933	AGE-RAGE signaling pathway in diabetic complications	75/4229	103/8468	1.66593e-06	1.08108e-05	4.73849e-06	280686/280730/280794/280831/280943/280991/281020/281137/281250/281251/281375/281402/281440/281529/281607/281839/281986/281987/282001/282118/282121/282122/282187/282191/282307/282308/282325/282375/282376/282872/286865/286877/287024/287026/327672/378474/408016/506322/508233/508541/508632/508888/510618/510814/510833/511602/512613/512943/513057/515125/515669/516010/517948/521681/524530/525246/531391/…	75
bta05222	Small cell lung cancer	70/4229	95/8468	1.79118e-06	1.13814e-05	4.98858e-06	280730/280794/280991/281020/281073/281542/281647/281854/281876/282023/282152/282191/282307/282308/286865/408016/504939/504943/506182/507234/507554/508233/508490/508632/509500/510618/510767/511043/511077/511602/511754/512613/512915/513497/514090/515011/517948/518914/519018/519217/519357/520167/524530/527124/529670/529939/532572/533526/534712/534923/535043/535369/537782/538436/539124/540616/540786/…	70
bta04919	Thyroid hormone signaling pathway	82/4229	115/8468	2.27071e-06	1.4134e-05	6.19506e-06	280979/280991/281542/281773/281814/281986/281987/282001/282002/282307/282308/282322/282323/282325/282356/282562/282598/282642/286865/287019/287026/317654/327672/327716/404126/407223/407238/494548/494549/504613/504943/505453/506322/507554/508162/508888/509500/510026/510434/510814/511077/513057/513730/514420/515161/515299/515669/517948/518047/521196/524530/525636/528204/531391/532621/533199/534649/…	82
bta03040	Spliceosome	94/4229	135/8468	2.31972e-06	1.41503e-05	6.2022e-06	281827/281831/282254/282421/504381/504962/505019/505093/505417/506405/507066/507180/507240/507738/507828/507895/508179/508312/508660/508735/508788/509425/509591/509802/509905/509920/510322/510474/510852/510872/512327/512330/512694/513428/513782/513868/514003/514932/515290/518045/520046/520500/522372/522621/523250/525110/526536/528135/528991/529231/531493/532985/533700/533951/534600/535113/535258/…	94
bta05032	Morphine addiction	69/4229	94/8468	2.67577e-06	1.60022e-05	7.0139e-06	281201/281202/281203/281204/281637/281638/281790/281791/281792/281793/281796/281797/281801/281970/281971/282001/282002/282133/282236/282238/282239/282240/282322/282323/282325/282648/286850/505740/506787/508711/509936/510708/511812/512222/512489/513340/513785/517040/517459/520743/521180/521413/522099/522509/524115/524446/524624/525962/526088/526211/527180/533323/535365/535603/539194/539521/539556/…	69
bta01522	Endocrine resistance	70/4229	96/8468	3.39704e-06	1.99249e-05	8.73328e-06	280730/280795/280831/280991/281020/281146/281239/281542/281793/281848/282307/282308/282322/282323/282872/286865/327672/407217/407238/505691/505709/505740/505993/506083/506322/507196/509936/510434/510618/510708/512613/512696/512943/513497/513730/517948/521196/522921/524530/524734/531150/531391/533199/533455/534125/534492/534712/534923/535298/535327/535369/535603/535742/537631/539941/540421/540741/…	70
bta05100	Bacterial invasion of epithelial cells	58/4229	77/8468	4.25829e-06	2.45053e-05	1.07409e-05	280794/280855/280979/281040/281080/281440/281577/281698/281873/281876/282307/282308/282637/286865/338049/493642/504482/506315/506596/506605/506939/507196/508361/508794/509821/511691/512478/512696/517456/517948/518180/524734/525906/526848/527418/527492/531488/532712/533188/533455/535742/535746/538559/539003/539459/540085/540207/540614/540783/540838/613421/614345/615310/618235/618676/783645/1001405…	58
bta04137	Mitophagy - animal	51/4229	66/8468	4.47596e-06	2.52809e-05	1.10808e-05	280831/281542/281814/281942/282152/282419/282420/282531/327715/338045/338472/352959/407219/506322/506862/508233/508608/509970/510683/511257/515032/515180/517263/518258/519269/520800/521378/527278/532686/533141/534125/534150/534252/534615/535369/535530/535742/535820/537631/538284/539941/540482/540741/540803/541140/615342/615565/616503/617809/100140210/100298939	51
bta04668	TNF signaling pathway	77/4229	108/8468	4.64144e-06	2.57389e-05	1.12816e-05	280795/280831/280840/280943/280991/281073/281094/281137/281248/281251/281309/281713/281839/281854/281915/282023/282081/282118/282307/282308/282527/286865/286883/327672/327712/338033/408016/493720/497199/504408/504707/504727/506182/507234/507427/507481/508105/508233/508431/508608/509827/512943/513010/513105/514246/516039/516353/517354/517948/519958/523746/526279/526469/529146/529566/531391/531942/…	77
bta05221	Acute myeloid leukemia	52/4229	68/8468	6.2384e-06	3.3977e-05	1.48924e-05	280823/280991/281073/281402/281677/281854/282227/282307/282308/282375/282376/286865/327672/353106/445543/506083/506322/507100/508233/508424/508541/509418/509613/510434/511077/511206/512237/515303/515310/517948/521196/524530/529631/531391/533199/534280/534346/534401/534923/535298/535399/538628/540421/540481/541140/615013/616115/782690/100137872/100138545/100298939/107131151	52
bta04066	HIF-1 signaling pathway	71/4229	99/8468	7.75108e-06	4.14751e-05	1.81789e-05	280784/280939/280991/281010/281020/281137/281141/281181/281237/281239/281355/281375/281536/281751/281814/281848/281987/282001/282002/282140/282141/282162/282307/282308/282325/282356/286865/287024/327672/407109/407183/407217/408017/503620/504653/504698/505453/505709/506083/507359/508233/508541/508619/509613/510434/512613/513221/513497/517948/518880/525416/525647/526006/528655/530315/530719/531391/…	71
bta04917	Prolactin signaling pathway	63/4229	86/8468	8.11996e-06	4.26998e-05	1.87157e-05	280707/280749/280795/280901/280991/281097/281146/281422/281739/282081/282307/282308/282375/282376/286865/327672/338437/407238/506322/506997/507196/508233/508541/510434/510814/512696/512943/513836/514773/517948/518795/521196/524530/524734/525246/530884/531391/533199/533455/534125/534492/534923/535298/535327/535530/535742/537631/539420/539941/540412/540586/541140/615146/615414/616115/616576/616753/…	63
bta00562	Inositol phosphate metabolism	56/4229	75/8468	9.88222e-06	5.1086e-05	2.23915e-05	281543/281865/281869/281986/281987/282087/286846/287026/327692/507329/507860/508591/508819/508888/509394/511124/513057/513565/513986/514123/514307/514590/515135/515669/517948/518435/518488/521790/523736/530001/530577/532797/533289/533622/534051/534815/535099/535487/535844/536810/539211/540005/540589/540771/540786/540877/541067/541155/615135/615232/615813/783833/790873/100125224/100337091/107131346	56
bta05165	Human papillomavirus infection	213/4229	348/8468	1.05263e-05	5.35086e-05	2.34533e-05	280730/280794/280943/280958/280991/281069/281073/281088/281233/281450/281499/281530/281535/281542/281713/281793/281854/281873/281876/282023/282187/282191/282194/282195/282257/282258/282307/282308/282320/282322/282323/282331/282527/282564/282642/282684/282705/286768/286865/286877/327672/338038/338092/347700/404126/407111/407142/407217/407223/408005/408016/408021/445416/445417/445419/445420/493720/…	213
bta05217	Basal cell carcinoma	49/4229	64/8468	1.09166e-05	5.45832e-05	2.39243e-05	280730/281542/286821/445416/445417/445419/445420/504357/504939/505075/511308/513497/514090/515303/515323/519357/520994/521364/522467/526572/530005/533233/533782/535067/535399/537330/538507/538536/538627/538720/539003/539203/539308/539337/540199/540481/540662/540753/541218/541243/613288/614312/615037/616913/618405/782690/785371/789600/790875	49
bta04660	T cell receptor signaling pathway	76/4229	108/8468	1.16379e-05	5.72511e-05	2.50937e-05	280795/280822/280825/280831/280943/280991/281050/281053/281054/281056/281060/281073/281237/281246/281732/281854/281987/282307/282308/282321/282387/286852/286865/327672/338049/407098/407152/504509/505901/506322/507026/508233/510434/510618/512943/513673/514735/515377/515718/517948/521196/521961/522311/522346/525408/525906/526430/527418/529146/530401/531391/532712/533199/533729/534492/534526/534923/…	76
bta04520	Adherens junction	52/4229	69/8468	1.30566e-05	6.32103e-05	2.77056e-05	280855/280979/281440/281577/281768/281848/282419/282420/282637/327671/327672/338049/407102/407217/408017/504482/504492/505453/505709/507204/507632/507837/508658/512072/515125/515187/515303/516010/522269/524770/526848/527492/527964/529146/531391/531488/532712/533492/534692/535376/535399/535742/536092/539003/539359/540248/540481/619066/782690/783645/104968536/107131173	52
bta04915	Estrogen signaling pathway	71/4229	100/8468	1.37358e-05	6.54596e-05	2.86915e-05	280795/280831/280991/281146/281713/281790/281791/281792/281793/281827/281831/281879/282254/282307/282308/282322/282323/282646/282872/286865/287024/287026/327672/407217/407238/505740/506322/507196/508535/508888/509827/509936/510434/510708/512696/513010/513105/513785/515669/517040/517948/520277/520404/520743/521196/522921/524734/526088/529566/531391/533199/533455/534129/534923/535298/535603/535704/…	71
bta04924	Renin secretion	51/4229	68/8468	1.99465e-05	9.21771e-05	4.0402e-05	280909/281105/281216/281604/281605/281606/281607/281713/281749/281790/281791/281793/281879/281970/282133/282321/282322/282323/282329/282331/282433/282573/282653/286852/287026/319095/408013/408015/505740/507504/508888/509484/509779/509936/515669/517688/520277/520404/526211/527114/533048/533323/534256/536654/539277/539521/613600/615187/617095/617585/790867	51
bta05031	Amphetamine addiction	51/4229	68/8468	1.99465e-05	9.21771e-05	4.0402e-05	280707/280795/280831/281293/281385/281713/281793/282001/282002/282162/282318/282321/282322/282323/282325/282459/286852/338445/408013/408015/505740/509827/513010/513105/516175/519403/520277/520404/524212/525416/529566/529618/529904/530719/532713/534129/537804/538829/539277/540819/616000/617095/617585/617708/618181/785086/788410/788566/790867/100295209/100337083	51
bta01230	Biosynthesis of amino acids	54/4229	73/8468	2.25467e-05	0.000102638	4.49871e-05	280682/280726/280869/280887/280976/281141/281181/281199/281206/281235/281543/281643/282446/286886/327669/338471/404148/445425/504584/504987/505926/506544/507197/507476/507517/508683/509002/509186/510506/510583/512571/512771/512995/513453/514525/514759/526006/527403/533044/533481/533630/533764/538004/538592/539159/539188/539579/541078/613338/613376/614145/614177/618400/781227	54
bta04912	GnRH signaling pathway	66/4229	93/8468	2.81309e-05	0.000126175	5.53038e-05	280749/280831/281171/281788/281793/281798/281879/281915/282001/282162/282322/282323/282325/282872/286883/287026/327672/407217/408013/408015/505740/506322/508888/508943/509779/509936/510434/510708/511779/512943/515669/516039/520277/520404/521196/522159/522921/523962/525072/525416/526364/526469/530719/531391/532712/532713/533199/534125/534492/535298/535327/535603/535742/536654/537631/537703/539277/…	66
bta04611	Platelet activation	82/4229	120/8468	3.07029e-05	0.000135716	5.94853e-05	280792/280958/280979/280991/281216/281790/281791/281793/281876/281879/282004/282022/282031/282041/282187/282226/282307/282308/282318/282322/282323/282433/282642/286865/286877/287024/287026/327672/327708/338037/338049/408007/503575/505611/505740/507309/508888/509936/510522/510708/510833/512943/513377/514898/515011/515515/515669/516175/517688/517948/518025/522423/525072/526364/526379/526585/528252/…	82
bta04130	SNARE interactions in vesicular transport	30/4229	36/8468	3.26984e-05	0.000142472	6.24466e-05	282116/282377/505379/506198/507031/507309/507409/508675/509758/510312/510909/511030/513275/513621/519148/519624/522423/525379/532261/534304/539960/540406/613567/614135/614520/616526/616923/780809/780850/788566	30
bta04713	Circadian entrainment	70/4229	100/8468	3.39295e-05	0.000145753	6.3885e-05	280795/281201/281202/281203/281204/281216/281713/281790/281791/281792/281793/281796/281797/281879/282001/282002/282004/282162/282322/282323/282325/282412/282413/282433/286850/287026/319095/327672/408013/408015/504408/505740/508888/509936/510708/511812/512237/513340/515669/516318/520277/520404/520743/524212/525416/525962/526088/528665/529618/529904/530719/531391/532713/535365/535603/536132/536654/…	70
bta04270	Vascular smooth muscle contraction	86/4229	128/8468	5.27469e-05	0.000223442	9.79365e-05	281216/281341/281607/281660/281749/281788/281793/281879/281918/282001/282002/282004/282041/282134/282318/282322/282323/282325/282433/282573/282861/287026/327672/338037/338049/407140/407176/408013/408015/503575/504230/505611/505740/505901/505964/506243/507201/508888/509779/509936/510434/510708/512431/513377/515159/515421/515669/516085/516175/518025/518542/520277/520404/520448/521196/521383/525072/…	86
bta04068	FoxO signaling pathway	90/4229	135/8468	5.59031e-05	0.000233568	0.000102375	280991/281073/281135/281239/281246/281496/281848/281854/282307/282308/282531/282855/282856/286865/327672/327715/338472/369023/407111/407122/407217/408017/504282/504833/504939/505012/505453/506302/506322/507204/507215/507390/508541/510244/510434/511961/512613/512665/512943/513497/513776/514607/514886/515125/515928/516010/517948/519018/519217/520939/521196/521554/524530/527124/530315/531391/533199/…	90
bta04920	Adipocytokine signaling pathway	53/4229	73/8468	6.37283e-05	0.000262664	0.000115128	280836/280943/280991/281052/281073/281854/281992/282081/282356/282527/282855/282856/282865/338033/338446/369023/407234/407235/504216/504707/504943/505012/505901/506059/506812/507554/508233/508541/509084/509500/511961/512665/514159/514607/515577/525246/525408/533590/534107/534125/534923/536628/537161/537631/538710/538954/539941/540404/616115/100137872/100138312/100300012/100337329	53
bta04350	TGF-beta signaling pathway	59/4229	83/8468	6.87766e-05	0.000279691	0.000122591	280943/281237/281530/281598/282131/282320/286859/327672/338049/338068/404101/407127/407128/407175/407228/497011/505025/505453/506083/507682/509942/510050/510559/511077/511279/513902/515125/516010/517587/518880/525428/527124/530147/530430/530785/531391/534018/534069/535321/535376/535632/535916/536380/538690/539315/539427/539559/540248/540488/540595/540741/613428/615037/615427/617566/768050/788948/…	59
bta05014	Amyotrophic lateral sclerosis (ALS)	39/4229	51/8468	9.1783e-05	0.00036834	0.000161447	280730/280943/281020/281347/281440/281542/282152/282321/282527/286852/286883/338033/404121/408016/504336/505393/510219/510373/510767/512943/515022/516039/524212/528842/529618/534492/535327/535750/536132/537782/537804/539764/541119/615013/617585/618181/618906/790867/100140945	39
bta04062	Chemokine signaling pathway	120/4229	189/8468	0.000101795	0.000403212	0.000176731	280991/281073/281201/281202/281203/281204/281440/281577/281637/281638/281790/281791/281796/281797/281801/281802/281854/282031/282041/282170/282307/282308/282322/282323/282325/282376/286850/286865/286877/287026/319096/327671/327672/327708/327712/338049/407771/414347/497017/497018/497021/505740/506322/506807/507196/508233/508387/508541/508888/509167/509821/509936/510668/510708/510814/511023/511112/…	120
bta04727	GABAergic synapse	62/4229	89/8468	0.000118118	0.000461872	0.000202443	280969/281199/281201/281202/281203/281204/281790/281791/281792/281796/281797/282001/282002/282236/282238/282239/282240/282322/282323/282325/282531/282648/286850/327715/338472/407118/408013/408015/504457/505740/508711/509779/509936/510708/511812/512495/513340/513785/517040/517459/520743/521180/522099/524115/525335/525962/527180/527491/535365/535603/535742/537873/539194/539521/540657/613930/615885/…	62
bta04070	Phosphatidylinositol signaling system	69/4229	101/8468	0.000130091	0.000502249	0.00022014	281865/281869/281879/281986/281987/282001/282002/282087/282307/282308/282325/286846/286865/287026/507329/507860/508236/508819/508888/511124/511887/513057/513389/513986/514123/514307/515135/515669/517948/518371/518435/518488/518523/520277/520404/521790/530577/532797/533289/533622/534029/534051/534815/535099/535487/535844/536810/537171/537533/538147/539211/539277/540005/540589/540771/540786/540877/…	69
bta05418	Fluid shear stress and atherosclerosis	95/4229	146/8468	0.000142597	0.000543651	0.000238287	280726/280795/280831/280943/280950/280979/280991/281020/281040/281073/281137/281237/281250/281251/281356/281407/281440/281529/281542/281557/281598/281839/281854/282118/282131/282307/282308/282527/282642/282646/282872/286865/286877/286883/287024/327671/338045/338049/338068/404101/407127/407128/407231/414735/493642/505908/505940/507346/508233/512254/512943/513221/515011/515640/517724/517948/519632/…	95
bta04152	AMPK signaling pathway	84/4229	127/8468	0.000148719	0.00055999	0.000245449	280836/280924/280991/281052/281138/281239/281590/281713/281848/282134/282307/282308/282320/282704/282855/282856/282865/286865/286879/287019/338446/369023/407159/407183/407234/407235/408017/505012/505757/505915/506029/506083/506544/506812/508045/508373/508683/509084/509200/509290/509613/511451/511961/512341/512665/513010/513105/514066/514607/514859/515024/517948/519724/524530/528204/529146/529566/…	84
bta05230	Central carbon metabolism in cancer	46/4229	63/8468	0.000154527	0.000574766	0.000251925	280855/280991/281179/281542/281768/281769/281814/282301/282307/282308/282355/282356/282369/286865/327672/404148/404193/407109/407217/505709/506322/506544/508683/510085/510434/511077/512571/515924/517948/521196/525335/527165/528655/531391/533199/534923/535416/539126/540786/541140/613610/614027/616576/100137872/100298939/107131151	46
bta04664	Fc epsilon RI signaling pathway	52/4229	73/8468	0.000168708	0.00061995	0.00027173	280823/280825/280943/280991/281247/281440/281987/282001/282226/282307/282308/286865/286883/327671/327672/506322/506783/507329/510434/512943/514735/515515/515718/516039/517948/521196/521961/525072/526364/526469/531391/531987/533199/533459/534125/534492/534923/534996/535298/535327/537631/539941/541140/613869/618906/619066/787278/100137872/100138102/100298939/100337091/107131151	52
bta04670	Leukocyte transendothelial migration	75/4229	112/8468	0.00018384	0.000667513	0.000292577	280979/281258/281440/281790/281791/281839/281874/281876/281877/281987/282001/282002/282031/282041/282118/282307/282308/282325/282872/286865/327671/327708/338049/404089/404153/414735/414921/414922/505519/505964/507859/508234/508268/511318/511460/512943/512975/513034/513412/514634/514998/515187/515718/517456/517948/521961/522269/522311/524770/526848/527492/531505/532712/533590/534492/535327/535383/…	75
bta05169	Epstein-Barr virus infection	130/4229	209/8468	0.000204224	0.000732802	0.000321194	280831/280955/280991/281020/281057/281061/281073/281237/281246/281542/281827/281831/281839/281854/281874/281987/282125/282126/282254/282307/282308/282322/282323/282419/282420/286849/286863/286865/286883/287022/327677/347700/404098/404126/407106/407223/504242/504452/504707/504727/504937/505453/505599/505641/506087/506182/507100/507234/507314/507689/507781/508049/508105/508233/508541/509827/510029/…	130
bta01200	Carbon metabolism	76/4229	114/8468	0.00020748	0.000735831	0.000322521	280682/280719/280808/280871/280976/281141/281179/281181/281206/281235/281306/281480/281543/282446/282873/286886/327669/327692/327696/338471/404148/407109/445425/497032/504584/505515/505968/506459/506544/506888/507197/507476/507517/507949/508170/508683/509002/509186/509481/509983/510506/511082/511090/511222/512044/512571/512723/512995/513453/514066/514939/515902/518852/526006/533044/533630/533764/…	76
bta05030	Cocaine addiction	37/4229	49/8468	0.000219552	0.000769694	0.000337364	280707/280831/281126/281293/281385/281453/281713/281790/281791/281793/282173/282322/282323/282459/338445/505740/508233/509827/513010/513105/519904/524212/529566/534129/537804/539521/540819/616000/616115/617701/617708/618181/785086/788410/100137840/100139799/100295209	37
bta05161	Hepatitis B	100/4229	156/8468	0.000223971	0.000776262	0.000340242	280730/280795/280831/280943/280991/281020/281073/281534/281535/281536/281542/281713/281854/282001/282002/282257/282307/282308/282325/282375/282376/286863/286865/287022/327672/327687/353105/407111/408016/414925/444872/444881/493720/505453/506322/507481/508233/508541/509827/510093/510434/510618/510767/510814/511023/511077/511754/511951/512613/513010/513105/513497/515988/516090/517948/519217/519357/…	100
bta04540	Gap junction	63/4229	92/8468	0.000227526	0.000779723	0.00034176	281061/281126/281136/281193/281216/281604/281788/281790/281791/281793/281879/282001/282002/282004/282301/282322/282323/282325/282433/282577/287026/327672/404053/407102/407217/407230/505740/505908/506322/508888/509936/510434/510708/515669/521196/523542/525931/527165/530315/531391/533199/534206/535298/535603/535742/536654/537703/538909/539521/540106/540236/541140/541271/613600/613787/615087/768070/…	63
bta05142	Chagas disease (American trypanosomiasis)	78/4229	118/8468	0.000260961	0.000884369	0.000387627	280677/280795/280822/280831/280943/280991/281036/281053/281054/281056/281073/281237/281246/281251/281375/281534/281536/281788/281789/281790/281791/281792/281793/281854/281857/282170/282307/282308/282320/282527/286865/287026/327672/327712/407111/407237/444881/493720/497199/507481/508045/508233/508619/508888/509290/509484/509968/512943/515125/515669/516010/517948/526469/531391/532029/533692/533953/…	78
bta04724	Glutamatergic synapse	75/4229	113/8468	0.000281355	0.000940364	0.00041217	281199/281201/281202/281203/281204/281790/281791/281792/281793/281796/281797/281879/282001/282002/282321/282322/282323/282325/282353/282648/286850/286852/287026/327672/408013/408015/505740/508888/509936/510708/511812/512428/513340/515669/518849/518970/519904/522159/523673/524212/525072/525335/525962/526088/526364/526435/527491/529618/529656/529904/531391/532553/535362/535365/535603/536654/537698/…	75
bta04911	Insulin secretion	58/4229	84/8468	0.000283651	0.000940364	0.00041217	280802/281685/281713/281773/281788/281793/281879/282001/282002/282029/282116/282162/282322/282323/282325/282356/282562/282573/282598/287026/319095/407176/408008/408013/408015/505740/508888/509779/509827/509936/510026/510708/513010/513105/515161/515669/517420/520448/525416/529566/530719/532060/532713/534129/534180/534568/535603/535674/536654/537376/538927/539609/540853/615187/616576/618180/785086/…	58
bta04720	Long-term potentiation	49/4229	69/8468	0.000291804	0.000951926	0.000417238	281879/282001/282002/282031/282162/282318/282321/282322/282323/282325/286852/287026/327672/327708/408015/505453/506322/508888/510434/515669/516175/517953/520277/520404/521196/524212/525416/526227/529618/530719/531391/532713/533199/535383/536654/537804/538829/539277/540421/541140/617095/617585/618181/767949/790867/100298939/100336861/100337083/107131151	49
bta04971	Gastric acid secretion	52/4229	74/8468	0.00029338	0.000951926	0.000417238	280740/280932/281665/281685/281790/281791/281793/281879/282001/282002/282083/282162/282322/282323/282325/282562/282590/282598/287026/317654/338037/505740/508888/509936/510026/510708/515161/515669/518025/520277/520404/521163/521257/522184/525109/525416/526379/530719/532713/533343/533378/535603/536654/536970/539250/539277/539521/613890/614308/617095/617196/784876	52
bta04750	Inflammatory mediator regulation of TRP channels	69/4229	103/8468	0.000323186	0.0010376	0.000454788	281231/281239/281251/281350/281793/281879/281987/282001/282002/282162/282307/282308/282318/282322/282323/282325/282329/282331/282638/286865/286883/287026/407169/407230/505740/505901/507664/508888/509936/510406/510708/512943/515640/515669/516039/516085/516175/517948/518542/520277/520404/523538/525072/525416/526364/530719/532713/534125/534492/535327/535381/535603/535742/536654/537631/538244/538829/…	69
bta04142	Lysosome	82/4229	126/8468	0.000394857	0.00125449	0.000549856	280798/280815/281023/281080/281105/281291/281421/281433/281698/281897/282148/282271/282470/282657/286768/327687/327711/338038/404135/404155/404156/404187/504310/504524/505514/505554/505684/506192/507677/508713/508867/509427/509610/510524/510539/510620/510967/511345/511591/511607/511839/512078/512361/512444/513038/513067/514761/515575/515687/515766/515809/515935/515944/517002/517031/518169/520564/…	82
bta05211	Renal cell carcinoma	51/4229	73/8468	0.000419217	0.00131816	0.000577759	280831/280855/280991/281010/281440/281814/282031/282307/282308/282356/282711/286865/327672/327708/505453/506322/510434/513497/513673/517948/518180/518880/520454/520800/521196/531391/532712/533199/533445/533590/533729/534069/534526/534923/535219/535298/535578/536763/539224/539742/540085/540106/540313/540388/540421/540957/541140/615013/100137872/100298939/107131151	51
bta00630	Glyoxylate and dicarboxylate metabolism	23/4229	28/8468	0.000438023	0.00135717	0.00059486	280682/280719/280871/280976/281199/281306/504764/506001/507197/507949/508170/509002/509481/511082/512044/512995/515902/515954/518864/533910/538173/614302/789572	23
bta05231	Choline metabolism in cancer	68/4229	102/8468	0.000440525	0.00135717	0.00059486	280795/280831/280991/281440/281577/281814/281987/282001/282002/282301/282307/282308/282325/286865/327671/327672/407217/504482/505908/506083/506322/508155/508819/509613/510434/511887/513389/513723/514865/517948/518371/518469/518523/521196/522159/525072/525931/526175/526364/527165/528204/530315/531391/531488/533199/533440/534125/534923/535298/537171/537533/537631/538147/539941/539992/540106/540741/…	68
bta04730	Long-term depression	43/4229	60/8468	0.000495597	0.00150875	0.000661299	280755/281216/281239/281716/281788/281790/281791/281792/281793/281848/281879/282001/282002/282004/282320/282325/282433/282648/287026/327672/505611/506322/508888/510434/515159/515669/521196/525072/526364/529618/531391/533199/534996/535321/536132/536654/539521/540421/541140/613600/100138150/100298939/107131151	43
bta04211	Longevity regulating pathway	62/4229	92/8468	0.000501468	0.00150875	0.000661299	280730/280991/281239/281496/281542/281713/281751/281848/282307/282308/282322/282323/282865/286865/338446/407234/407235/408017/505740/506083/506322/507340/508233/509084/509613/509827/509863/509936/510708/511961/512665/513010/513105/514607/514859/515914/517850/517948/528204/529566/532686/533440/534107/534129/534923/535530/535603/538226/538954/539858/540404/541140/614570/616115/784635/785086/1001378…	62
bta04721	Synaptic vesicle cycle	46/4229	65/8468	0.000504566	0.00150875	0.000661299	281080/281641/281698/281711/282029/282116/282148/282183/282377/282378/282648/282657/286768/287017/338038/338059/338075/338082/338089/404152/504457/505224/505684/506315/508794/509248/511691/511839/513275/514368/515216/517446/518407/518849/519148/526874/534114/536553/540853/550622/613925/616684/617708/784636/785833/788566	46
bta01210	2-Oxocarboxylic acid metabolism	16/4229	18/8468	0.000638139	0.00188963	0.000828244	280682/280976/281206/281235/281643/282446/286886/327669/505926/508929/512995/538004/539188/613338/614145/618400	16
bta04662	B cell receptor signaling pathway	54/4229	79/8468	0.000671875	0.0019704	0.000863645	280795/280831/280991/281073/281440/281674/281854/282307/282308/282321/282325/286852/286865/327671/327672/506322/507329/508233/509801/510393/510434/511435/514582/515377/515515/515718/517948/521196/521961/523745/525408/530401/531391/533156/533199/533459/534923/534996/535298/540824/541127/541140/616115/617585/619066/783725/783833/790867/790875/100137872/100138311/100298939/100337091/107131151	54
bta05216	Thyroid cancer	31/4229	41/8468	0.000688681	0.00200045	0.000876817	280730/281542/282637/327672/497019/504939/504943/505171/506322/507554/509500/510434/511077/513497/514090/515303/515924/519357/522998/524530/531391/533199/534661/535399/539003/540481/541140/541218/618405/782690/100298939	31
bta03015	mRNA surveillance pathway	65/4229	98/8468	0.000722121	0.00205858	0.000902293	280875/281712/282298/282318/282320/282588/327689/338051/504506/504925/505417/505542/505757/505915/506507/507051/508045/508491/509290/509864/510872/511286/511408/511555/512136/513043/513598/516175/516411/518045/518859/521086/527436/528728/529071/531673/532337/532933/533617/534576/534600/535321/537131/538724/538829/540191/541013/541077/541083/614783/614837/615692/617429/768231/782110/783336/783569/…	65
bta00900	Terpenoid backbone biosynthesis	18/4229	21/8468	0.000722189	0.00205858	0.000902293	281156/281169/327686/407159/407767/503684/505792/511082/512044/513533/514293/521115/523264/539539/780882/785548/100125835/100849670	18
bta05145	Toxoplasmosis	77/4229	119/8468	0.000758767	0.00214281	0.000939215	280943/280991/281020/281073/281237/281246/281276/281534/281536/281647/281790/281791/281792/281827/281831/281854/281857/281876/282152/282254/282387/282527/286849/286883/327672/408016/414346/444881/497017/507481/508233/508541/508619/508720/510767/510814/511043/512484/512943/513478/516039/518795/518914/519958/520167/525246/525408/529146/529670/529939/530001/531391/532572/533692/533953/534069/534125/…	77
bta05166	HTLV-I infection	169/4229	285/8468	0.000785406	0.0021977	0.00096327	280730/280795/280822/280831/280943/280991/281033/281036/281053/281054/281073/281148/281156/281248/281542/281647/281713/281839/281854/281861/281862/281874/281877/281991/282118/282119/282127/282152/282301/282307/282308/282321/282322/282323/282356/282375/282376/282478/282527/286849/286852/286865/286872/337870/407129/445416/445417/445419/445420/504653/505075/505453/505691/505740/505908/506322/506967/…	169
bta04961	Endocrine and other factor-regulated calcium reabsorption	32/4229	43/8468	0.00090856	0.00251919	0.00110418	281080/281698/281773/281793/282001/282002/282183/282322/282323/282325/282562/282598/287026/407238/506315/507783/508794/508888/509936/510026/511691/515161/515216/515669/517446/533656/534708/536553/536654/538896/784635/784636	32
bta04723	Retrograde endocannabinoid signaling	97/4229	155/8468	0.000937991	0.00257736	0.00112968	281201/281202/281203/281204/281790/281791/281792/281796/281797/281879/282001/282002/282023/282236/282238/282239/282240/282289/282322/282323/282325/282517/282648/286850/287026/287027/287327/288380/326346/327670/327672/327691/327698/327701/327714/327717/338046/338061/338063/338064/338065/338079/404161/404188/408013/408015/505283/505290/505740/508711/508888/509779/509936/510708/511812/512943/513340/…	97
bta04923	Regulation of lipolysis in adipocytes	41/4229	58/8468	0.00104669	0.00285035	0.00124933	280749/280991/281552/281604/281605/281606/281759/281790/281791/281793/282004/282022/282023/282133/282307/282308/282322/282323/282330/286865/286879/408017/504216/505290/505740/506802/508493/509936/510708/514607/517948/520598/533048/533323/534923/535588/535603/539521/615498/100137872/100300012	41
bta04922	Glucagon signaling pathway	66/4229	101/8468	0.00120274	0.00322781	0.00141478	280802/280991/281274/281275/281590/281713/281793/281879/281992/282162/282321/282322/282323/282356/282855/282856/286852/287026/327664/338446/369023/404148/407109/505012/505453/505472/506812/508888/509519/509827/510708/511961/512571/512665/512670/513010/513105/515669/520277/520404/525416/529566/530719/532713/533323/534107/534129/534923/536654/538710/538954/539277/539570/540398/540404/540682/540959/…	66
bta04925	Aldosterone synthesis and secretion	55/4229	82/8468	0.00121606	0.00322781	0.00141478	281276/281299/281607/281713/281788/281793/281824/281879/281971/282001/282002/282162/282322/282323/282325/282346/282412/282413/286879/287026/338048/408013/408015/505740/506967/508888/509779/509827/509936/510708/511504/513010/513105/515669/517688/519188/520277/520404/520498/523665/525416/526873/529566/530719/532713/533048/534129/535603/536654/538447/539277/540245/617095/785086/100337083	55
bta04218	Cellular senescence	106/4229	172/8468	0.00121704	0.00322781	0.00141478	280991/281061/281250/281375/281542/281661/281662/281879/282119/282307/282308/282318/282321/282478/286852/286865/286883/327672/327716/338045/408013/504647/504939/506322/508233/509613/510420/510434/510618/511077/511754/512943/513497/513643/514142/514642/515125/516010/516039/516175/517948/518502/519217/519269/520188/520277/520404/521196/522943/524530/525428/527124/528204/530401/531391/533199/533440/…	106
bta00520	Amino sugar and nucleotide sugar metabolism	36/4229	50/8468	0.00123005	0.00323419	0.00141758	280808/281565/281779/504889/506980/506997/507597/508132/508383/510978/512299/513158/513586/514161/515773/516214/516287/516539/519181/521401/522919/523154/530101/530855/533608/534402/534788/535325/536960/537070/616576/618571/782201/789394/100138313/100299558	36
bta00532	Glycosaminoglycan biosynthesis - chondroitin sulfate / dermatan sulfate	17/4229	20/8468	0.00125281	0.00326586	0.00143146	281690/404162/493989/506758/507559/509328/511245/514028/522406/523460/528057/528860/534506/535975/540002/540357/541295	17
bta05010	Alzheimer's disease	112/4229	183/8468	0.0012807	0.00331029	0.00145093	280722/280843/280943/281004/281090/281091/281181/281251/281296/281480/281570/281661/281662/281809/281879/282132/282173/282289/282321/282393/282394/282517/282527/282578/282701/282705/282857/286852/286885/287012/287020/287026/287027/287327/288380/326346/327668/327670/327672/327675/327691/327696/327698/327701/327714/327717/327718/337887/338046/338053/338061/338063/338064/338065/338079/338081/359718/…	112
bta05202	Transcriptional misregulation in cancer	118/4229	194/8468	0.00133096	0.00341127	0.00149519	280730/280796/280823/280855/280952/281177/281239/281309/281407/281408/281542/281677/281731/281848/282152/282227/286849/353110/404126/407194/407219/407223/445543/503620/504458/504512/504939/504943/505025/505304/505691/505766/505908/506967/507100/507554/508233/508330/509135/509418/509500/510442/510459/510666/511037/511077/511188/511206/511371/512237/512254/512259/512613/512915/513497/514031/514090/…	118
bta04215	Apoptosis - multiple species	26/4229	34/8468	0.00140846	0.00357983	0.00156907	280730/281020/281647/282152/282527/353110/408016/414925/493720/493999/504851/507390/507481/510373/510767/514090/526279/527278/534125/537631/537782/538801/539941/782359/100140945/100296226	26
bta04726	Serotonergic synapse	76/4229	120/8468	0.00200621	0.00505697	0.00221652	280722/281201/281202/281203/281204/281293/281790/281791/281792/281793/281796/281797/281879/282001/282002/282022/282023/282239/282322/282323/282325/282365/282648/286820/286850/287026/327672/338445/407136/407137/407169/407196/407230/408013/408015/408016/505740/506322/508888/509779/510406/511812/512167/513340/515669/520743/521196/525072/525962/526088/526364/531391/533199/535243/535365/535383/536654/…	76
bta04115	p53 signaling pathway	49/4229	73/8468	0.00215757	0.00535375	0.0023466	280730/281061/281239/281375/281530/281542/281671/408016/504235/504939/506713/507481/507901/508167/509485/509863/510373/510618/510767/511754/513497/514005/514225/515105/515914/519217/519357/519896/524530/528453/528960/532527/533526/534323/537782/538226/538436/538512/540547/540733/540786/614739/615414/616369/616861/618405/782359/100140945/100296226	49
bta05219	Bladder cancer	33/4229	46/8468	0.00215905	0.00535375	0.0023466	281530/281542/281769/282637/282872/327672/407217/504408/505709/506322/510434/510618/511077/513497/521196/522921/524530/525506/529131/530315/531391/533199/534712/535369/535742/540421/540873/541140/541184/616369/617024/100298939/107131151	33
bta04080	Neuroactive ligand-receptor interaction	177/4229	305/8468	0.00236234	0.00581059	0.00254683	280685/280749/280804/280805/280836/280901/281033/281097/281126/281135/281136/281171/281198/281207/281231/281299/281371/281422/281552/281604/281605/281606/281607/281642/281665/281684/281685/281686/281687/281716/281749/281750/281782/281798/281943/282020/282083/282088/282133/282134/282135/282177/282178/282181/282236/282238/282239/282240/282248/282329/282330/282331/282638/282861/286814/319095/338035/…	177
bta00020	Citrate cycle (TCA cycle)	23/4229	30/8468	0.00252252	0.00615495	0.00269777	280682/280976/281235/281306/281480/282446/282855/282856/327669/327696/338471/407109/506888/509983/511090/511135/512723/512995/533910/534599/613338/613610/614145	23
bta04210	Apoptosis	90/4229	146/8468	0.00272214	0.0065893	0.00288815	280730/280795/280823/280831/280943/280979/280991/281020/281073/281105/281350/281542/281647/281661/281662/281731/281854/281879/282152/282307/282308/282527/286865/327672/327694/327711/369025/404053/404187/407111/408016/414925/493720/493999/497199/504336/504707/504727/504939/505828/506322/507215/507390/507426/507481/507981/508233/510373/510434/510524/510767/510967/512730/513038/514090/516326/517948/…	90
bta00010	Glycolysis / Gluconeogenesis	44/4229	65/8468	0.00278361	0.00668505	0.00293012	280808/281141/281181/281274/281275/281543/282855/282856/282873/369023/404148/407109/504584/505012/505515/506459/506544/506980/507093/507476/507477/508629/508683/509519/510551/511469/512571/512723/513967/514066/520508/526006/532231/533785/533910/534402/538592/538710/539579/541067/613610/616576/616676/618607	44
bta00510	N-Glycan biosynthesis	35/4229	50/8468	0.00314202	0.00748684	0.00328155	281177/281781/282073/282276/504474/504908/506537/506566/507210/507815/507939/510138/515282/515771/516155/520087/523737/527449/530027/532645/534097/534231/534248/537595/538899/539661/539837/540155/614538/614624/615007/615012/785213/100125390/101906103	35
bta04530	Tight junction	110/4229	183/8468	0.00332418	0.00785949	0.00344488	280831/280979/281258/281337/281341/281440/281577/281876/282031/282041/282320/282322/282323/286877/317655/327716/338049/404053/404089/404108/404153/407100/407102/408013/408020/414921/414922/504245/505242/505519/505709/505940/505964/506939/507781/508045/508268/509290/509882/510003/510618/510810/510832/511318/511460/511594/511961/512665/512975/513034/513412/514212/514541/514634/514998/515181/515421/…	110
bta04960	Aldosterone-regulated sodium reabsorption	27/4229	37/8468	0.00367266	0.00861663	0.00377674	281239/281773/282001/282002/282307/282308/282325/282348/282434/282562/282598/286865/327672/408017/510003/510026/515161/517948/528453/531391/533355/537614/539250/541140/768005/100138102/100295639	27
bta04120	Ubiquitin mediated proteolysis	87/4229	142/8468	0.00406508	0.00939281	0.00411695	281225/281647/282081/326583/407228/505133/505512/506103/506962/507005/507781/508358/508431/508513/509471/510003/510331/510924/511467/511631/511801/511951/512207/512457/512589/512647/512750/513789/513868/513902/514445/515573/515595/518795/518834/518857/518880/519018/519357/519896/520833/521975/523962/525906/527418/528138/533136/533336/533403/534072/534325/534349/534604/534722/535072/535219/535287/…	87
bta04380	Osteoclast differentiation	87/4229	142/8468	0.00406508	0.00939281	0.00411695	280795/280831/280943/280991/281073/281094/281237/281250/281251/281440/281713/281766/281854/282081/282227/282257/282258/282307/282308/282321/282390/282527/282642/286852/286865/286883/327666/327672/338045/407219/507100/507859/508233/508619/509418/509855/509889/510008/510393/510814/511023/512484/512943/513038/513836/514246/515515/515640/517002/517192/517948/518795/519958/521681/522670/529146/529990/…	87
bta04064	NF-kappa B signaling pathway	64/4229	101/8468	0.00430763	0.00987839	0.00432979	280943/281020/281073/281251/281408/281536/281647/281839/281854/281987/282023/282118/282152/282325/282387/282419/282420/282527/286849/414347/444881/497199/504507/504509/504653/504707/504727/505521/505901/506182/507234/508105/508233/509167/510393/510923/511112/512242/513836/514735/515377/515515/515573/515640/519271/519958/522670/529146/529757/530884/533459/533692/533953/534722/534996/535188/539124/…	64
bta00270	Cysteine and methionine metabolism	31/4229	44/8468	0.00458314	0.0104318	0.00457234	280869/280946/280997/281206/281274/281275/281306/281643/286886/353354/359716/505511/505916/505926/508158/509519/512468/514525/521553/525059/525563/525659/527403/532836/533481/539159/541078/614177/615950/616683/782907	31
bta00512	Mucin type O-glycan biosynthesis	23/4229	31/8468	0.00516931	0.0115929	0.00508129	281778/282241/282351/282407/504711/504951/506903/508488/524529/526331/531644/532545/539417/540500/540652/540848/614203/616218/617031/618655/782825/787200/100125265	23
bta00640	Propanoate metabolism	23/4229	31/8468	0.00516931	0.0115929	0.00508129	280871/280969/281274/281275/281590/282873/327692/505968/506459/508170/509519/509983/511082/511090/512044/512341/515902/518852/531552/533910/535883/536284/614302	23
bta04666	Fc gamma R-mediated phagocytosis	58/4229	91/8468	0.00533478	0.0118289	0.0051847	280991/281440/281478/281577/281766/281935/281987/282001/282002/282227/282307/282308/282325/286865/327671/327672/407152/504482/506083/506596/507329/508819/513539/514735/515515/515718/517948/518180/521196/521961/522159/523797/531391/531488/532712/533103/533199/533729/534923/534996/535225/539332/539459/539555/540838/613421/613548/614345/614576/614722/618009/783833/100125224/100137872/100294979/10033…	58
bta05160	Hepatitis C	87/4229	143/8468	0.00535208	0.0118289	0.0051847	280943/280991/281073/281276/281535/281542/281854/281992/282081/282257/282258/282307/282308/282320/282346/282527/286865/327672/327694/347700/404089/404153/407217/414921/414922/504707/504727/506182/506322/507176/507554/507689/508045/508233/508268/508541/509290/509855/510814/511023/511318/511435/511460/512484/512943/512975/513034/513497/513829/514634/514998/517948/521196/529660/530315/531391/533141/…	87
bta04918	Thyroid hormone synthesis	47/4229	72/8468	0.00602687	0.0132244	0.00579638	280706/280717/280749/281209/281210/281552/281713/281773/281793/281879/282001/282002/282322/282323/282325/282518/282562/282598/282646/287026/407129/505310/505740/506406/508888/509827/509936/510026/510708/511575/513010/513105/515161/515669/519280/523311/525988/529566/530241/531519/533088/534110/534129/534661/535603/536654/785086	47
bta04657	IL-17 signaling pathway	60/4229	95/8468	0.0062279	0.0134988	0.00591663	280795/280825/280831/280943/281073/281096/281237/281247/281251/281309/281854/281914/282023/282646/282863/327672/408016/493720/504707/506030/506182/507234/507481/508105/508233/512125/512943/517192/525040/526639/526816/529146/529183/531389/531391/533141/533216/534125/534492/535327/537631/537703/538094/539124/539941/540203/540819/613667/614982/615107/615796/616115/616801/617316/617538/618906/781568/…	60
bta05167	Kaposi's sarcoma-associated herpesvirus infection	127/4229	217/8468	0.00624404	0.0134988	0.00591663	280677/280730/280795/280831/280991/281073/281161/281201/281202/281203/281204/281440/281535/281542/281713/281796/281797/281814/281839/281854/281879/281987/282023/282127/282141/282257/282258/282307/282308/282321/282527/282531/286850/286852/286865/286883/327672/327715/338472/347700/407771/408016/493720/497017/504707/505453/506182/506322/507481/508233/508541/508619/509855/510373/510434/510618/510767/…	127
bta04932	Non-alcoholic fatty liver disease (NAFLD)	96/4229	160/8468	0.00628467	0.0134988	0.00591663	280730/280831/280836/280943/280991/281090/281091/281250/281251/281440/281480/281570/281677/281854/281992/282081/282289/282307/282308/282393/282394/282517/282527/282865/286865/286885/287012/287020/287027/287327/288380/326346/327670/327691/327694/327696/327698/327701/327714/327717/327718/338046/338061/338063/338064/338065/338079/404161/404188/407111/407234/407235/408016/408017/444878/503554/507176/…	96
bta00620	Pyruvate metabolism	27/4229	38/8468	0.00668533	0.0142589	0.00624981	281274/281275/281306/281590/282855/282856/282873/338471/407109/504764/506459/507477/507844/508629/509274/509519/510284/511082/512044/512571/512723/513967/533910/539579/540335/540985/613610	27
bta03420	Nucleotide excision repair	31/4229	45/8468	0.00773895	0.0163915	0.00718455	281991/504844/508389/508601/508652/509602/510678/511951/513510/514842/515602/516371/518046/518653/518857/518880/519357/522908/524274/530189/534176/537616/540564/613730/615512/615637/617899/100124507/100125238/100137723/104971312	31
bta00514	Other types of O-glycan biosynthesis	16/4229	21/8468	0.0130289	0.0274056	0.0120121	281781/282073/360194/444859/507299/508782/511862/515771/516209/532053/532242/537054/617596/617609/789150/100125390	16
bta00250	Alanine, aspartate and glutamate metabolism	25/4229	36/8468	0.0139868	0.029219	0.0128069	280726/280969/281199/281206/281779/286886/504261/507323/509432/509652/510506/512771/520620/521553/522529/525335/530101/532724/538579/539188/614317/618400/784089/789572/100126042	25
bta04950	Maturity onset diabetes of the young	19/4229	26/8468	0.0141416	0.0293413	0.0128606	286857/404168/503578/503581/503584/509200/526172/531695/538927/539487/539547/539579/540130/541305/616211/616576/618421/100138011/100848337	19
bta05133	Pertussis	49/4229	78/8468	0.0146198	0.0301287	0.0132057	280677/280795/280831/280943/281035/281246/281250/281251/281536/281651/281790/281791/281857/281873/281876/281877/282846/327672/338049/407213/408016/444881/508233/509968/511581/512943/515440/520277/520404/526279/531391/533692/533953/534125/534492/534961/535327/537631/539124/539277/539332/539521/539941/614909/616115/617095/617435/618906/789216	49
bta03018	RNA degradation	50/4229	80/8468	0.0156649	0.0320658	0.0140547	281032/281141/506544/507934/508055/508683/509864/509920/511286/511821/511913/512320/513171/513906/517535/517979/518225/519743/521086/523016/526006/532080/533945/533968/534095/534576/534707/535340/535447/537453/538662/538820/539364/539770/540834/540891/540938/541054/613634/614759/615136/615916/767887/777771/783258/784438/789894/100138962/100847343/101908085	50
bta00515	Mannose type O-glycan biosynthesis	17/4229	23/8468	0.0169851	0.0345364	0.0151376	281781/282853/282854/444859/497030/506551/511215/515771/536891/537054/541595/541596/617609/785213/100125310/100125390/104968457	17
bta04966	Collecting duct acid secretion	20/4229	28/8468	0.0174286	0.0352036	0.01543	280740/281641/282148/286768/287017/338038/338059/338075/338082/338089/404152/505224/511839/514368/521163/538145/550622/613925/614308/100337431	20
bta04962	Vasopressin-regulated water reabsorption	34/4229	52/8468	0.0175838	0.0352833	0.015465	280728/281008/281642/281713/281793/282116/282322/282323/327676/338054/404151/504457/506441/508675/509936/513010/513105/513751/519789/526329/527201/529566/532723/534129/534708/535603/539150/539764/539870/540369/613745/613749/780866/785086	34
bta04512	ECM-receptor interaction	52/4229	84/8468	0.0178132	0.0355101	0.0155644	280794/280936/280958/281052/281057/281069/281088/281233/281450/281499/281530/281873/281876/282187/282191/282194/282195/282564/282642/282661/338092/407142/444872/504323/505942/506953/507525/508490/508632/511043/511422/511602/514031/515011/517433/518914/520167/523755/525795/527014/529670/529759/529939/530657/532572/535043/535951/536286/538430/541281/785805/100336873	52
bta01524	Platinum drug resistance	48/4229	77/8468	0.0188408	0.0373146	0.0163553	280730/280991/281020/281542/281647/282097/282152/282307/282308/286865/327672/407111/408016/414925/493720/505709/507346/507481/510373/510767/513497/513606/514090/517724/517948/518075/518976/520925/531391/533652/533917/534923/537782/540526/541275/613905/615013/615507/615552/615637/616369/616744/782359/787696/100137872/100138102/100140945/100296226	48
bta04659	Th17 cell differentiation	70/4229	117/8468	0.0194364	0.0382459	0.0167635	280795/280822/280831/281053/281054/281056/281073/281237/281251/281814/281854/281861/281862/281987/282321/282375/282376/282863/286852/327672/353105/404154/407098/504509/504943/505901/506030/506053/506141/507359/507554/508233/508541/508619/509500/510814/512484/512943/514529/514735/515125/515640/516010/522155/525246/525408/527470/529631/530401/531391/534125/534280/534492/535327/535376/535597/537201/…	70
bta00100	Steroid biosynthesis	15/4229	20/8468	0.0203174	0.0397231	0.017411	281767/504287/504481/505060/513554/525154/526535/533726/539630/540080/541302/615906/616694/785044/100125267	15
bta04392	Hippo signaling pathway - multiple species	21/4229	30/8468	0.0208789	0.0403998	0.0177076	282337/407122/505059/510549/513466/515407/515576/516557/520101/520730/530910/533729/536560/540479/614611/614786/616869/617525/781683/100125315/100336629	21
bta00071	Fatty acid degradation	28/4229	42/8468	0.0211299	0.0403998	0.0177076	281811/282130/504301/505515/505968/506059/506310/506812/507477/508629/510065/510551/511082/511222/512044/513967/513996/514159/515577/516085/518852/520508/522006/532785/535174/536628/537161/100138312	28
bta05033	Nicotine addiction	28/4229	42/8468	0.0211299	0.0403998	0.0177076	282178/282236/282238/282239/282240/282648/508711/517459/517519/518849/521180/522099/524115/524212/527180/529618/529904/537251/537804/539113/539194/540657/615885/616000/618181/100295209/104972746/107131146	28
bta00330	Arginine and proline metabolism	32/4229	49/8468	0.0214583	0.0403998	0.0177076	280997/281206/281293/281365/281692/286822/286886/287024/338445/414348/414732/504987/505094/505916/506001/507327/507477/508629/508861/510525/512626/513967/514509/514759/516210/527211/536132/614200/615334/615950/783525/100126042	32
bta00600	Sphingolipid metabolism	32/4229	49/8468	0.0214583	0.0403998	0.0177076	281349/505388/505514/505554/505558/507207/507290/510620/513295/514201/514357/516881/518021/522515/524460/530776/533103/533428/537087/537972/539223/540732/540994/614165/614354/615110/615296/616901/100139170/100336737/100336940/100337041	32
bta04330	Notch signaling pathway	32/4229	49/8468	0.0214583	0.0403998	0.0177076	281730/282705/404126/407223/493993/505453/505993/510973/512187/512873/513131/513730/514420/514929/515051/516209/517541/521194/524779/528508/530913/532242/532767/538549/539203/539247/539547/540059/614312/767866/767928/789485	32
bta00280	Valine, leucine and isoleucine degradation	33/4229	51/8468	0.0236247	0.0442057	0.0193757	280871/280969/281643/281809/281811/327692/338074/407767/503684/504301/505842/505926/505968/507477/508170/508629/510440/511082/511222/512002/512044/512070/513504/513967/515902/518852/521553/522006/532785/533910/535804/535883/614302	33
bta05020	Prion diseases	22/4229	32/8468	0.0244511	0.0454731	0.0199313	280730/281250/281251/281941/282322/282323/327672/327712/507339/507749/509968/510434/513217/517356/527391/531391/532572/533199/534961/617435/767866/786886	22
bta03013	RNA transport	99/4229	172/8468	0.0259493	0.047967	0.0210243	281751/282220/286870/327694/444858/504307/504506/504752/504786/504823/504958/505417/506509/506836/506873/507410/507478/507482/507738/509256/509613/509764/509864/510004/510201/510259/510540/510568/510872/511189/511286/511306/511392/511723/512136/512350/513043/513080/513270/513481/515127/515208/515573/515594/515968/516074/516670/518045/518768/518833/520094/520174/520924/521086/521747/525263/529231/…	99
