# Supplementary material for: Bovid microRNAs involved in the process of spermatogonia differentiation into spermatocytes
Source: Int J Biol Sci. 2020 Jan 1;16(2):239–50. doi: 10.7150/ijbs.38232 (PMC6949159; doi:10.7150/ijbs.38232)
Supplement: Supplementary file 3 — Tables S2-S9. [file ijbsv16p0239s3.zip › Supplementary Table S9.xlsx]

## Sheet: KEGG
ID	Description	GeneRatio	BgRatio	pvalue	p.adjust	qvalue	geneID	Count
bta05200	Pathways in cancer	366/5632	408/8468	6.40991e-29	1.95502e-26	6.47739e-27	280675/280730/280794/280795/280826/280831/280832/280855/280894/280991/281010/281020/281073/281136/281160/281161/281201/281202/281203/281204/281239/281308/281440/281542/281572/281603/281607/281647/281677/281730/281736/281749/281750/281768/281769/281788/281790/281791/281793/281796/281797/281814/281832/281848/281854/281872/281875/281876/281885/281985/281987/281993/282001/282002/282023/282041/282121/…	366
bta04010	MAPK signaling pathway	275/5632	296/8468	3.4385e-28	5.24371e-26	1.73735e-26	280795/280831/280832/280855/280877/280894/280939/280943/280991/281073/281094/281160/281161/281165/281239/281240/281250/281251/281296/281350/281440/281542/281572/281637/281638/281768/281769/281827/281831/281848/281854/281885/281994/281995/282001/282002/282031/282032/282121/282122/282140/282141/282160/282161/282233/282254/282301/282321/282322/282323/282325/282382/282410/282411/282412/282413/282488/…	275
bta04360	Axon guidance	165/5632	176/8468	2.00734e-18	2.04079e-16	6.76156e-17	280855/281066/281440/281736/281790/281791/281876/281987/282001/282032/282041/282102/282162/282306/282307/282308/282321/286821/286852/286859/286865/286866/286877/327671/327672/338049/407103/407104/407127/407128/407151/407770/445419/503575/504531/504968/506037/506270/506322/506636/507304/507319/508008/508869/510140/510239/512018/512652/512660/512798/512892/512924/513095/513539/513673/514643/515756/…	165
bta04390	Hippo signaling pathway	146/5632	154/8468	9.60357e-18	7.32272e-16	2.42616e-16	280979/281103/281160/281375/281877/282125/282126/282318/282320/282382/282637/286859/286862/286863/286877/287022/404101/404122/407122/407127/407128/407175/414925/445416/445417/445418/445419/445420/493729/497011/504357/505025/505059/505075/506011/507682/508008/508045/508208/509290/509882/510255/510276/511077/511308/511619/513466/514474/515105/515125/515303/515323/515407/516010/516175/516557/519937/…	146
bta05205	Proteoglycans in cancer	186/5632	203/8468	1.37144e-17	8.3658e-16	2.77176e-16	280760/280794/280847/280855/280943/280979/280991/281040/281057/281161/281165/281230/281239/281240/281408/281440/281530/281534/281536/281542/281572/281768/281814/281848/281857/281872/281873/281875/281876/281878/281879/281983/281987/282001/282002/282041/282094/282162/282306/282307/282308/282318/282322/282323/282325/282488/282564/282642/282871/282872/282879/286821/286865/317654/327672/338049/404122/…	186
bta04510	Focal adhesion	184/5632	203/8468	3.79743e-16	1.93036e-14	6.39567e-15	280794/280831/280855/280894/280979/280991/281020/281040/281069/281088/281165/281233/281239/281440/281450/281499/281530/281572/281647/281662/281848/281872/281873/281875/281876/282001/282002/282031/282041/282121/282122/282187/282188/282191/282194/282195/282301/282306/282307/282308/282318/282325/282564/282642/282644/282654/282879/282882/286865/317711/327671/327672/327708/338037/338049/338092/404122/…	184
bta04150	mTOR signaling pathway	144/5632	154/8468	6.1895e-16	2.69686e-14	8.93522e-15	280943/280991/281073/281239/281641/281751/281848/281854/282001/282002/282147/282306/282307/282308/282325/282369/282405/282527/282657/286865/287017/327672/338049/338059/338082/338089/404152/404181/407210/408017/445416/445417/445418/445419/445420/493729/504531/505075/505850/506029/506083/506322/506509/506754/507056/507107/508008/508327/508487/509613/509863/510434/511190/511308/511451/512321/512530/…	144
bta04550	Signaling pathways regulating pluripotency of stem cells	130/5632	138/8468	3.04277e-15	1.16006e-13	3.8435e-14	280840/280991/281161/281239/281335/281598/281768/281769/281848/281867/282131/282306/282307/282308/282316/286857/286865/317696/327672/338068/404101/404193/407127/407128/445416/445417/445418/445419/445420/493729/497011/503578/503584/504357/504531/505025/505075/505147/506322/507148/507415/507739/508008/508541/508548/510434/510666/510844/511077/511308/511619/512943/515125/515323/516010/517587/517948/…	130
bta04068	FoxO signaling pathway	127/5632	135/8468	8.83971e-15	2.81189e-13	9.31636e-14	280826/280991/281073/281135/281239/281246/281496/281848/281854/282306/282307/282308/282324/282359/282382/282531/282855/282856/286865/327672/327679/327715/338472/369023/407111/407122/407217/408017/504282/504480/504531/504833/504939/505012/505453/505463/506302/506322/506618/507204/507215/507390/508124/508541/510244/510434/510811/511961/512613/512665/512943/512960/513497/513776/514405/514607/514813/…	127
bta04015	Rap1 signaling pathway	193/5632	217/8468	9.21931e-15	2.81189e-13	9.31636e-14	280832/280855/280894/280939/280979/280991/281094/281126/281136/281160/281161/281239/281350/281440/281530/281572/281603/281768/281769/281790/281791/281792/281793/281848/281874/281876/281877/281885/281963/281985/281987/282001/282002/282031/282121/282122/282140/282141/282301/282306/282307/282308/282325/282637/282642/282879/286865/286877/286883/287026/317696/326284/326285/327671/327672/327708/338049/…	193
bta05225	Hepatocellular carcinoma	158/5632	175/8468	1.17513e-13	3.25831e-12	1.07954e-12	280730/280855/280979/280991/281240/281542/281805/281806/281848/281987/282001/282002/282152/282306/282307/282308/282325/282382/282388/282389/282684/282879/286865/319097/327672/327709/404122/404181/407217/414274/445416/445417/445418/445419/445420/493719/493729/497024/504357/504476/504531/504939/505075/505229/505463/505642/505664/506083/506322/506557/507196/507346/508008/509060/510434/510618/511077/…	158
bta05226	Gastric cancer	147/5632	162/8468	3.08429e-13	7.83922e-12	2.59729e-12	280730/280855/280991/281020/281160/281161/281542/281585/282306/282307/282308/282382/282637/282684/282879/286821/286865/326284/326285/327672/404181/404193/407217/445416/445417/445418/445419/445420/445543/493729/504357/504531/504939/504943/505075/505463/505664/505709/506083/506322/506924/507196/507526/507554/508008/509500/510434/511077/511308/511619/512613/512696/513497/514090/515125/515303/515323/…	147
bta04810	Regulation of actin cytoskeleton	187/5632	213/8468	4.60376e-13	1.08011e-11	3.57863e-12	280685/280794/280979/281160/281161/281440/281478/281577/281684/281685/281686/281768/281769/281872/281873/281874/281875/281876/281877/282041/282301/282306/282307/282308/282318/282386/282564/282642/282644/282882/286850/286865/317654/317696/326284/326285/327671/327672/338037/338049/404122/404193/407217/503575/504482/504531/505519/505611/505852/505886/505908/505964/506270/506322/506526/506596/506924/…	187
bta05224	Breast cancer	144/5632	159/8468	8.02393e-13	1.74807e-11	5.79171e-12	280730/280795/280831/280832/280991/281146/281160/281161/281239/281542/281768/281848/282306/282307/282308/282684/286865/326284/326285/327672/353120/404181/407217/407238/408005/445416/445417/445418/445419/445420/493729/504357/504531/504939/505075/505463/505664/505709/505993/506083/506322/506924/507069/507196/508008/510434/510618/511077/511308/511619/511754/512696/513497/513730/513836/514090/515303/…	144
bta04071	Sphingolipid signaling pathway	113/5632	121/8468	1.20311e-12	2.44633e-11	8.10518e-12	280730/280943/280991/281020/281135/281440/281542/281588/281790/281791/281985/282001/282002/282041/282133/282226/282306/282307/282308/282320/282325/282527/282883/286865/286877/287026/327671/327672/338049/504531/504707/505097/505233/505611/505757/505915/506322/506783/507041/507290/508045/508233/508888/509290/509626/510373/510434/510620/512943/514554/515159/515669/516881/517533/517948/518021/520954/…	113
bta04921	Oxytocin signaling pathway	139/5632	154/8468	3.89427e-12	7.42346e-11	2.45954e-11	280795/280831/280888/280979/281138/281216/281341/281357/281371/281603/281790/281791/281792/281793/281878/281879/281883/281985/282001/282002/282023/282041/282160/282161/282162/282318/282321/282322/282323/282324/282325/282433/282608/286800/286852/287026/327667/327672/327677/327703/338037/338049/404122/407217/408013/408015/505485/505740/505964/506322/508029/508888/509084/509779/509936/510434/510708/…	139
bta04919	Thyroid hormone signaling pathway	107/5632	115/8468	9.53511e-12	1.71071e-10	5.66793e-11	280979/280991/281542/281773/281814/281875/281985/281986/281987/282001/282002/282306/282307/282308/282322/282323/282325/282356/282562/282598/282642/286865/287019/287026/317654/327672/327716/404122/404125/404126/407215/407223/407238/494548/494549/497026/504531/504613/504943/505453/506322/506618/507554/507663/508162/508888/509500/510026/510434/510814/511077/513057/513730/514420/515161/515299/515669/…	107
bta04014	Ras signaling pathway	215/5632	253/8468	1.31604e-11	2.22996e-10	7.38832e-11	280832/280855/280877/280894/280939/280991/281073/281094/281148/281160/281161/281201/281202/281203/281204/281239/281240/281350/281440/281572/281768/281769/281796/281797/281848/281854/281885/281987/282001/282002/282031/282032/282121/282122/282140/282141/282152/282233/282301/282306/282307/282308/282322/282323/282325/282879/286850/286865/287018/317696/326284/326285/327671/327672/327708/338049/353110/…	215
bta04151	PI3K-Akt signaling pathway	314/5632	385/8468	1.40457e-11	2.2547e-10	7.47026e-11	280784/280794/280804/280805/280823/280826/280827/280832/280855/280894/280901/280939/280991/281020/281069/281073/281088/281094/281096/281097/281136/281144/281160/281161/281201/281202/281203/281204/281233/281239/281240/281350/281422/281440/281450/281499/281530/281534/281536/281542/281572/281684/281713/281751/281768/281769/281796/281797/281832/281845/281848/281854/281861/281862/281872/281873/281875/…	314
bta04722	Neurotrophin signaling pathway	114/5632	124/8468	1.71965e-11	2.62247e-10	8.68876e-11	280730/280831/280991/281020/281350/281440/281542/281854/281987/282010/282031/282125/282162/282291/282306/282307/282308/282705/286865/327672/327676/327708/338049/338054/353110/353111/407111/504408/504531/504668/505708/505824/506066/506322/506660/506727/507196/508233/508943/510342/510434/511190/511591/512562/512696/512841/512943/515034/515105/517948/517953/518180/520277/520454/521196/523962/524734/…	114
bta04141	Protein processing in endoplasmic reticulum	148/5632	167/8468	2.56347e-11	3.72313e-10	1.23355e-10	280730/281020/281036/281373/281546/281661/281662/281718/281719/281803/281827/281831/281832/282216/282254/282295/282392/282646/286770/326583/327694/338067/347700/360006/404121/407129/407228/415110/415113/497024/504422/504438/504474/504832/505064/505089/505941/506073/506096/506103/506107/506316/506530/506986/507165/507345/507541/507689/507815/507880/507936/507939/508358/508465/508519/509488/510682/…	148
bta04020	Calcium signaling pathway	169/5632	194/8468	2.82844e-11	3.92124e-10	1.29919e-10	281125/281231/281371/281603/281604/281605/281606/281607/281665/281684/281685/281686/281749/281750/281788/281789/281793/281878/281879/281900/281969/281970/281985/281986/281987/282001/282002/282020/282088/282119/282120/282134/282146/282162/282178/282301/282321/282322/282323/282325/282330/282410/282411/282412/282413/282478/282479/282480/282641/282648/282716/282861/282876/286814/286852/287026/317708/…	169
bta04012	ErbB signaling pathway	84/5632	88/8468	3.60006e-11	4.77399e-10	1.58172e-10	280737/280831/280991/281361/281987/282001/282002/282162/282306/282307/282308/282325/282375/282376/286865/327672/404181/407217/504531/505709/506083/506270/506322/507196/509613/510434/511077/511845/512613/512696/512841/513497/513673/517948/518180/521196/522419/522921/524734/525416/525906/526430/526469/527418/530315/530719/531391/532713/533199/533455/533729/534125/534526/534923/535298/535742/536051/…	84
bta05218	Melanoma	76/5632	79/8468	9.60929e-11	1.22118e-09	4.04602e-10	280730/280855/280991/281160/281161/281239/281542/281768/281848/282301/282306/282307/282308/282637/282879/286865/326284/326285/327672/407217/407219/504531/504939/505463/505908/506322/506924/510434/510618/511754/513497/514090/517948/519357/519657/521196/521475/524530/525931/527165/530239/530315/531391/533199/533929/534712/534923/535369/536051/536771/539083/540106/540378/540421/540758/540786/541140/…	76
bta04910	Insulin signaling pathway	128/5632	143/8468	1.17796e-10	1.43711e-09	4.76145e-10	280817/280991/281152/281590/281751/281854/282081/282306/282307/282308/282318/282322/282323/282324/282359/282463/282855/282856/286865/286877/286879/327664/327672/338437/338446/369023/404181/408017/504531/505012/505370/505472/505560/505568/506083/506322/506618/507056/507196/508658/509613/510434/511783/511961/512072/512665/512670/512696/512841/513483/513859/514066/514428/514607/515338/515732/516175/…	128
bta05212	Pancreatic cancer	73/5632	76/8468	2.94893e-10	3.45932e-09	1.14614e-09	280730/280991/281073/281440/281542/281572/281854/282152/282306/282307/282308/282382/286865/327671/327672/404181/407217/504531/504939/505238/505463/505709/506083/507069/508233/508541/510618/510814/511754/513497/513723/514090/514749/515125/516010/517948/519357/521196/523324/524530/530315/531391/532712/533199/533823/534069/534125/534712/534923/535369/535376/536051/537201/537631/538477/538957/539941/…	73
bta04310	Wnt signaling pathway	132/5632	149/8468	3.3332e-10	3.6716e-09	1.21648e-09	280831/281386/281440/281542/281730/281985/282001/282002/282041/282068/282069/282162/282321/282322/282323/282325/282419/282420/282684/282705/282880/286794/286852/287026/327671/338049/353106/407122/407228/445416/445417/445418/445419/445420/493729/504357/504445/505075/505453/505664/507204/508008/508019/508888/510821/511077/511224/511308/511475/511619/513056/513131/513742/515303/515323/515669/515972/…	132
bta04611	Platelet activation	109/5632	120/8468	3.37065e-10	3.6716e-09	1.21648e-09	280792/280979/280991/281216/281603/281790/281791/281793/281872/281876/281878/281879/281963/281985/282004/282022/282031/282041/282187/282188/282226/282306/282307/282308/282318/282322/282323/282433/282642/286865/286877/287026/327672/327708/338037/338049/404122/408007/503575/504531/504977/505485/505611/505740/507309/508888/509936/510522/510708/510833/512943/513244/513377/514898/515011/515515/515621/…	109
bta04022	cGMP-PKG signaling pathway	145/5632	166/8468	4.82913e-10	5.07892e-09	1.68275e-09	280991/281216/281357/281603/281604/281605/281606/281607/281700/281713/281749/281750/281773/281788/281790/281791/281878/281879/281918/281971/281972/281985/282004/282041/282119/282120/282133/282134/282135/282146/282318/282321/282433/282478/282479/282480/282562/282572/282573/282598/282641/282716/286852/287026/327672/327716/337925/338037/338049/407140/407151/407176/407231/408013/408015/408017/414346/…	145
bta05165	Human papillomavirus infection	282/5632	348/8468	6.30006e-10	6.40506e-09	2.12213e-09	280730/280794/280872/280943/280991/281069/281073/281088/281233/281450/281499/281530/281535/281542/281572/281667/281713/281793/281845/281854/281871/281872/281873/281875/281876/282023/282187/282188/282191/282194/282195/282257/282258/282306/282307/282308/282320/282322/282323/282331/282488/282527/282564/282642/282644/282654/282684/282705/282882/286768/286865/286877/317711/327672/338038/338092/347700/…	282
bta04152	AMPK signaling pathway	114/5632	127/8468	8.27522e-10	8.14175e-09	2.69752e-09	280836/280924/280991/281052/281067/281138/281152/281239/281590/281667/281713/281848/281993/282134/282304/282306/282307/282308/282320/282324/282359/282704/282855/282856/282865/286865/286879/287019/338446/369023/404181/407159/407183/407234/407235/408017/497205/504531/505012/505757/505915/506029/506083/506544/506618/506812/507056/507119/508045/508373/508683/509084/509200/509290/509459/509613/511451/…	114
bta04931	Insulin resistance	102/5632	112/8468	8.68345e-10	8.27642e-09	2.74214e-09	280826/280943/280991/281052/281713/281779/281854/281992/282081/282291/282306/282307/282308/282318/282324/282325/282356/282357/282359/282527/282855/282856/286865/286877/327664/338446/369023/404181/408017/504531/505012/505472/505560/505708/505901/506083/506618/506812/507041/507176/508233/508531/508541/508658/509459/509622/511053/511190/511961/512072/512665/513010/513105/513787/514427/514428/514750/…	102
bta05220	Chronic myeloid leukemia	75/5632	79/8468	9.57683e-10	8.41736e-09	2.78884e-09	280730/280991/281073/281542/281730/281854/282152/282291/282306/282307/282308/282375/282376/282382/286865/327672/404126/407223/504531/504939/505463/506322/507196/508233/510434/510618/511077/511754/512613/512696/512841/513131/513497/514090/517948/518180/519357/521196/524530/524734/525906/527418/529346/529631/531391/532209/533199/533455/533590/534069/534712/534923/535298/535369/535376/536051/537682/…	75
bta01522	Endocrine resistance	89/5632	96/8468	9.65927e-10	8.41736e-09	2.78884e-09	280730/280795/280831/280991/281020/281146/281239/281542/281603/281793/281848/282306/282307/282308/282322/282323/282871/282872/286865/327672/404181/407217/407238/504531/505691/505709/505740/505993/506083/506270/506322/507196/507663/509936/510434/510618/510708/512613/512696/512943/513497/513730/517405/517948/518746/520734/521196/522921/524530/524734/525482/531150/531391/533199/533455/534125/534492/…	89
bta05215	Prostate cancer	89/5632	96/8468	9.65927e-10	8.41736e-09	2.78884e-09	280675/280991/281020/281073/281239/281309/281407/281408/281542/281713/281768/281832/281848/281854/282291/282301/282306/282307/282308/282646/282871/286865/327672/404193/407217/504531/505453/505709/505908/506322/506618/508233/510434/511037/512613/513010/513105/513497/515303/515700/517948/519217/521196/524530/525931/527165/529566/530315/531391/533199/533526/534040/534129/534712/534923/535231/535298/…	89
bta01521	EGFR tyrosine kinase inhibitor resistance	78/5632	83/8468	1.85819e-09	1.5743e-08	5.21598e-09	280730/280826/280855/280877/280991/281020/281161/281239/281361/281572/281751/281769/281848/281987/282001/282002/282152/282301/282306/282307/282308/282325/282879/286865/327672/404181/404193/407170/407217/504531/505709/505908/506083/506322/507196/507359/507390/508541/509613/510434/512696/516598/517948/519920/521196/524734/525931/527165/530315/531391/533199/533455/534923/535298/535530/535742/536051/…	78
bta05100	Bacterial invasion of epithelial cells	73/5632	77/8468	1.97124e-09	1.59132e-08	5.27236e-09	280794/280855/280979/281040/281078/281080/281440/281577/281698/281873/281876/282306/282307/282308/282637/286865/338049/404122/493642/504482/504531/506270/506315/506596/506605/506939/507196/508361/508402/508445/508794/509821/510704/511612/511691/512478/512696/512841/517456/517948/518180/524734/525427/525906/526848/527418/527492/527550/531488/531741/532712/533188/533455/535742/535746/537203/538559/…	73
bta04144	Endocytosis	213/5632	257/8468	1.98263e-09	1.59132e-08	5.27236e-09	281022/281040/281078/281080/281276/281370/281577/281637/281638/281698/281736/281769/281801/281802/281827/281831/281848/281849/281861/281862/282183/282254/282301/282382/286877/317659/317696/327705/338049/338052/338058/404069/404193/407217/493642/493728/497017/504698/504750/504785/504833/505206/505336/505438/505628/506187/506315/506374/506430/506471/506596/507199/507572/507659/507672/507722/507781/…	213
bta05210	Colorectal cancer	72/5632	76/8468	2.8251e-09	2.20937e-08	7.32009e-09	280730/280795/280831/280991/281020/281440/281542/282306/282307/282308/282382/286865/327671/327672/338049/408016/414925/504357/504531/504939/505238/505463/507390/510767/511077/511619/513497/513723/514090/515125/515303/516010/517850/517948/519357/521196/524530/526572/531391/533115/533199/533233/533652/534069/534125/534923/535376/535399/536051/537176/537631/538477/538957/539003/539941/540248/540421/…	72
bta04916	Melanogenesis	94/5632	103/8468	3.07232e-09	2.34264e-08	7.76165e-09	280761/280832/280951/281137/281298/281416/281603/281713/281750/281790/281791/281792/281793/281885/281985/282001/282002/282105/282162/282322/282323/282325/287026/327672/404192/407219/445416/445417/445418/445419/445420/493729/505075/505453/505740/506322/508008/508888/509936/510434/510708/511308/513010/513105/515303/515323/515669/520277/521196/521364/522467/523325/524255/525416/525482/529566/530005/…	94
bta04261	Adrenergic signaling in cardiomyocytes	127/5632	145/8468	4.01951e-09	2.93803e-08	9.73428e-09	280991/281020/281544/281603/281604/281605/281607/281713/281773/281790/281791/281793/281985/282001/282061/282134/282146/282160/282161/282162/282318/282320/282322/282323/282562/282598/282608/282641/282714/286800/286816/287026/317654/327667/327672/327703/407140/407157/408013/408015/497015/497019/504201/504353/504408/505519/505740/505757/505915/507516/508045/508888/509290/509486/509779/509827/509936/…	127
bta00562	Inositol phosphate metabolism	71/5632	75/8468	4.04581e-09	2.93803e-08	9.73428e-09	281543/281865/281869/281985/281986/281987/282087/282306/282309/286846/287026/327692/497026/504531/506349/507329/507860/508591/508819/508888/509394/511124/513057/513301/513565/513986/514123/514307/514590/514596/515135/515669/517948/518435/518488/519037/521790/523736/530001/530577/532797/533289/533622/534051/534793/534815/535099/535487/535844/536810/537654/537790/538291/539211/540005/540589/540771/…	71
bta05223	Non-small cell lung cancer	65/5632	68/8468	5.71515e-09	4.01326e-08	1.32967e-08	280730/280991/281542/281987/282001/282002/282306/282307/282308/282325/282375/282376/286865/327672/407217/504531/504939/504943/505463/505709/506322/507554/508541/509500/510276/510434/510618/511754/513497/514090/514886/517948/519357/521196/524530/530315/531391/533199/534712/534923/535298/535369/535530/536051/537682/538276/539767/540187/540388/540421/541140/541184/541218/615013/616369/616895/617024/…	65
bta05214	Glioma	70/5632	74/8468	5.78962e-09	4.01326e-08	1.32967e-08	280730/280991/281239/281542/281848/281987/282001/282002/282162/282301/282306/282307/282308/282325/286865/327672/407217/504531/504939/505463/505908/506322/507196/510434/510618/511754/512696/513497/514090/517948/519357/520277/521196/524530/524734/525416/527165/530315/530719/531391/532713/533199/533455/534712/534923/535298/535369/536051/537682/539277/540106/540378/540388/540421/540786/541140/541184/…	70
bta05213	Endometrial cancer	59/5632	61/8468	7.11671e-09	4.82355e-08	1.59814e-08	280730/280991/281542/282306/282307/282308/282637/286865/327672/407217/504357/504531/504939/505463/505709/506322/510434/511077/511619/513497/514090/515303/517948/519357/521196/524530/526572/526848/527492/530315/531391/533199/533233/533652/534923/535298/535399/535530/536051/537682/539003/540207/540421/540481/540786/541140/541218/615013/618405/780777/782690/786886/790875/100137872/100138040/10013810…	59
bta05222	Small cell lung cancer	87/5632	95/8468	7.81864e-09	5.1841e-08	1.7176e-08	280730/280794/280991/281020/281073/281542/281647/281854/281872/281875/281876/282023/282152/282191/282291/282306/282307/282308/282876/286865/317711/407107/408016/504531/504939/504943/505463/506182/506270/506387/506751/507234/507554/508233/508490/508632/509500/510618/510767/511043/511077/511602/511754/512613/512915/513497/514090/514386/514508/515011/517948/518914/519018/519217/519357/520030/520167/…	87
bta04371	Apelin signaling pathway	124/5632	142/8468	9.38428e-09	6.0898e-08	2.01767e-08	280991/281103/281201/281202/281203/281204/281375/281407/281499/281561/281603/281607/281790/281791/281796/281797/281878/281879/281985/282143/282322/282323/282324/282382/282531/282637/282876/286850/286879/287018/287026/317654/327672/327715/337925/338037/338446/338472/404181/407125/407231/504201/504242/505519/505611/505740/506083/506322/507041/507414/508888/509232/509936/510059/510434/510708/511812/…	124
bta00240	Pyrimidine metabolism	90/5632	99/8468	1.113e-08	6.92785e-08	2.29534e-08	281124/281363/281568/281951/281991/282223/282312/282342/404189/493724/504261/504452/504454/504557/504652/505537/505599/505641/506087/506131/506240/507314/507631/507945/508049/508097/508167/509241/509354/509965/510678/511449/511587/511858/512375/512971/514682/514793/515029/515532/515663/516337/518086/519697/526320/527380/528960/529405/529410/530642/531411/532399/533096/533873/534046/534232/534611/…	90
bta04066	HIF-1 signaling pathway	90/5632	99/8468	1.113e-08	6.92785e-08	2.29534e-08	280705/280784/280817/280826/280939/280991/281010/281020/281112/281137/281141/281181/281237/281239/281355/281375/281536/281572/281751/281814/281848/281987/282001/282002/282092/282140/282141/282162/282306/282307/282308/282325/282356/282876/286865/327672/404181/407109/407183/407217/408017/503620/504531/504653/504698/505453/505709/506083/507359/508233/508541/508619/509613/510434/512613/513221/513497/…	90
bta04072	Phospholipase D signaling pathway	133/5632	154/8468	1.32933e-08	8.10894e-08	2.68666e-08	280728/280832/280991/281136/281603/281607/281642/281793/281885/281985/281987/282001/282020/282226/282301/282306/282307/282308/282861/286865/287026/327672/338049/338058/407217/408017/504531/505238/505485/505611/505740/505908/506315/506322/506348/506607/506783/507196/507456/507598/508794/508819/508888/509748/509936/510434/510708/511691/511887/512112/512696/513389/513723/514554/515159/515515/515621/…	133
bta04140	Autophagy - animal	118/5632	135/8468	1.90341e-08	1.13831e-07	3.77147e-08	280991/281020/281105/281814/281848/281897/282152/282306/282307/282308/282320/282322/282323/282531/282691/282883/286865/327672/327694/327715/338472/404181/408002/408003/497199/504531/505708/505901/506083/506322/506754/506862/507056/507309/507340/507414/508571/508631/509084/509587/509970/510434/511036/511340/512685/513829/514596/514607/514859/515200/517263/517948/519269/519982/521196/524361/525506/…	118
bta05217	Basal cell carcinoma	61/5632	64/8468	2.47615e-08	1.45236e-07	4.81195e-08	280730/281542/286821/445416/445417/445418/445419/445420/493729/504357/504939/505075/505463/507948/508008/510255/511308/511619/513497/514090/515303/515323/517588/519357/520994/521364/522467/523325/524255/526572/530005/533233/533782/535067/535399/537330/538507/538536/538627/538720/538808/539003/539203/539308/539337/540199/540481/540662/540753/540830/541218/541243/613288/614312/615037/616913/618405/…	61
bta04070	Phosphatidylinositol signaling system	91/5632	101/8468	2.82839e-08	1.62766e-07	5.39277e-08	281865/281869/281878/281879/281985/281986/281987/282001/282002/282087/282306/282307/282308/282309/282325/286846/286865/287026/497026/504531/506348/506349/507329/507860/508236/508819/508888/510684/511124/511887/513057/513301/513389/513986/514123/514307/514596/515135/515669/517948/518371/518435/518488/518523/519037/520277/521790/521960/530095/530577/532797/533289/533622/534029/534051/534793/534815/…	91
bta05418	Fluid shear stress and atherosclerosis	126/5632	146/8468	3.55286e-08	2.00671e-07	6.64863e-08	280726/280795/280831/280943/280950/280979/280991/281020/281040/281043/281073/281137/281237/281250/281251/281345/281346/281356/281407/281440/281484/281529/281542/281557/281572/281598/281805/281806/281832/281839/281854/281875/282118/282131/282306/282307/282308/282527/282642/282646/282871/282872/286807/286865/286877/286883/327671/327709/338045/338049/338068/404101/404122/407127/407128/407170/407231/…	126
bta04512	ECM-receptor interaction	77/5632	84/8468	5.28742e-08	2.93212e-07	9.71469e-08	280794/280936/281052/281057/281069/281088/281227/281233/281439/281450/281499/281530/281872/281873/281875/281876/282187/282188/282191/282194/282195/282564/282642/282644/282654/282661/282882/317711/338092/407107/407142/444872/504323/504977/505942/506387/506526/506751/506953/506995/507525/508133/508490/508632/511043/511422/511602/511976/514031/515011/517433/518914/520030/520167/522692/523526/523755/…	77
bta04725	Cholinergic synapse	100/5632	113/8468	5.60737e-08	3.05402e-07	1.01186e-07	280795/280991/281020/281201/281202/281203/281204/281603/281684/281685/281686/281713/281788/281790/281791/281792/281796/281797/281878/281879/281883/281884/281985/282001/282002/282162/282178/282181/282306/282307/282308/282322/282323/282325/282410/282648/282702/286850/286865/287018/287026/327672/408013/408015/504531/505740/506322/508888/509779/509936/510708/511812/512311/512928/513010/513105/513340/…	100
bta04926	Relaxin signaling pathway	117/5632	135/8468	6.54309e-08	3.50113e-07	1.15999e-07	280795/280831/280991/281137/281201/281202/281203/281204/281308/281572/281603/281637/281638/281713/281750/281790/281791/281792/281793/281796/281797/281870/281914/281985/282001/282121/282122/282187/282188/282191/282291/282306/282307/282308/282322/282323/282382/282871/282872/282876/286850/286865/286877/287018/287026/317711/327672/407107/407217/450212/504531/505740/506322/507053/507196/508233/508632/…	117
bta04933	AGE-RAGE signaling pathway in diabetic complications	92/5632	103/8468	6.72269e-08	3.53521e-07	1.17128e-07	280686/280730/280794/280826/280831/280943/280991/281020/281043/281112/281137/281250/281251/281375/281402/281440/281484/281529/281572/281607/281839/281985/281986/281987/282001/282118/282121/282122/282187/282188/282191/282306/282307/282308/282325/282375/282376/282382/282872/286865/286877/287026/317711/327672/407107/407125/408016/504531/505708/506322/506618/507041/508233/508541/508632/508888/510618/…	92
bta04062	Chemokine signaling pathway	158/5632	189/8468	7.85705e-08	4.06169e-07	1.34572e-07	280814/280991/281043/281044/281073/281201/281202/281203/281204/281214/281345/281440/281577/281603/281637/281638/281666/281735/281736/281790/281791/281796/281797/281801/281802/281854/281985/282031/282041/282170/282291/282306/282307/282308/282322/282323/282325/282376/286850/286865/286877/287018/287026/319096/327671/327672/327708/327712/338049/404072/407771/408018/408019/414347/497017/497018/497021/…	158
bta04728	Dopaminergic synapse	116/5632	134/8468	8.59735e-08	4.37032e-07	1.44798e-07	280707/280762/280795/280991/281125/281126/281201/281202/281203/281204/281293/281713/281790/281791/281792/281793/281796/281797/281878/281879/281985/282001/282002/282162/282318/282320/282322/282323/282325/282410/282459/282471/282648/286850/286852/287018/287026/338445/408013/408015/505740/505757/505915/508045/508888/509290/509827/511273/511812/512943/513010/513105/513340/514261/515669/516175/520277/…	116
bta04370	VEGF signaling pathway	57/5632	60/8468	1.05974e-07	5.29872e-07	1.75557e-07	280991/281440/281572/281987/282001/282002/282023/282306/282307/282308/282321/282325/286852/286865/327671/327672/407170/504531/505485/506270/506322/510434/512943/516099/517456/517948/521196/522866/525072/526364/530059/530401/531209/531391/532712/533103/533199/533455/533527/534492/534923/535327/535742/541140/615013/615215/617585/618605/618906/619066/788091/790867/100137872/100140945/100298939/10033…	57
bta04110	Cell cycle	111/5632	128/8468	1.33354e-07	6.56018e-07	2.17352e-07	281061/281302/281542/281667/281729/282125/282126/282370/286862/286863/287022/327679/337870/404126/407223/407228/504367/504869/504939/505453/505463/505691/505847/506605/506740/506970/507731/508043/510120/510244/510618/510916/510972/511077/511281/511754/512613/512651/512915/513497/513523/513678/514777/515125/515301/515462/515476/515499/516010/516094/518880/518897/519018/519217/519409/520049/520188/…	111
bta00230	Purine metabolism	149/5632	178/8468	1.55942e-07	7.54957e-07	2.50133e-07	280712/280715/280716/280960/281183/281216/281217/281229/281357/281363/281603/281613/281951/281969/281970/281971/281972/281973/281974/281976/281977/281978/281991/282223/282244/282245/282312/282342/282433/404170/404189/493724/504305/504439/504452/504454/505537/505599/505641/505740/506061/506087/506240/506787/506980/507314/508049/508097/508167/509354/509652/509936/510678/510708/510949/511200/511269/…	149
bta04724	Glutamatergic synapse	99/5632	113/8468	2.10293e-07	9.91916e-07	3.28642e-07	281199/281201/281202/281203/281204/281603/281790/281791/281792/281793/281796/281797/281878/281879/281985/282001/282002/282321/282322/282323/282325/282353/282354/282648/286850/286852/287018/287026/327672/338044/408013/408015/505485/505740/508124/508888/509936/510708/510811/511812/512428/513340/514554/515669/518849/518970/519904/522159/522866/523673/524212/525072/525335/525482/525962/526088/526364/…	99
bta03040	Spliceosome	116/5632	135/8468	2.11392e-07	9.91916e-07	3.28642e-07	281827/281831/282254/282421/326578/504381/504962/505019/505093/505417/506123/506405/507066/507180/507240/507639/507738/507828/507895/507944/508179/508312/508660/508735/508788/509425/509591/509802/509905/509917/510177/510322/510474/510529/510852/510872/512318/512327/512330/512584/512680/512694/512824/513428/513782/513868/514003/514932/515145/515290/518045/520500/522372/522621/523250/525110/526536/…	116
bta04668	TNF signaling pathway	95/5632	108/8468	2.40107e-07	1.10959e-06	3.67628e-07	280795/280826/280831/280840/280845/280943/280991/281043/281073/281094/281095/281137/281214/281248/281251/281309/281484/281666/281713/281839/281854/281915/282023/282081/282118/282291/282306/282307/282308/282488/282527/282871/286865/286883/327672/327712/338033/407221/408016/444867/493720/497199/504408/504531/504707/504727/506182/507234/507427/507481/508105/508233/508431/508608/509827/512943/513010/…	95
bta05230	Central carbon metabolism in cancer	59/5632	63/8468	2.82161e-07	1.28446e-06	4.25569e-07	280817/280832/280855/280991/281179/281542/281768/281769/281814/282301/282306/282307/282308/282355/282356/282357/282369/286865/327672/353111/404148/404193/407109/407217/504531/505709/506322/506544/507119/508683/510085/510434/511077/512571/512700/515924/517948/521196/525335/527165/528655/531391/533199/534923/535416/539126/539561/540786/541140/613610/614027/614824/616576/768012/788926/100137872/1001…	59
bta05221	Acute myeloid leukemia	63/5632	68/8468	3.29858e-07	1.47951e-06	4.90192e-07	280823/280832/280991/281073/281095/281402/281677/281854/282151/282227/282306/282307/282308/282375/282376/286865/327672/353106/404181/445543/504531/506083/506322/507100/508233/508424/508541/509418/509613/510434/511077/511206/512237/512700/515303/515310/517948/521196/524530/529631/531391/533199/534280/534346/534401/534923/535298/535399/536051/537682/538628/540421/540481/541140/615013/616115/782690/…	63
bta05231	Choline metabolism in cancer	90/5632	102/8468	3.62433e-07	1.5977e-06	5.2935e-07	280795/280831/280991/281440/281577/281814/281987/282001/282002/282301/282306/282307/282308/282325/286865/327671/327672/404181/407217/504482/504531/505485/505908/506083/506322/506348/508155/508819/509613/510434/511291/511887/512311/513389/513723/514554/514865/517948/518371/518469/518523/519461/521196/522159/522866/525072/525931/526175/526364/527165/528204/530095/530146/530315/531209/531391/531488/…	90
bta04350	TGF-beta signaling pathway	75/5632	83/8468	3.66685e-07	1.5977e-06	5.2935e-07	280760/280943/281237/281530/281598/281867/282131/282320/282382/286859/327672/327681/338049/338068/404101/404181/407127/407128/407175/407228/497011/505025/505453/506083/506721/507682/509942/510050/510559/511077/511279/513902/514963/515125/516010/517587/518880/524361/524870/525428/527124/530147/530430/530748/530785/531391/534018/534069/534579/535321/535376/535632/535916/536380/536671/538690/538769/…	75
bta01200	Carbon metabolism	99/5632	114/8468	5.54083e-07	2.38022e-06	7.88613e-07	280682/280719/280808/280817/280871/280976/281141/281179/281181/281206/281235/281306/281480/281543/281748/281785/281810/282446/282873/286886/327669/327692/327696/338471/404148/407109/445425/497032/504584/505103/505515/505968/506459/506544/506888/507119/507197/507476/507517/507688/507817/507949/508170/508683/509002/509186/509481/509566/509983/510506/511082/511090/511222/512044/512571/512723/512995/…	99
bta04660	T cell receptor signaling pathway	94/5632	108/8468	8.56503e-07	3.62824e-06	1.20211e-06	280795/280825/280831/280943/280991/281050/281053/281054/281055/281056/281060/281073/281095/281237/281246/281732/281854/281987/282291/282306/282307/282308/282321/282387/286852/286865/327672/338049/407098/407152/504509/504531/504733/504994/505901/506322/506727/507026/508233/508890/510434/510618/511224/512943/513244/513673/514735/515377/515718/517948/521196/521961/522311/522346/525408/525906/526430/…	94
bta05032	Morphine addiction	83/5632	94/8468	9.7638e-07	4.0794e-06	1.35159e-06	281125/281201/281202/281203/281204/281603/281637/281638/281790/281791/281792/281793/281796/281797/281801/281969/281970/281971/282001/282002/282133/282236/282237/282238/282239/282240/282322/282323/282325/282410/282648/286850/287018/505740/506061/506787/508711/509936/510708/511812/512222/512489/513340/513785/517040/517459/520743/521180/521413/522099/522509/523515/524115/524446/524624/525482/525962/…	83
bta04727	GABAergic synapse	79/5632	89/8468	1.08859e-06	4.48674e-06	1.48655e-06	280969/281199/281201/281202/281203/281204/281603/281790/281791/281792/281796/281797/282001/282002/282236/282237/282238/282239/282240/282322/282323/282325/282410/282531/282648/286850/287018/327715/338044/338472/407118/408013/408015/504457/505740/508711/509779/509936/510708/511812/512459/512495/513340/513785/517040/517459/517552/520743/521180/522099/523515/523970/524115/525335/525482/525962/527180/…	79
bta04912	GnRH signaling pathway	82/5632	93/8468	1.30601e-06	5.31111e-06	1.75968e-06	280749/280831/281171/281603/281788/281793/281798/281878/281879/281915/281985/282001/282162/282322/282323/282325/282872/286883/287026/327672/407217/408013/408015/504592/505485/505708/505740/506322/508888/508943/509779/509936/510434/510708/511779/512943/514554/515669/516039/520277/521196/522159/522866/522921/523962/525072/525416/525482/526364/526469/530719/531209/531391/532712/532713/533199/534125/…	82
bta04218	Cellular senescence	142/5632	172/8468	1.61318e-06	6.47393e-06	2.14494e-06	280826/280991/281061/281250/281375/281420/281542/281661/281662/281667/281878/281879/282119/282120/282261/282306/282307/282308/282318/282321/282382/282478/282479/282480/282716/286852/286865/286883/327672/327679/327716/338045/408013/504531/504647/504869/504939/505463/506322/506618/508233/509613/510158/510420/510434/510618/511077/511224/511754/512233/512943/513497/513643/513678/514142/514642/515125/…	142
bta05412	Arrhythmogenic right ventricular cardiomyopathy (ARVC)	62/5632	68/8468	1.82935e-06	7.24613e-06	2.40079e-06	280765/280979/281062/281128/281193/281439/281872/281873/281875/281876/282160/282161/282564/282608/282642/282644/282882/286800/327667/327703/399681/404122/408013/408015/445543/506155/506526/506953/506995/508490/509779/511976/514031/514360/515011/515303/517059/519331/519644/521616/523755/526848/527492/529382/535043/535372/535399/535951/536286/536607/537784/538496/539003/539969/540481/541308/780777/…	62
bta04142	Lysosome	107/5632	126/8468	2.18711e-06	8.55215e-06	2.8335e-06	280798/280815/281023/281078/281080/281105/281281/281291/281421/281433/281698/281849/281897/281909/282148/282271/282272/282470/282657/282883/286768/286772/327687/327711/338038/404135/404155/404156/404187/504310/504468/504524/504799/504960/505097/505514/505554/505684/505738/506192/507188/507677/508713/508867/509427/509610/509715/509820/510524/510539/510620/510967/511050/511345/511591/511607/511839/…	107
bta05169	Epstein-Barr virus infection	169/5632	209/8468	2.40499e-06	9.28509e-06	3.07634e-06	280831/280955/280991/281020/281057/281061/281073/281237/281246/281542/281667/281827/281831/281839/281854/281874/281987/282015/282016/282125/282126/282223/282254/282291/282306/282307/282308/282312/282322/282323/282419/282420/286849/286862/286863/286865/286883/287022/326578/327677/347700/404098/404126/407106/407126/407223/504242/504452/504531/504707/504727/504760/504937/505453/505599/505641/506087/…	169
bta04670	Leukocyte transendothelial migration	96/5632	112/8468	3.05812e-06	1.16591e-05	3.86289e-06	280979/281112/281258/281345/281346/281440/281736/281790/281791/281839/281874/281876/281877/281987/282001/282002/282031/282041/282118/282184/282306/282307/282308/282325/282871/282872/282882/286865/327671/327708/338049/404089/404122/404153/414735/414921/414922/504531/504782/505519/505964/506270/506545/507859/508234/508257/508268/511318/511460/512405/512943/512975/513034/513412/514634/514998/515187/…	96
bta04137	Mitophagy - animal	60/5632	66/8468	3.47722e-06	1.30932e-05	4.33805e-06	280831/281370/281542/281814/281942/282152/282419/282420/282531/327715/338045/338472/352959/407219/506322/506862/508233/508608/509970/510032/510683/511257/514858/515032/515180/517263/518258/519269/520800/521378/526310/527278/532686/533141/534125/534150/534252/534574/534615/535369/535530/535589/535742/535820/537631/538284/538743/539235/539941/540482/540741/540803/541140/614074/615342/615565/616503/…	60
bta04730	Long-term depression	55/5632	60/8468	4.7336e-06	1.75792e-05	5.82436e-06	280755/281216/281239/281716/281788/281790/281791/281792/281793/281848/281878/281879/281985/282001/282002/282004/282320/282325/282433/282648/287026/327672/505485/505611/506322/508888/510434/515159/515669/521196/522866/524361/525072/526364/529618/531209/531391/533199/533330/534626/534996/535321/536051/536132/536654/539521/540421/540485/541140/613600/616856/100138150/100139857/100298939/107131151	55
bta04721	Synaptic vesicle cycle	59/5632	65/8468	4.78386e-06	1.75792e-05	5.82436e-06	281078/281080/281511/281641/281698/281711/282029/282116/282147/282148/282183/282377/282378/282405/282410/282471/282648/282657/286768/287017/338038/338059/338075/338082/338089/404152/504457/505224/505684/506315/508327/508794/509248/511691/511839/513275/513684/514368/515216/517446/518407/518849/519148/526874/529659/530692/534114/536553/540113/540853/550622/613925/616684/617708/784636/785833/788566/…	59
bta04540	Gap junction	80/5632	92/8468	6.20993e-06	2.2548e-05	7.4706e-06	281061/281125/281126/281136/281193/281216/281555/281603/281604/281788/281790/281791/281793/281878/281879/281985/282001/282002/282004/282301/282322/282323/282325/282433/282577/287026/327672/404053/407102/407135/407217/407230/504244/504592/505740/505908/506322/508888/509936/510434/510708/515669/521196/523542/525482/525931/527165/530315/531391/533199/533330/534206/535298/535603/535742/536654/537682/…	80
bta04915	Estrogen signaling pathway	86/5632	100/8468	7.54942e-06	2.70891e-05	8.97516e-06	280795/280831/280991/281146/281603/281713/281790/281791/281792/281793/281827/281831/281832/281878/281879/281985/282254/282306/282307/282308/282322/282323/282646/282871/282872/286865/287026/327672/407217/407238/504531/505708/505740/506322/507196/508535/508888/509827/509936/510434/510708/512696/513010/513105/513785/515669/517040/517948/520277/520743/521196/522921/524734/525482/526088/529566/531391/…	86
bta04664	Fc epsilon RI signaling pathway	65/5632	73/8468	7.90912e-06	2.80498e-05	9.29345e-06	280823/280825/280943/280991/281095/281247/281440/281987/282001/282226/282306/282307/282308/286865/286883/327671/327672/404074/504531/505485/506322/506783/507329/510434/512943/513244/514735/515515/515718/516039/517948/521196/521961/522866/525072/526364/526469/527263/529346/531209/531391/531987/533199/533459/534125/534492/534923/534996/535298/535327/537631/537682/539941/541140/613869/617345/618906/…	65
bta04024	cAMP signaling pathway	174/5632	218/8468	8.12637e-06	2.8489e-05	9.43898e-06	280795/280831/280991/281067/281125/281126/281171/281172/281192/281299/281371/281440/281603/281604/281605/281684/281700/281701/281713/281749/281773/281790/281791/281793/281992/282031/282041/282083/282133/282146/282162/282291/282306/282307/282308/282318/282322/282323/282329/282330/282459/282562/282598/282641/286865/286879/317654/317708/319095/327671/327672/327708/338049/407136/407137/407172/407196/…	174
bta00071	Fatty acid degradation	40/5632	42/8468	8.42553e-06	2.92021e-05	9.67525e-06	281618/281748/281810/281811/282130/504301/504502/505355/505515/505968/506059/506310/506812/507477/508324/508629/509459/510065/510551/511082/511222/511890/512044/513710/513967/513996/514159/515577/516085/518852/520508/522006/526688/532785/535174/536628/537161/537539/614508/100138312	40
bta04924	Renin secretion	61/5632	68/8468	8.57605e-06	2.93898e-05	9.73744e-06	280909/281105/281216/281604/281605/281606/281607/281713/281749/281790/281791/281793/281878/281879/281883/281969/281970/281985/282133/282321/282322/282323/282329/282331/282433/282573/282653/286852/287026/319095/408013/408015/505740/507504/507643/508888/509484/509779/509936/515669/517688/520277/526211/527114/533048/533323/533330/533527/534256/536636/536654/539277/539521/613600/615187/617095/617412/…	61
bta01524	Platinum drug resistance	68/5632	77/8468	9.54286e-06	3.23397e-05	1.07148e-05	280730/280991/281020/281542/281647/281805/281806/282097/282152/282306/282307/282308/282488/286865/327672/327709/353120/407111/408016/414925/493719/493720/504531/505642/505709/507346/507481/510373/510767/513497/513606/514090/514386/517422/517724/517948/518075/518976/520925/521685/525938/526824/531391/533115/533652/533917/534923/537380/537782/537958/540378/540526/541275/613905/615013/615507/615552/…	68
bta04750	Inflammatory mediator regulation of TRP channels	88/5632	103/8468	1.05539e-05	3.53729e-05	1.17197e-05	281231/281239/281251/281350/281603/281793/281878/281879/281985/281987/282001/282002/282162/282306/282307/282308/282318/282322/282323/282325/282329/282331/282638/286865/286883/287026/353111/407135/407169/407230/504531/505317/505485/505708/505740/505901/507041/507664/508888/509936/510406/510708/512943/515640/515669/516039/516085/516175/517948/518542/520277/522866/523538/525072/525416/525482/526364/…	88
bta04723	Retrograde endocannabinoid signaling	127/5632	155/8468	1.23272e-05	4.08672e-05	1.35401e-05	281201/281202/281203/281204/281603/281742/281790/281791/281792/281796/281797/281878/281879/281985/282001/282002/282023/282236/282237/282238/282239/282240/282289/282290/282322/282323/282325/282410/282517/282648/286850/287018/287026/287027/288380/326346/327660/327665/327670/327672/327673/327680/327691/327697/327698/327701/327704/327710/327713/327714/327717/338046/338057/338060/338061/338063/338064/…	127
bta04930	Type II diabetes mellitus	43/5632	46/8468	1.52175e-05	4.99067e-05	1.65351e-05	280817/280943/281854/282081/282306/282307/282308/282357/282359/282410/282411/282648/282865/286865/286877/327672/338437/353113/408013/408015/408017/504531/505708/507041/512571/514607/517948/518795/531391/532060/534125/537631/538598/538927/539579/539941/540412/614824/616576/618421/788926/100139219/100300012	43
bta04120	Ubiquitin mediated proteolysis	117/5632	142/8468	1.61659e-05	5.2453e-05	1.73787e-05	281225/281647/282081/282107/282869/326583/353120/407228/497204/505133/505512/506103/506962/507005/507781/508358/508431/508513/509231/509471/510003/510331/510924/511467/511631/511801/511826/511951/512207/512457/512589/512647/512651/512750/513789/513868/513902/514386/514445/514508/515573/515582/515595/517544/518795/518834/518857/518880/519018/519357/519896/520833/521975/523962/525906/527418/528138/…	117
bta04146	Peroxisome	73/5632	84/8468	1.67607e-05	5.32501e-05	1.76428e-05	280763/280960/281092/281235/281360/281400/281495/281496/281997/282639/282876/317658/327669/493643/504360/504826/505355/505763/505771/505792/506007/506059/506518/506527/506631/507393/508324/508609/508918/509102/509481/510065/510447/511716/512341/512677/512902/513533/513996/514159/514832/515608/515730/518852/521522/525262/526059/526436/531027/531682/533077/534380/534944/535508/535727/536628/537161/…	73
bta04911	Insulin secretion	73/5632	84/8468	1.67607e-05	5.32501e-05	1.76428e-05	280802/281603/281685/281713/281773/281788/281793/281879/281985/282001/282002/282029/282116/282162/282322/282323/282325/282356/282357/282562/282573/282598/287026/319095/404177/407176/408008/408013/408015/505740/506207/508888/509779/509827/509936/510026/510708/511073/513010/513105/515161/515669/517284/517420/519758/520448/525416/525482/529566/530719/532060/532713/532844/534129/534180/534568/534591/…	73
bta03013	RNA transport	139/5632	172/8468	2.00271e-05	6.28199e-05	2.08135e-05	281751/282220/286807/286819/286870/327694/407144/444858/504307/504506/504752/504786/504823/504958/505417/505850/506509/506564/506738/506836/506873/507410/507478/507482/507738/507804/507869/509256/509613/509764/509864/509871/510004/510201/510246/510250/510259/510540/510568/510872/511189/511248/511286/511306/511392/512136/512203/512350/512530/513043/513080/513270/513481/513793/513958/515127/515145/…	139
bta04211	Longevity regulating pathway	79/5632	92/8468	2.01847e-05	6.28199e-05	2.08135e-05	280730/280991/281239/281496/281542/281603/281713/281751/281848/281993/282306/282307/282308/282322/282323/282324/282865/286865/338446/404181/407234/407235/408017/504531/505740/506083/506322/506618/507056/507340/508233/509084/509613/509827/509863/509936/510708/511961/512665/513010/513105/514607/514859/515914/517850/517948/519920/525482/526310/528204/528606/529566/531682/532686/533440/534107/534129/…	79
bta04971	Gastric acid secretion	65/5632	74/8468	2.27406e-05	7.00594e-05	2.32121e-05	280740/280932/281067/281603/281665/281685/281790/281791/281793/281878/281879/281883/281985/282001/282002/282083/282162/282322/282323/282325/282562/282590/282598/287026/317654/338037/404084/505740/508888/509936/510026/510708/515161/515669/518025/519758/520277/521163/521257/522184/525109/525416/525482/526379/530719/532713/532844/533343/533378/535603/536654/536970/537960/539250/539277/539521/613890/…	65
bta04520	Adherens junction	61/5632	69/8468	2.59015e-05	7.89996e-05	2.61741e-05	280855/280979/281440/281577/281768/281848/282382/282419/282420/282637/327671/327672/338049/404122/407102/407217/408017/504482/504492/505453/505696/505709/507204/507632/507837/508150/508658/512072/515125/515187/515303/516010/520631/522269/524770/526848/527263/527492/527964/529146/531391/531488/532712/533492/534692/535376/535399/535742/536092/539003/539235/539359/540248/540481/540674/619066/780777/…	61
bta04925	Aldosterone synthesis and secretion	71/5632	82/8468	2.90379e-05	8.76886e-05	2.9053e-05	281276/281299/281507/281603/281607/281713/281788/281793/281824/281878/281879/281971/281985/282001/282002/282162/282322/282323/282325/282346/282411/282412/282413/282425/286879/287026/338048/408013/408015/505740/506967/507041/508888/509779/509827/509936/510708/511504/513010/513105/515669/517688/519188/520277/520498/523665/525416/525482/526873/528390/529566/530719/532713/533048/533270/534129/535603/…	71
bta01230	Biosynthesis of amino acids	64/5632	73/8468	3.02709e-05	8.87752e-05	2.9413e-05	280682/280726/280869/280887/280976/281141/281181/281199/281206/281235/281543/281643/282446/286886/327669/338471/404148/445425/504584/504987/505103/505926/506544/507119/507197/507476/507517/508683/509002/509186/509566/510506/510583/512571/512771/512995/513453/513608/514525/514759/515263/518752/526006/527403/533044/533481/533630/533764/537688/538004/538592/539159/539188/539579/539606/540303/541078/…	64
bta04920	Adipocytokine signaling pathway	64/5632	73/8468	3.02709e-05	8.87752e-05	2.9413e-05	280836/280943/280991/281052/281073/281416/281854/281992/282081/282291/282324/282356/282359/282527/282855/282856/282865/338033/338446/369023/407234/407235/497205/504216/504707/504943/505012/505901/506059/506727/506812/507554/508233/508541/509084/509459/509500/511961/512665/513710/514159/514607/515338/515577/525408/526688/533590/534107/534125/534923/536628/537161/537631/538598/538710/538954/539941/…	64
bta05211	Renal cell carcinoma	64/5632	73/8468	3.02709e-05	8.87752e-05	2.9413e-05	280831/280855/280991/281010/281440/281572/281814/282031/282306/282307/282308/282356/282711/282879/286865/327672/327708/504531/505453/506322/507189/510434/512841/513497/513673/517948/518180/518880/520260/520454/520800/521196/526652/531391/532712/533199/533445/533590/533729/534069/534075/534526/534923/535219/535298/535578/536051/536763/537682/538957/539224/539742/540085/540106/540313/540388/540421/…	64
bta04330	Notch signaling pathway	45/5632	49/8468	3.27917e-05	9.52522e-05	3.1559e-05	281730/282010/282705/326578/404126/407215/407223/493993/505267/505453/505993/510973/512187/512873/513131/513669/513730/514420/514929/515051/516209/517405/517541/518746/521194/523325/524779/528508/530913/532242/532767/534057/538549/539203/539247/540059/540588/614312/767866/767928/783681/787633/788775/789485/100336926	45
bta04961	Endocrine and other factor-regulated calcium reabsorption	40/5632	43/8468	4.27522e-05	0.000123013	4.07568e-05	281078/281080/281698/281773/281793/281985/282001/282002/282183/282322/282323/282325/282562/282598/287026/407238/506315/507783/508794/508888/509936/510026/511691/515161/515216/515669/517446/519758/524365/525482/532844/533656/534708/536553/536654/537960/538896/539930/784635/784636	40
bta04960	Aldosterone-regulated sodium reabsorption	35/5632	37/8468	5.12562e-05	0.000146104	4.84072e-05	281239/281773/282001/282002/282306/282307/282308/282325/282348/282434/282562/282598/286865/327672/408017/504531/510003/510026/515161/515854/517948/519758/528453/531391/532844/533355/537614/537960/538598/539250/541140/617802/768005/100138102/100295639	35
bta00534	Glycosaminoglycan biosynthesis - heparan sulfate / heparin	24/5632	24/8468	5.52101e-05	0.000155917	5.16586e-05	281151/281195/286838/404162/493989/507559/511060/514172/517768/518563/521959/522406/523780/524136/529260/532099/538566/538602/538691/540355/540527/541295/617069/783970	24
bta04270	Vascular smooth muscle contraction	105/5632	128/8468	6.34164e-05	0.00017745	5.87927e-05	281216/281341/281357/281595/281603/281607/281660/281749/281788/281793/281878/281879/281918/281985/282001/282002/282004/282041/282134/282318/282322/282323/282325/282433/282573/282861/287026/327672/338037/338049/407140/407176/408013/408015/503575/504230/504978/505485/505611/505708/505740/505901/505964/506243/507041/507201/508888/509779/509936/510434/510708/511890/512431/513377/515159/515421/515610/…	105
bta04713	Circadian entrainment	84/5632	100/8468	6.41692e-05	0.000177924	5.89497e-05	280795/281201/281202/281203/281204/281216/281603/281713/281790/281791/281792/281793/281796/281797/281879/281985/282001/282002/282004/282162/282322/282323/282325/282411/282412/282413/282433/286850/287018/287026/319095/327672/408013/408015/504408/505740/507449/508888/509936/510708/511812/512237/513340/515669/516318/520277/520743/521844/524212/525416/525482/525962/526088/528665/529618/529904/530719/…	84
bta04662	B cell receptor signaling pathway	68/5632	79/8468	6.53433e-05	0.000179547	5.94875e-05	280795/280831/280991/281073/281440/281674/281854/282229/282291/282306/282307/282308/282321/282325/286852/286865/327671/327672/353510/407126/504531/504994/506322/506727/507329/508233/509801/510393/510434/511224/511435/514582/515377/515515/515718/517359/517948/521196/521961/523745/525408/530401/531391/533156/533199/533459/533527/534923/534996/535298/537682/540824/541127/541140/616115/617345/617585/…	68
bta04666	Fc gamma R-mediated phagocytosis	77/5632	91/8468	7.75304e-05	0.000211132	6.99522e-05	280814/280991/281345/281440/281478/281577/281766/281935/281987/282001/282002/282227/282229/282306/282307/282308/282325/286865/327671/327672/327705/404181/407152/504482/504531/505708/506083/506596/507041/507329/508402/508819/510083/512841/513539/514554/514735/515515/515718/517948/518180/521196/521961/522159/523797/529346/531391/531488/532712/533103/533199/533729/534553/534923/534996/535077/535225/…	77
bta04213	Longevity regulating pathway - multiple species	57/5632	65/8468	8.24672e-05	0.000222588	7.3748e-05	280991/281239/281495/281496/281603/281719/281827/281831/281848/282254/282306/282307/282308/282322/282323/282324/286865/404126/404181/407223/408017/503580/504531/505740/506083/506322/506618/507056/509936/510708/511961/512665/514607/514859/517948/520639/525482/531682/532686/534107/534923/535530/535603/538598/538954/539835/540190/540404/541140/613629/782397/788151/100137872/100139219/100298939/10030…	57
bta04080	Neuroactive ligand-receptor interaction	233/5632	305/8468	8.45811e-05	0.00022498	7.45402e-05	280685/280749/280804/280805/280836/280897/280901/281033/281097/281125/281126/281135/281136/281171/281172/281198/281207/281231/281298/281299/281371/281422/281604/281605/281606/281607/281642/281665/281684/281685/281686/281687/281688/281689/281716/281749/281750/281782/281783/281798/281900/281943/281946/281963/282020/282083/282088/282133/282134/282135/282177/282178/282179/282181/282236/282237/282238/…	233
bta05014	Amyotrophic lateral sclerosis (ALS)	46/5632	51/8468	8.48283e-05	0.00022498	7.45402e-05	280730/280943/281020/281347/281440/281495/281542/282152/282321/282527/286852/286883/338033/404121/408016/504336/505393/510082/510219/510373/510767/512943/514214/515022/516039/524212/528842/529618/531682/533527/534492/535327/535750/536132/537380/537782/537804/539764/541119/615013/617585/618181/618906/790867/100140945/100336579	46
bta00520	Amino sugar and nucleotide sugar metabolism	45/5632	50/8468	0.000115874	0.000304668	0.000100942	280808/280817/281564/281565/281779/282645/504468/504889/505648/506980/506997/507597/508132/508383/510978/512299/513158/513586/514161/515773/516214/516287/516539/519181/521401/522919/523154/526748/530101/530855/533608/534402/534788/535325/536960/537070/614824/616576/617688/618571/782201/788926/789394/100138313/100299558	45
bta05410	Hypertrophic cardiomyopathy (HCM)	69/5632	81/8468	0.000118004	0.000307616	0.000101919	280765/280826/280943/280979/281239/281439/281544/281872/281873/281875/281876/282160/282161/282324/282564/282608/282642/282644/282882/286800/286816/327667/327703/399681/404122/408013/408015/497015/497019/505519/506155/506526/506953/506995/508490/509484/509486/509779/511961/511976/512665/514031/515011/517059/519331/519644/521616/523755/529382/533219/534069/534107/535043/535277/535372/535951/536286/…	69
bta03420	Nucleotide excision repair	41/5632	45/8468	0.00012095	0.000312625	0.000103579	281991/504844/507912/507984/508389/508601/508652/509602/510678/511829/511896/511951/512754/513510/514842/515462/515499/515602/516371/518046/518857/518880/519357/522908/524274/530189/534176/537616/537958/539668/540564/613730/615512/615637/617899/617935/785457/100124507/100125238/100137723/104971312	41
bta05031	Amphetamine addiction	59/5632	68/8468	0.000123054	0.000315391	0.000104495	280707/280762/280795/280831/281125/281293/281385/281713/281793/282001/282002/282162/282318/282321/282322/282323/282325/282459/282471/286852/338445/408013/408015/505740/509827/513010/513105/516175/519403/520277/524212/525416/529566/529618/529904/530719/532713/533527/534129/534626/537804/538829/539277/540819/613629/616000/617095/617412/617585/617708/618181/785086/788410/788566/790867/100295209/1002…	59
bta04922	Glucagon signaling pathway	84/5632	101/8468	0.000132978	0.000337985	0.000111981	280802/280991/281274/281590/281713/281793/281878/281879/281985/281992/282162/282304/282321/282322/282323/282324/282356/282357/282855/282856/286852/287026/327664/338446/369023/404148/407109/505012/505453/505472/505560/506618/506812/508888/509459/509827/510708/511783/511961/512571/512665/512670/513010/513105/513710/515338/515433/515669/515732/520277/520388/525416/529566/530719/532713/533323/533527/…	84
bta05016	Huntington's disease	158/5632	202/8468	0.000154002	0.000388186	0.000128614	280730/281078/281080/281090/281091/281480/281495/281496/281528/281542/281561/281570/281640/281698/281713/281742/281985/281993/282119/282120/282183/282289/282290/282312/282393/282394/282478/282479/282480/282517/282578/282690/282701/282716/286885/287012/287020/287026/287027/288380/326346/327660/327665/327668/327670/327673/327675/327680/327688/327691/327696/327697/327698/327701/327704/327710/327713/…	158
bta00514	Other types of O-glycan biosynthesis	21/5632	21/8468	0.000188401	0.000467173	0.000154784	281781/282073/360194/404083/444859/493992/505267/507299/508782/511862/513167/514996/515771/516209/532053/532242/537054/617596/617609/789150/100125390	21
bta00900	Terpenoid backbone biosynthesis	21/5632	21/8468	0.000188401	0.000467173	0.000154784	281156/281169/327686/407159/407767/503684/505792/509696/509958/511082/512044/513533/514293/521115/523264/538104/539539/780882/785548/100125835/100849670	21
bta00010	Glycolysis / Gluconeogenesis	56/5632	65/8468	0.000278664	0.000685424	0.000227095	280808/280817/281141/281181/281274/281543/281617/281618/282855/282856/282873/369023/404148/407109/504584/505012/505515/506459/506544/506980/507093/507119/507476/507477/508629/508683/509566/510551/511469/512571/512723/513483/513967/514066/515263/518158/520508/526006/532231/533785/533910/534402/537539/538592/538710/539579/540303/541067/613610/614824/616576/616676/618607/767880/768012/788926	56
bta00532	Glycosaminoglycan biosynthesis - chondroitin sulfate / dermatan sulfate	20/5632	20/8468	0.000283609	0.000692005	0.000229275	281690/404162/493989/506758/507559/509328/511245/513030/514028/522406/523460/528057/528149/528860/534506/535975/540002/540357/541295/100616099	20
bta04115	p53 signaling pathway	62/5632	73/8468	0.000314026	0.000757673	0.000251032	280730/281061/281239/281375/281530/281542/281671/282261/282488/327679/408016/504235/504869/504939/505463/506713/507481/507901/508167/508875/509485/509863/510373/510618/510767/511754/512960/513497/513678/514005/514225/515105/515914/518897/519217/519357/519896/524530/526824/528453/528960/532527/533526/534323/534655/537782/538226/538436/538512/540378/540547/540733/540786/614739/614920/615414/616369/…	62
bta05033	Nicotine addiction	38/5632	42/8468	0.00031549	0.000757673	0.000251032	282178/282236/282237/282238/282239/282240/282410/282648/508711/517459/517519/518849/521180/522099/523515/524115/524212/527180/529593/529618/529659/529904/534626/537251/537804/539113/539194/540657/613670/615885/616000/618181/780973/100125225/100295209/100336579/104972746/107131146	38
bta05202	Transcriptional misregulation in cancer	151/5632	194/8468	0.000327555	0.000780503	0.000258596	280730/280796/280823/280826/280855/280952/281095/281177/281239/281309/281407/281408/281542/281677/281731/281848/281993/282151/282152/282227/282261/282713/282871/286849/326601/353110/353111/404126/407194/407219/407223/414345/445543/503620/504458/504512/504939/504943/505025/505304/505463/505691/505766/505908/506270/506618/506967/507100/507189/507554/507663/508233/508330/509135/509418/509500/510442/…	151
bta04530	Tight junction	143/5632	183/8468	0.000339227	0.000802048	0.000265735	280831/280979/281067/281258/281337/281338/281339/281341/281440/281577/281597/281876/282031/282041/282184/282320/282322/282323/282324/286877/317655/327716/338049/404053/404089/404108/404122/404153/407101/407102/408013/408020/414921/414922/504244/504245/505242/505519/505709/505940/505964/506545/506939/507041/507781/508045/508268/508445/509290/509882/510003/510618/510810/510832/511318/511460/511594/…	143
bta04918	Thyroid hormone synthesis	61/5632	72/8468	0.000404945	0.000950063	0.000314775	280706/280717/280749/280948/281209/281210/281603/281713/281773/281793/281878/281879/281985/282001/282002/282322/282323/282325/282518/282562/282598/282646/287026/407129/415110/415113/505310/505740/506406/508888/509121/509827/509936/510026/510708/511575/513010/513105/514414/515161/515669/519280/519758/523311/525482/525988/529566/530241/531369/531519/532844/533088/534110/534129/534661/535603/536654/…	61
bta00512	Mucin type O-glycan biosynthesis	29/5632	31/8468	0.000426778	0.000986406	0.000326816	281778/282241/282351/282407/404167/444879/504711/504951/506903/508488/524529/526331/531644/532545/534904/535458/539417/540500/540652/540848/614203/615819/616218/617031/618078/618655/782825/787200/100125265	29
bta00770	Pantothenate and CoA biosynthesis	19/5632	19/8468	0.000426904	0.000986406	0.000326816	281124/281643/504557/505926/509241/510749/514589/519816/526704/529405/534929/535887/535933/539294/614548/614728/614957/615535/785817	19
bta05216	Thyroid cancer	37/5632	41/8468	0.00043243	0.000991663	0.000328558	280730/281542/281993/282637/327672/353111/497019/504939/504943/505171/505463/506322/507554/507869/509500/510434/511077/513497/514090/515303/515924/519357/522998/524530/525329/531391/533199/534661/535399/536051/539003/540481/541140/541218/618405/782690/100298939	37
bta00510	N-Glycan biosynthesis	44/5632	50/8468	0.000466632	0.00106211	0.000351898	281177/281781/282073/282276/493992/504346/504474/504908/506537/506566/507210/507815/507939/509745/510138/510682/515282/515771/516155/520087/521539/523737/526256/526844/527449/530027/532645/534097/534231/534248/537595/537812/538731/538899/539661/539837/540155/614538/614624/615007/615012/785213/100125390/101906103	44
bta03020	RNA polymerase	28/5632	30/8468	0.000603862	0.00135425	0.00044869	282312/282342/504452/505599/505641/507314/508049/511587/512375/512971/516337/526320/529410/534232/535288/536316/538184/539061/540308/540428/540839/613778/614776/617375/617422/618296/767843/100140537	28
bta04392	Hippo signaling pathway - multiple species	28/5632	30/8468	0.000603862	0.00135425	0.00044869	282337/407122/505059/508208/510276/510549/513466/515407/515576/516557/519937/520101/520730/526771/530910/533729/533815/535935/536560/540479/614611/614786/616869/617525/768234/781683/100125315/100336629	28
bta05030	Cocaine addiction	43/5632	49/8468	0.000622926	0.00138681	0.000459477	280707/280762/280831/281066/281125/281126/281293/281385/281453/281713/281790/281791/281793/282173/282322/282323/282459/282471/338445/505740/508233/509827/513010/513105/519904/524212/529566/534129/537804/539521/540819/541056/616000/616115/617701/617708/618181/785086/788410/100137840/100139799/100295209/100336579	43
bta04114	Oocyte meiosis	96/5632	120/8468	0.000751692	0.0016494	0.000546478	280675/281061/281239/281603/281729/281848/281878/281879/282125/282126/282162/282318/282320/282321/282322/282323/282370/286852/286862/286863/287022/327672/327679/337870/407228/497026/504437/505740/505757/505915/506605/506740/507731/508043/509936/510708/511190/512651/512943/514174/514777/515080/515399/516175/516291/517953/518880/519217/520277/522122/522613/524361/525416/525482/526227/530719/531391/…	96
bta04726	Serotonergic synapse	96/5632	120/8468	0.000751692	0.0016494	0.000546478	280722/280762/281201/281202/281203/281204/281293/281790/281791/281792/281793/281796/281797/281878/281879/281985/282001/282002/282022/282023/282239/282322/282323/282325/282365/282410/282471/282648/286820/286850/287018/287026/317708/327672/338445/404074/404177/407135/407136/407137/407169/407196/407230/408013/408015/408016/504803/505485/505740/506322/508888/509779/510406/511812/512167/513340/515669/…	96
bta04720	Long-term potentiation	58/5632	69/8468	0.000856474	0.00186589	0.000618207	281878/281879/281985/282001/282002/282031/282162/282318/282321/282322/282323/282325/286852/287026/327672/327708/408015/505453/506322/508888/510434/511190/515669/516175/517953/520277/521196/524212/525416/526227/529618/530719/531391/532713/533199/533527/533908/535383/536051/536654/537804/538829/539277/540421/540485/541140/617095/617412/617585/618181/767949/790867/100297344/100298939/100336579/10033…	58
bta05166	HTLV-I infection	214/5632	285/8468	0.000892603	0.00193081	0.000639715	280730/280795/280826/280831/280845/280943/280991/281033/281036/281053/281054/281055/281073/281095/281148/281156/281248/281542/281603/281647/281713/281839/281854/281861/281862/281874/281877/281991/282118/282119/282120/282127/282152/282291/282301/282306/282307/282308/282321/282322/282323/282356/282375/282376/282382/282478/282479/282480/282527/282716/286849/286852/286865/286872/317776/337870/407125/…	214
bta00620	Pyruvate metabolism	34/5632	38/8468	0.00109775	0.00235784	0.000781201	281274/281306/281590/281618/282855/282856/282873/338471/407109/504764/506459/507477/507817/507844/508629/510284/511082/512044/512571/512723/513967/515338/520260/525155/525813/533910/535182/537539/539579/540335/540985/613610/767889/768012	34
bta05142	Chagas disease (American trypanosomiasis)	94/5632	118/8468	0.00111064	0.00236109	0.000782277	280677/280795/280826/280831/280943/280991/281036/281043/281053/281054/281055/281056/281073/281237/281246/281251/281375/281534/281536/281788/281789/281790/281791/281792/281793/281845/281854/281856/281857/281985/282170/282291/282306/282307/282308/282320/282382/282488/282527/282602/282876/286865/287026/327672/327712/407111/407237/444881/493720/497199/504531/507481/508045/508233/508619/508888/509290/…	94
bta05010	Alzheimer's disease	141/5632	183/8468	0.00111474	0.00236109	0.000782277	280722/280843/280943/281004/281066/281090/281091/281181/281251/281296/281480/281570/281640/281661/281662/281742/281878/281879/281985/282010/282132/282173/282289/282290/282321/282393/282394/282488/282517/282527/282578/282690/282701/282705/282857/286852/286885/287012/287020/287026/287027/288380/326346/327660/327665/327668/327670/327672/327673/327675/327680/327688/327691/327696/327697/327698/327701/…	141
bta04966	Collecting duct acid secretion	26/5632	28/8468	0.0012014	0.002527	0.000837245	280740/281641/282147/282148/282405/286768/286817/287017/338038/338059/338075/338082/338089/404152/505224/508327/511839/513684/514368/521163/538145/540113/550622/613925/614308/100337431	26
bta04657	IL-17 signaling pathway	77/5632	95/8468	0.00120965	0.002527	0.000837245	280795/280825/280826/280831/280943/281043/281073/281095/281096/281214/281237/281247/281251/281308/281309/281666/281735/281832/281854/281914/282023/282291/282646/282863/282871/327672/404072/408016/493720/504707/506030/506182/507234/507481/508105/508233/512125/512943/517192/524531/525040/526639/526816/529146/529183/531389/531391/532569/533141/533216/533605/534125/534492/535327/537631/537703/538094/…	77
bta03015	mRNA surveillance pathway	79/5632	98/8468	0.00142876	0.00296444	0.000982179	280875/281712/282298/282318/282320/282588/327689/338051/504506/504925/505417/505542/505757/505915/506507/507051/508045/508491/509290/509864/510604/510872/511286/511408/511555/512136/513043/513598/515145/516175/516411/518045/518859/520351/521086/524361/525143/527436/528728/529071/529442/531673/532337/532933/533147/533617/533788/534576/534600/535321/537131/537706/538724/538829/540191/541013/541077/…	79
bta05219	Bladder cancer	40/5632	46/8468	0.00145928	0.00300731	0.000996381	281308/281530/281542/281572/281769/282637/282871/282872/327672/407217/504408/505709/506322/510276/510434/510618/511077/513497/521196/522921/524530/525506/529131/530315/531391/533199/534712/535369/535742/536051/540378/540421/540873/541140/541184/616369/617024/100298939/100336102/107131151	40
bta05414	Dilated cardiomyopathy (DCM)	73/5632	90/8468	0.00155194	0.00317678	0.00105253	280765/280943/280979/281239/281439/281544/281603/281604/281793/281872/281873/281875/281876/282160/282161/282322/282323/282564/282608/282642/282644/282882/286800/286816/327667/327703/399681/404122/408013/408015/497015/497019/505519/505740/506155/506526/506953/506995/508490/509486/509779/509936/510708/511976/514031/515011/517059/519331/519644/521616/523755/525482/529382/533219/534069/535043/535277/…	73
bta05020	Prion diseases	29/5632	32/8468	0.0016422	0.00333914	0.00110633	280730/280826/281250/281251/281427/281495/281941/282322/282323/327672/327712/407125/415113/507339/507749/509968/510434/517356/526766/527263/527391/531391/532572/533199/534961/535613/617435/767866/786886	29
bta05133	Pertussis	64/5632	78/8468	0.00170485	0.00344358	0.00114093	280677/280678/280795/280826/280831/280943/281035/281246/281250/281251/281536/281651/281735/281790/281791/281856/281857/281873/281876/281877/282846/282876/327672/338049/407213/408016/444881/508233/509968/510427/511022/511581/512943/514214/515440/520277/526279/531079/531391/533692/533953/534125/534492/534553/534961/535327/537631/538639/539124/539277/539332/539350/539521/539941/614909/616115/617095/…	64
bta04914	Progesterone-mediated oocyte maturation	75/5632	93/8468	0.00183495	0.00368197	0.00121991	280991/281061/281239/281603/281667/281790/281791/281832/281848/282306/282307/282308/282322/282323/286865/327672/327679/337870/504437/504531/505740/505847/506605/507731/509936/510708/511190/512651/512943/514174/514777/517948/517953/519217/520188/521196/521939/522613/525482/526227/526376/530333/531391/533199/533323/533908/534125/534492/534923/535072/535327/535565/535603/536051/537016/537631/538238/…	75
bta03022	Basal transcription factors	39/5632	45/8468	0.0019275	0.00384241	0.00127307	505702/506674/507047/507792/507984/509259/509327/510921/511829/511896/513065/513231/513510/514443/515462/516001/516578/518030/518046/531109/532936/534176/534669/536067/538983/539938/540525/613479/613818/614227/615096/615512/615711/781912/785085/785612/789854/100125238/100137723	39
bta00250	Alanine, aspartate and glutamate metabolism	32/5632	36/8468	0.00201625	0.00396746	0.0013145	280726/280763/280969/281199/281206/281779/281785/286886/504261/507323/509432/509652/510506/510949/512459/512771/514209/517552/520620/521553/522529/525335/530101/532724/538579/539188/539561/614317/618400/784089/789572/100126042	32
bta04130	SNARE interactions in vesicular transport	32/5632	36/8468	0.00201625	0.00396746	0.0013145	282116/282377/505379/506198/507031/507309/507409/508675/509758/510312/510909/511030/513275/513621/519148/519624/522423/525379/532261/534304/539960/540406/613567/613984/614135/614520/616526/616923/780809/780850/788566/107131292	32
bta04340	Hedgehog signaling pathway	42/5632	49/8468	0.00206891	0.00404498	0.00134018	280834/281020/281637/281638/282322/282323/282684/282874/286821/407122/407190/407228/506060/507948/510255/510817/512018/513902/517588/520994/522714/523542/524530/527889/530618/534072/534325/535067/536011/538808/539308/540336/540642/540826/540830/541246/615414/768006/768234/785371/790875/100337021	42
bta00563	Glycosylphosphatidylinositol (GPI)-anchor biosynthesis	24/5632	26/8468	0.00236814	0.00460053	0.00152425	287025/504583/504677/504724/507080/508048/508700/509680/510483/511496/514374/515306/519213/523737/525095/525407/535138/616044/767951/768015/768052/783989/100139601/100298680	24
bta04210	Apoptosis	113/5632	146/8468	0.00255286	0.00491066	0.001627	280730/280795/280823/280831/280943/280979/280991/281020/281073/281105/281350/281542/281647/281661/281662/281731/281854/281878/281879/282151/282152/282291/282306/282307/282308/282488/282527/282883/286764/286865/327672/327694/327711/353111/369025/404053/404122/404187/407111/408016/414925/493720/493999/497199/504244/504336/504531/504707/504727/504939/505463/505828/506322/507215/507390/507426/507481/…	113
bta03018	RNA degradation	65/5632	80/8468	0.00255999	0.00491066	0.001627	281032/281141/282640/506018/506544/506667/507119/507934/508005/508055/508683/509583/509864/511286/511821/511913/512320/512508/513906/514548/517417/517535/517979/518225/519743/519995/520256/521086/523016/524155/526006/527305/532080/533245/533443/533945/533968/534095/534576/534707/535340/537453/538662/538820/539364/539770/540303/540834/540891/540938/541054/613634/614759/615136/615712/615916/767880/…	65
bta03460	Fanconi anemia pathway	44/5632	52/8468	0.00279601	0.00532989	0.0017659	281762/353120/504844/504869/505314/507069/507620/507912/508171/510858/512193/512754/513464/513606/513626/514749/515845/515909/516371/517422/522442/523362/526097/527039/527411/528432/533652/534148/537418/539681/540886/541218/614063/614512/615553/615637/616549/616986/618375/618860/783256/100125287/100125299/104971312	44
bta05161	Hepatitis B	120/5632	156/8468	0.00282209	0.00534619	0.0017713	280730/280795/280826/280831/280943/280991/281020/281073/281534/281535/281536/281542/281667/281713/281845/281854/282001/282002/282257/282291/282306/282307/282308/282325/282375/282376/282382/282488/282716/282871/286863/286865/287022/327672/327687/353105/407111/408016/414925/444872/444881/493720/504531/504760/505453/506322/507481/508233/508541/509827/510093/510427/510434/510618/510726/510767/510814/…	120
bta00020	Citrate cycle (TCA cycle)	27/5632	30/8468	0.00309202	0.00582139	0.00192874	280682/280976/281235/281306/281480/282446/282855/282856/327669/327696/338471/407109/506888/509983/511090/511135/512723/512995/520260/531398/533910/534599/535182/537713/613610/614145/768012	27
bta00100	Steroid biosynthesis	19/5632	20/8468	0.00314951	0.00589325	0.00195255	281767/282384/504287/504481/505060/505212/513554/514745/515569/525154/526535/533726/539630/540080/541302/615906/616694/785044/100125267	19
bta00533	Glycosaminoglycan biosynthesis - keratan sulfate	14/5632	14/8468	0.00329604	0.00612982	0.00203093	281177/281781/282351/444859/444879/506932/511328/515585/515771/538464/538799/539063/615978/100125390	14
bta00051	Fructose and mannose metabolism	30/5632	34/8468	0.00366	0.00664465	0.00220151	280817/281543/282304/287019/317748/407183/504584/504889/506544/507119/508683/508954/509566/510978/513158/513483/513586/514066/514161/515263/519181/525193/534928/537070/614824/614868/615106/617688/788926/100138313	30
bta00410	beta-Alanine metabolism	30/5632	34/8468	0.00366	0.00664465	0.00220151	280969/281002/281124/281617/281618/281748/281810/327692/504557/505916/505968/507093/507477/508629/509241/511469/512341/512459/512626/513967/517552/518852/527211/535883/537539/614200/614548/615950/783525/100336082	30
bta04215	Apoptosis - multiple species	30/5632	34/8468	0.00366	0.00664465	0.00220151	280730/281020/281647/282152/282527/353110/408016/414925/493720/493999/504851/507390/507481/510373/510767/514090/514386/514508/523039/526279/527278/534125/534211/537631/537782/538801/539941/782359/100140945/100296226	30
bta04710	Circadian rhythm	30/5632	34/8468	0.00366	0.00664465	0.00220151	281713/282324/407122/407228/506945/509058/511961/512237/512665/516318/518880/523542/527470/528382/530705/534072/534107/535597/535947/538954/540404/540642/540712/613907/614049/614154/615427/768225/768234/100300400	30
bta00030	Pentose phosphate pathway	26/5632	29/8468	0.00422367	0.00762261	0.00252552	280808/281179/445425/504584/506544/506980/507119/507517/507949/508683/509186/509566/513276/513453/513483/514066/514939/515263/533764/534402/534558/537688/613376/616120/781227/100297815	26
bta03440	Homologous recombination	36/5632	42/8468	0.00436226	0.00782641	0.00259305	281991/353120/504517/504844/507069/507620/507912/508607/512754/512897/512977/514749/515765/519513/522943/526824/527411/528432/529507/530961/533414/534148/537418/537616/540574/540886/615896/617007/617899/768244/783256/788127/789410/100125299/100140639/104971312	36
bta04932	Non-alcoholic fatty liver disease (NAFLD)	122/5632	160/8468	0.00449635	0.0080198	0.00265712	280730/280826/280831/280836/280943/280991/281090/281091/281250/281251/281440/281480/281570/281677/281742/281854/281992/282081/282289/282290/282306/282307/282308/282324/282393/282394/282488/282517/282527/282865/286865/286885/287012/287020/287027/288380/326346/327660/327665/327670/327673/327680/327688/327691/327694/327696/327697/327698/327701/327704/327710/327713/327714/327717/327718/338046/338057/…	122
bta00220	Arginine biosynthesis	18/5632	19/8468	0.00452439	0.0080229	0.00265815	280726/280887/281199/281206/281785/282876/286886/510506/512771/513608/518752/525335/536132/538004/539188/539561/618400/768058	18
bta00630	Glyoxylate and dicarboxylate metabolism	25/5632	28/8468	0.00575071	0.0100803	0.0033398	280682/280719/280871/280976/281199/281306/504764/506001/507197/507688/507949/508170/509002/509481/511082/512044/512995/515902/515954/518864/531682/533910/535182/538173/789572	25
bta00650	Butanoate metabolism	25/5632	28/8468	0.00575071	0.0100803	0.0033398	280969/281748/281810/282576/317658/407767/503684/505842/511082/511222/512044/512227/512459/514230/515321/517552/518852/532724/532785/533798/534090/535508/535804/100298888/100299006	25
bta00600	Sphingolipid metabolism	41/5632	49/8468	0.00591009	0.0103004	0.00341274	281349/281566/505097/505233/505388/505514/505554/505558/507188/507207/507290/510620/513295/514201/514357/516881/518021/520954/522515/524460/528030/530776/533103/533428/533538/537087/537972/539223/540732/540994/614165/614354/615110/615296/616901/618605/100139170/100336736/100336737/100336940/100337041	41
bta03430	Mismatch repair	21/5632	23/8468	0.0064213	0.0111278	0.00368687	281991/504844/506390/507912/508389/508652/512754/514842/515499/515602/515765/527039/533115/533652/537616/540526/616744/617899/786279/100124507/104971312	21
bta00480	Glutathione metabolism	46/5632	56/8468	0.00726931	0.0125262	0.00415019	281179/281209/281210/281235/281365/281805/281806/286809/327669/327709/404191/493719/505537/505642/505916/506406/506991/507346/508167/511575/512468/514939/517724/519280/521685/523311/525059/525659/525938/525988/528960/533088/533374/533917/613498/613905/613919/615507/615552/615582/615929/615950/783879/785216/787326/100139892	46
bta04917	Prolactin signaling pathway	68/5632	86/8468	0.00732014	0.0125429	0.00415573	280707/280749/280795/280901/280991/281097/281146/281422/281739/281900/282081/282306/282307/282308/282357/282375/282376/286865/327672/338437/407238/504531/506322/506997/507196/508233/508541/510434/510814/512696/512943/513836/514773/517948/518795/521196/524530/524734/530884/531391/533199/533455/534125/534492/534923/535298/535327/535530/535742/537631/537682/539420/539941/540412/540586/541140/615146/…	68
bta00270	Cysteine and methionine metabolism	37/5632	44/8468	0.00753253	0.0128348	0.00425241	280869/280946/280997/281119/281206/281274/281306/281643/286886/353354/359716/497025/505511/505916/505926/507313/508158/508345/512468/514462/514525/521553/525059/525563/525659/527403/532836/533481/534734/535182/539159/541078/614177/615764/615950/616683/782907	37
bta04380	Osteoclast differentiation	108/5632	142/8468	0.00832937	0.0141137	0.00467614	280795/280831/280943/280991/281073/281094/281237/281250/281251/281345/281346/281440/281713/281766/281845/281854/281993/282081/282227/282229/282257/282258/282291/282306/282307/282308/282321/282382/282390/282527/282642/286852/286865/286883/327666/327672/338045/407219/504531/504733/506467/507100/507859/508233/508619/508890/509418/509855/509889/510008/510393/510814/511023/511224/512484/512943/513038/…	108
bta00052	Galactose metabolism	27/5632	31/8468	0.00873085	0.0146314	0.00484766	280798/280817/281565/281781/281894/317748/369023/505012/506544/506980/506997/507119/507188/508683/514332/523154/525193/530330/530855/534402/538710/614824/616576/616676/788926/100125390/100336421	27
bta00640	Propanoate metabolism	27/5632	31/8468	0.00873085	0.0146314	0.00484766	280759/280871/280969/281274/281590/281748/281810/282149/282150/282873/327692/505968/506459/508170/509983/511082/511090/512044/512341/515338/515902/518852/531552/533910/535883/536284/537713	27
bta04964	Proximal tubule bicarbonate reclamation	20/5632	22/8468	0.00889806	0.0148301	0.00491351	280740/280741/281773/281785/282360/282562/282598/282653/282855/282856/407112/510026/515161/519758/525335/532844/535182/537960/539561/100848134	20
bta00280	Valine, leucine and isoleucine degradation	42/5632	51/8468	0.00938074	0.0154655	0.00512405	280759/280871/280969/281618/281643/281748/281810/281811/282149/282150/317658/327692/338074/407767/503684/504301/505842/505926/505968/507477/508170/508324/508629/510440/511082/511222/512002/512044/512070/513504/513967/515902/518852/521553/522006/532785/533910/535508/535804/535883/537539/783065	42
bta01212	Fatty acid metabolism	42/5632	51/8468	0.00938074	0.0154655	0.00512405	280924/281152/281421/281590/281748/281810/281811/282130/353301/504301/504502/505968/506059/506812/508130/508324/509459/510065/511082/511222/512044/513710/513996/514159/515577/518852/521822/522006/526688/532785/533107/533333/536628/537161/614105/614508/615756/617037/617293/617419/789567/100138312	42
bta03320	PPAR signaling pathway	64/5632	81/8468	0.00943462	0.0154707	0.00512577	280843/280924/280981/281052/281308/281368/281561/281631/281758/281759/281760/281992/281993/282855/282856/282865/353106/408009/444874/504502/504943/505394/505640/505968/505987/506059/506812/507176/507554/508324/508918/509459/509500/509963/510065/510507/513710/513787/513996/514159/514427/515577/515768/516085/518852/520598/521822/526688/531199/533016/535727/536628/537062/537161/538914/538964/540143/…	64
bta04950	Maturity onset diabetes of the young	23/5632	26/8468	0.0105475	0.0172032	0.00569976	282357/286857/404168/503578/503580/503581/503584/503622/509200/524074/526172/531695/538927/539487/539542/539579/540130/541305/616211/616576/618421/100138011/100848337	23
bta04923	Regulation of lipolysis in adipocytes	47/5632	58/8468	0.0108959	0.0176768	0.00585668	280749/280991/281603/281604/281605/281606/281759/281790/281791/281793/282004/282022/282023/282133/282306/282307/282308/282322/282323/282330/286865/286879/408017/504216/504531/505290/505740/506802/508493/509936/510708/514607/517948/520598/525482/533048/533323/533330/534923/535588/535603/538598/539521/615498/788151/100137872/100300012	47
bta05132	Salmonella infection	68/5632	87/8468	0.0118565	0.0191336	0.00633933	280795/280826/280831/280979/281095/281165/281214/281237/281250/281251/281440/281536/281577/282041/282170/282846/282876/327672/404122/407102/414347/444870/444881/504482/505353/506596/508233/508402/508619/508874/508999/509080/509970/510330/512242/512943/513895/514214/514889/515552/517633/518136/519754/519789/526329/528415/531391/531488/532712/534125/534492/535327/537631/538559/539034/539459/539941/…	68
bta04136	Autophagy - other	29/5632	34/8468	0.0121432	0.0194931	0.00645845	282320/282531/327715/338472/408002/408003/506862/507056/507340/507414/508571/509587/512685/524361/527278/528410/529808/532686/534815/535236/540482/615657/618601/767903/787344/787967/100139219/100296883/107131170	29
bta03060	Protein export	22/5632	25/8468	0.0142014	0.0226777	0.00751358	282078/415113/504842/505064/506986/509430/511453/512792/514960/520335/527129/538777/538938/541040/614017/614128/615778/767917/768034/786732/100138613/101902373	22
bta04216	Ferroptosis	37/5632	45/8468	0.0152892	0.0242876	0.00804696	280705/281112/281427/281542/282120/282716/286809/286861/408001/504235/504698/506059/507107/507432/508193/508861/509917/512468/513221/514159/514194/514547/515361/515437/521189/524078/525059/525329/525659/527023/532686/536628/537161/539838/540653/787967/100138312	37
bta03030	DNA replication	31/5632	37/8468	0.0158871	0.0251066	0.00831831	281302/281991/504367/504844/505618/506240/506970/507912/508389/508652/510120/510678/512754/512830/514682/514793/514842/515499/515602/515765/534848/537616/539924/540969/613354/613730/616242/617899/785457/100124507/104971312	31
bta00130	Ubiquinone and other terpenoid-quinone biosynthesis	10/5632	10/8468	0.016891	0.0265554	0.00879834	281190/445422/504633/504771/511624/516058/519632/533208/533481/540298	10
bta00564	Glycerophospholipid metabolism	81/5632	106/8468	0.0171484	0.0268218	0.0088866	282271/360197/497202/504236/504650/504948/504978/505332/505485/506243/506348/506508/506607/506802/507201/507456/509819/510274/510842/510960/511291/511887/512112/512761/513389/514448/514456/514554/514646/514865/515135/515177/515186/515361/518371/518469/518523/520912/521383/521637/522159/522866/524639/525042/525072/526175/526364/526739/527214/527631/530095/530414/531209/533229/534038/535126/535381/…	81
bta05146	Amoebiasis	83/5632	109/8468	0.0184554	0.0287188	0.00951511	280794/280826/280943/281095/281237/281246/281251/281534/281536/281788/281789/281793/281856/281857/281877/281985/282001/282002/282187/282188/282191/282306/282307/282308/282322/282323/282325/282876/286854/286865/287026/317711/407107/408016/504531/506270/506387/506751/507264/508233/508632/508888/509970/510205/510833/511043/511602/513608/515640/515669/515700/516099/517356/517948/518752/518914/520030/…	83
bta05145	Toxoplasmosis	90/5632	119/8468	0.0194564	0.0301229	0.00998031	280943/280991/281020/281073/281237/281246/281276/281534/281536/281647/281790/281791/281792/281827/281831/281854/281856/281857/281876/282152/282254/282291/282387/282527/282876/286849/286883/327672/404074/408016/414346/444881/497017/506387/506751/507481/508233/508541/508619/508720/510767/510814/511043/512484/512943/513478/514386/514508/514889/515621/516039/518795/518914/519958/520030/520167/525408/…	90
bta03050	Proteasome	37/5632	46/8468	0.0283107	0.0436099	0.0144488	281237/282013/282015/282016/282328/504937/505050/505176/506238/507213/510029/510041/510155/510314/510423/510593/511207/511803/512456/512891/513461/513525/514237/515503/516919/518637/519729/528142/530186/534640/538204/538873/539141/539784/614703/617807/100336105	37
bta00450	Selenocompound metabolism	16/5632	18/8468	0.0315505	0.0478751	0.015862	280869/282388/282389/319097/504439/507470/511744/512060/512531/514726/518874/527922/528582/536409/539159/790815	16
bta00670	One carbon pool by folate	16/5632	18/8468	0.0315505	0.0478751	0.015862	280719/280869/281183/286855/497032/507197/507631/508809/509002/513372/516864/517539/534296/534382/535816/536269	16
bta01210	2-Oxocarboxylic acid metabolism	16/5632	18/8468	0.0315505	0.0478751	0.015862	280682/280976/281206/281235/281643/282446/286886/327669/505926/508929/512995/538004/539188/614145/618400/768058	16
